# Supplementary material for: Modeling of Gas Production from Shale Reservoirs Considering Multiple Transport Mechanisms
Source: PLoS One. 2015 Dec 14;10(12):e0143649. doi: 10.1371/journal.pone.0143649 (PMC4682827; doi:10.1371/journal.pone.0143649)
Supplement: S1 Fig — (XLSX) [file pone.0143649.s001.xlsx]

## Sheet:  Figure 6 dataset
					model 1		model 2		model 3		model 4		model 5
					Kn	Ratio	Kn	Ratio	Kn	Ratio	Kn	Ratio	Kn	Ratio
					0.01015	0.9793	0.01015	0.97931	0.01015	0.97723	0.01015	0.95653	0.01015	0.95446
					0.02975	0.94045	0.02975	0.93424	0.02975	0.92596	0.02975	0.88456	0.02975	0.87421
					0.05092	0.90342	0.05092	0.88686	0.05092	0.87029	0.05092	0.82061	0.05092	0.80817
					0.07104	0.86424	0.07104	0.84353	0.07104	0.81868	0.07104	0.76692	0.07104	0.75036
					0.0912	0.83536	0.0912	0.8043	0.0912	0.76496	0.0912	0.707	0.0912	0.69457
					0.10216	0.81885	0.10216	0.78366	0.10216	0.72775	0.10216	0.68013	0.10216	0.6677
					0.20179	0.69079	0.20179	0.61833	0.20179	0.48996	0.20179	0.49617	0.20179	0.47546
					0.30126	0.59987	0.30126	0.5005	0.30126	0.33486	0.30126	0.38248	0.30126	0.36386
					0.40153	0.53168	0.40153	0.41781	0.40153	0.25424	0.40153	0.29565	0.40153	0.28116
					0.49997	0.47795	0.49997	0.34959	0.49997	0.19431	0.49997	0.23778	0.49997	0.22122
					0.59942	0.43041	0.59942	0.30826	0.59942	0.16126	0.59942	0.19645	0.59942	0.18196
					0.70257	0.39322	0.70257	0.26899	0.70257	0.13234	0.70257	0.16547	0.70257	0.15305
					0.79291	0.36428	0.79291	0.23799	0.79291	0.11791	0.79291	0.13862	0.79291	0.1262
					0.89487	0.33535	0.89487	0.21941	0.89487	0.10347	0.89487	0.11796	0.89487	0.11175
					0.98732	0.31469	0.98732	0.19668	0.98732	0.09109	0.98732	0.10144	0.98732	0.09937
