# Supplementary material for: Modeling of Gas Production from Shale Reservoirs Considering Multiple Transport Mechanisms
Source: PLoS One. 2015 Dec 14;10(12):e0143649. doi: 10.1371/journal.pone.0143649 (PMC4682827; doi:10.1371/journal.pone.0143649)
Supplement: S2 Fig — (XLSX) [file pone.0143649.s002.xlsx]

## Sheet: Sheet1
					Analytical solution		Simulation results
					Distance (m)	Pressure (Pa)	Distance (m)	Pressure (Pa)
					0.2	5628330	1	5382010
					0.3	5596240	1.5	5185620
					0.4	5564000	2	5035210
					0.5	5531590	2.5	4831530
					0.6	5499010	3	4668560
					0.7	5466260	3.5	4452360
					0.8	5433330	4	4272350
					0.9	5400230	4.5	4052360
					1	5366960	5	3852310
					1.1	5333500	5.5	3602310
					1.2	5299850	6	3385620
					1.3	5266020	6.5	3111250
					1.4	5232000	7	2860120
					1.5	5197780	7.5	2541240
					1.6	5163370	8	2240140
					1.7	5128750	8.5	1856240
					1.8	5093930	9	1441360
					1.9	5058900	9.5	900000
					2	5023660
					2.1	4988200
					2.2	4952520
					2.3	4916620
					2.4	4880490
					2.5	4844130
					2.6	4807530
					2.7	4770690
					2.8	4733600
					2.9	4696250
					3	4658660
					3.1	4620790
					3.2	4582660
					3.3	4544260
					3.4	4505570
					3.5	4466600
					3.6	4427340
					3.7	4387780
					3.8	4347910
					3.9	4307720
					4	4267220
					4.1	4226390
					4.2	4185220
					4.3	4143700
					4.4	4101830
					4.5	4059590
					4.6	4016990
					4.7	3974000
					4.8	3930610
					4.9	3886820
					5	3842610
					5.1	3797980
					5.2	3752900
					5.3	3707370
					5.4	3661370
					5.5	3614880
					5.6	3567900
					5.7	3520400
					5.8	3472370
					5.9	3423780
					6	3374630
					6.1	3324880
					6.2	3274520
					6.3	3223530
					6.4	3171870
					6.5	3119520
					6.6	3066460
					6.7	3012660
					6.8	2958070
					6.9	2902670
					7	2846420
					7.1	2789280
					7.2	2731200
					7.3	2672140
					7.4	2612050
					7.5	2550860
					7.6	2488530
					7.7	2424970
					7.8	2360120
					7.9	2293890
					8	2226200
					8.1	2156930
					8.2	2085980
					8.3	2013210
					8.4	1938490
					8.5	1861630
					8.6	1782450
					8.7	1700720
					8.8	1616190
					8.9	1528530
					9	1437380
					9.1	1342280
					9.2	1242680
					9.3	1137850
					9.4	1026880
					9.5	908546
					9.6	781154
					9.7	642236
					9.8	487949
					9.9	311676
					10	105433
