# Supplementary material for: Modeling of Gas Production from Shale Reservoirs Considering Multiple Transport Mechanisms
Source: PLoS One. 2015 Dec 14;10(12):e0143649. doi: 10.1371/journal.pone.0143649 (PMC4682827; doi:10.1371/journal.pone.0143649)
Supplement: S3 Fig — (XLSX) [file pone.0143649.s003.xlsx]

## Sheet: Sheet1
					Time (day)	Production rate (1000m3/d)				Time (day)	Cuum production (1000m3)
						Without adsorption	With adsorption				Without adsorption	With adsorption
					1	41.8909	47.9127			1	41.8909	47.9127
					2	28.8	35.4764			2	70.6909	83.3891
					3	21.9927	28.6691			3	92.6836	112.058
					4	17.8036	24.2182			4	110.487	136.276
					5	14.9236	21.2073			5	125.411	157.484
					6	12.7533	18.8509			6	138.164	176.335
					7	11.157	17.0182			7	149.321	193.353
					8	9.92005	15.4473			8	159.241	208.8
					9	8.91971	14.2691			9	168.161	223.069
					10	8.09123	13.2218			10	176.252	236.291
					11	7.39405	12.3038			11	183.646	248.595
					12	6.79931	11.5449			12	190.446	260.14
					13	6.28601	10.8935			13	196.732	271.033
					14	5.83992	10.3228			14	202.571	281.356
					15	5.45149	9.81594			15	208.023	291.172
					16	5.11039	9.35322			16	213.133	300.525
					17	4.80779	8.93142			17	217.941	309.457
					18	4.537	8.55463			18	222.478	318.011
					19	4.29154	8.20889			19	226.77	326.22
					20	4.069	7.88777			20	230.839	334.108
					21	3.8672	7.58417			21	234.706	341.692
					22	3.68219	7.29846			22	238.388	348.99
					23	3.51072	7.03087			23	241.899	356.021
					24	3.354	6.78139			24	245.253	362.803
					25	3.20857	6.5485			25	248.461	369.351
					26	3.07588	6.32847			26	251.537	375.68
					27	2.95053	6.1241			27	254.488	381.804
					28	2.83447	5.93538			28	257.322	387.739
					29	2.72572	5.75539			29	260.048	393.495
					30	2.62432	5.58513			30	262.672	399.08
					31	2.52933	5.42629			31	265.202	404.506
					32	2.44011	5.27759			32	267.642	409.784
					33	2.3567	5.13405			33	269.998	414.918
					34	2.27812	4.99892			34	272.277	419.916
					35	2.20414	4.87219			35	274.481	424.789
					36	2.13433	4.75078			36	276.615	429.539
					37	2.06822	4.6346			37	278.683	434.174
					38	2.00561	4.52469			38	280.689	438.699
					39	1.94608	4.42083			39	282.635	443.12
					40	1.88922	4.32109			40	284.524	447.441
					41	1.83508	4.22595			41	286.359	451.667
					42	1.78344	4.13508			42	288.143	455.802
					43	1.73417	4.04818			43	289.877	459.85
					44	1.687	3.96497			44	291.564	463.815
					45	1.64155	3.88508			45	293.205	467.7
					46	1.59802	3.80821			46	294.803	471.508
					47	1.55642	3.73465			47	296.36	475.243
					48	1.51667	3.66394			48	297.876	478.907
					49	1.47812	3.59582			49	299.355	482.503
					50	1.44122	3.5301			50	300.796	486.033
					51	1.40595	3.46652			51	302.202	489.499
					52	1.37233	3.40491			52	303.574	492.904
					53	1.33967	3.345			53	304.914	496.249
					54	1.30813	3.28744			54	306.222	499.537
					55	1.27788	3.23153			55	307.5	502.768
					56	1.24892	3.17708			56	308.749	505.945
					57	1.22101	3.12396			57	309.97	509.069
					58	1.19381	3.07199			58	311.163	512.141
					59	1.16762	3.02099			59	312.331	515.162
					60	1.14245	2.97078			60	313.474	518.133
					61	1.1183	2.92313			61	314.592	521.056
					62	1.09462	2.87688			62	315.686	523.933
					63	1.07176	2.83185			63	316.758	526.765
					64	1.04971	2.78797			64	317.808	529.553
					65	1.02847	2.74518			65	318.836	532.298
					66	1.00791	2.70339			66	319.844	535.001
					67	0.98805	2.66257			67	320.832	537.664
					68	0.96903	2.62304			68	321.801	540.287
					69	0.95074	2.58456			69	322.752	542.871
					70	0.93343	2.54706			70	323.686	545.419
					71	0.91651	2.51047			71	324.602	547.929
					72	0.89958	2.47476			72	325.502	550.404
					73	0.88377	2.43988			73	326.385	552.844
					74	0.86807	2.40581			74	327.254	555.249
					75	0.85258	2.3727			75	328.106	557.622
					76	0.83892	2.34047			76	328.945	559.963
					77	0.82527	2.30903			77	329.77	562.272
					78	0.81161	2.27834			78	330.582	564.55
					79	0.79795	2.2484			79	331.38	566.798
					80	0.78429	2.21917			80	332.164	569.018
					81	0.77143	2.19062			81	332.936	571.208
					82	0.75945	2.1628			82	333.695	573.371
					83	0.74747	2.1357			83	334.442	575.507
					84	0.73548	2.10927			84	335.178	577.616
					85	0.7235	2.08351			85	335.901	579.699
					86	0.71151	2.05837			86	336.613	581.758
					87	0.70074	2.03389			87	337.314	583.792
					88	0.69015	2.01003			88	338.004	585.802
					89	0.67957	1.98669			89	338.683	587.788
					90	0.66899	1.96381			90	339.352	589.752
					91	0.65841	1.94143			91	340.011	591.694
					92	0.64794	1.91952			92	340.659	593.613
					93	0.63792	1.89806			93	341.297	595.511
					94	0.62807	1.87703			94	341.925	597.388
					95	0.61838	1.85637			95	342.543	599.245
					96	0.60885	1.83609			96	343.152	601.081
					97	0.59948	1.81614			97	343.751	602.897
					98	0.59027	1.79649			98	344.342	604.693
					99	0.58122	1.77713			99	344.923	606.471
					100	0.57234	1.758			100	345.495	608.229
					101	0.56361	1.7391			101	346.059	609.968
					102	0.55504	1.72039			102	346.614	611.688
					103	0.54664	1.70226			103	347.161	613.39
					104	0.53837	1.68485			104	347.699	615.075
					105	0.53026	1.66776			105	348.229	616.743
					106	0.52231	1.65099			106	348.752	618.394
					107	0.51451	1.63451			107	349.266	620.028
					108	0.50687	1.61832			108	349.773	621.647
					109	0.49939	1.60243			109	350.272	623.249
					110	0.49207	1.58679			110	350.764	624.836
					111	0.4849	1.57142			111	351.249	626.407
					112	0.47789	1.55629			112	351.727	627.964
					113	0.47104	1.54139			113	352.198	629.505
					114	0.46434	1.52673			114	352.663	631.032
					115	0.45764	1.51226			115	353.12	632.544
					116	0.45101	1.49801			116	353.571	634.042
					117	0.4445	1.484			117	354.016	635.526
					118	0.43811	1.47033			118	354.454	636.996
					119	0.43185	1.45686			119	354.886	638.453
					120	0.4257	1.44359			120	355.311	639.897
					121	0.41968	1.43052			121	355.731	641.327
					122	0.41378	1.41763			122	356.145	642.745
					123	0.408	1.4049			123	356.553	644.15
					124	0.40234	1.39236			124	356.955	645.542
					125	0.3968	1.37997			125	357.352	646.922
					126	0.39138	1.36771			126	357.743	648.29
					127	0.38608	1.35562			127	358.129	649.646
					128	0.3809	1.34364			128	358.51	650.989
					129	0.37585	1.33179			129	358.886	652.321
					130	0.37091	1.32005			130	359.257	653.641
					131	0.36589	1.30847			131	359.623	654.949
					132	0.3609	1.29723			132	359.984	656.247
					133	0.35601	1.28614			133	360.34	657.533
					134	0.35121	1.27519			134	360.691	658.808
					135	0.34649	1.26437			135	361.038	660.072
					136	0.34187	1.25369			136	361.379	661.326
					137	0.33734	1.24314			137	361.717	662.569
					138	0.33289	1.23271			138	362.05	663.802
					139	0.32854	1.2224			139	362.378	665.024
					140	0.32427	1.2122			140	362.702	666.237
					141	0.3201	1.20211			141	363.023	667.439
					142	0.31601	1.19213			142	363.339	668.631
					143	0.31202	1.18224			143	363.651	669.813
					144	0.30812	1.17245			144	363.959	670.985
					145	0.3043	1.16276			145	364.263	672.148
					146	0.30057	1.15332			146	364.564	673.302
					147	0.29674	1.144			147	364.86	674.446
					148	0.29294	1.1348			148	365.153	675.58
					149	0.28921	1.12571			149	365.442	676.706
					150	0.28554	1.11673			150	365.728	677.823
					151	0.28193	1.10785			151	366.01	678.931
					152	0.27839	1.09908			152	366.288	680.03
					153	0.27491	1.09041			153	366.563	681.12
					154	0.27149	1.08185			154	366.835	682.202
					155	0.26814	1.07338			155	367.103	683.275
					156	0.26485	1.065			156	367.368	684.34
					157	0.26162	1.05672			157	367.629	685.397
					158	0.25846	1.04853			158	367.888	686.446
					159	0.25536	1.04043			159	368.143	687.486
					160	0.25232	1.03247			160	368.395	688.519
					161	0.24934	1.02461			161	368.645	689.543
					162	0.24643	1.01685			162	368.891	690.56
					163	0.24337	1.00918			163	369.135	691.569
					164	0.24034	1.0016			164	369.375	692.571
					165	0.23735	0.99411			165	369.612	693.565
					166	0.2344	0.98671			166	369.847	694.552
					167	0.23149	0.9794			167	370.078	695.531
					168	0.22861	0.97217			168	370.307	696.503
					169	0.22577	0.96503			169	370.533	697.468
					170	0.22297	0.95797			170	370.756	698.426
					171	0.22021	0.95099			171	370.976	699.377
					172	0.21748	0.94408			172	371.193	700.321
					173	0.21479	0.93726			173	371.408	701.258
					174	0.21214	0.93053			174	371.62	702.189
					175	0.20953	0.92387			175	371.83	703.113
					176	0.20695	0.91729			176	372.037	704.03
					177	0.20441	0.91078			177	372.241	704.941
					178	0.20191	0.90434			178	372.443	705.845
					179	0.19941	0.89798			179	372.642	706.743
					180	0.19694	0.89169			180	372.839	707.635
					181	0.19451	0.88547			181	373.034	708.52
					182	0.19211	0.87931			182	373.226	709.4
					183	0.18974	0.87322			183	373.416	710.273
					184	0.1874	0.8672			184	373.603	711.14
					185	0.1851	0.86124			185	373.788	712.001
					186	0.18284	0.85534			186	373.971	712.857
					187	0.1806	0.8495			187	374.152	713.706
					188	0.1784	0.84374			188	374.33	714.55
					189	0.17623	0.83805			189	374.506	715.388
					190	0.1741	0.83242			190	374.68	716.22
					191	0.17199	0.82686			191	374.852	717.047
					192	0.16992	0.82135			192	375.022	717.869
					193	0.16789	0.8159			193	375.19	718.685
					194	0.16589	0.81051			194	375.356	719.495
					195	0.16392	0.80518			195	375.52	720.3
					196	0.16198	0.79991			196	375.682	721.1
					197	0.16008	0.79468			197	375.842	721.895
					198	0.15821	0.78952			198	376	722.684
					199	0.15637	0.78441			199	376.157	723.469
					200	0.15457	0.77934			200	376.311	724.248
					201	0.1528	0.77434			201	376.464	725.022
					202	0.15107	0.76938			202	376.615	725.792
					203	0.14936	0.76447			203	376.764	726.556
					204	0.14769	0.7596			204	376.912	727.316
					205	0.14606	0.75479			205	377.058	728.071
					206	0.14445	0.75002			206	377.203	728.821
					207	0.14283	0.7453			207	377.345	729.566
					208	0.14117	0.74062			208	377.487	730.307
					209	0.13953	0.73598			209	377.626	731.043
					210	0.13792	0.73138			210	377.764	731.774
					211	0.13633	0.72683			211	377.9	732.501
					212	0.13477	0.72232			212	378.035	733.223
					213	0.13323	0.71784			213	378.168	733.941
					214	0.13171	0.7134			214	378.3	734.654
					215	0.13023	0.70901			215	378.43	735.363
					216	0.12876	0.70466			216	378.559	736.068
					217	0.12732	0.70038			217	378.686	736.768
					218	0.12591	0.69615			218	378.812	737.465
					219	0.12452	0.69195			219	378.937	738.157
					220	0.12315	0.68779			220	379.06	738.844
					221	0.12181	0.68367			221	379.182	739.528
					222	0.1205	0.67959			222	379.302	740.208
					223	0.11921	0.67554			223	379.422	740.883
					224	0.11794	0.67153			224	379.539	741.555
					225	0.11671	0.66755			225	379.656	742.222
					226	0.11549	0.66361			226	379.772	742.886
					227	0.1143	0.6597			227	379.886	743.545
					228	0.11314	0.65582			228	379.999	744.201
					229	0.112	0.65197			229	380.111	744.853
					230	0.11088	0.64815			230	380.222	745.501
					231	0.10979	0.64437			231	380.332	746.146
					232	0.10872	0.64061			232	380.44	746.786
					233	0.10768	0.63688			233	380.548	747.423
					234	0.10667	0.63318			234	380.655	748.056
					235	0.10568	0.62951			235	380.761	748.686
					236	0.10461	0.62586			236	380.865	749.312
					237	0.10352	0.62224			237	380.969	749.934
					238	0.10245	0.61864			238	381.071	750.553
					239	0.10139	0.61506			239	381.172	751.168
					240	0.10035	0.61151			240	381.273	751.779
					241	0.09933	0.60798			241	381.372	752.387
					242	0.09832	0.60447			242	381.47	752.992
					243	0.09732	0.60099			243	381.568	753.593
					244	0.09635	0.59752			244	381.664	754.19
					245	0.09538	0.59416			245	381.76	754.784
					246	0.09443	0.59082			246	381.854	755.375
					247	0.0935	0.58751			247	381.947	755.963
					248	0.09259	0.58422			248	382.04	756.547
					249	0.09168	0.58096			249	382.132	757.128
					250	0.0908	0.57773			250	382.223	757.706
					251	0.08993	0.57451			251	382.312	758.28
					252	0.08907	0.57133			252	382.402	758.852
					253	0.08823	0.56817			253	382.49	759.42
					254	0.08741	0.56503			254	382.577	759.985
					255	0.0866	0.56191			255	382.664	760.547
					256	0.08581	0.55881			256	382.75	761.105
					257	0.08503	0.55574			257	382.835	761.661
					258	0.08427	0.55269			258	382.919	762.214
					259	0.08353	0.54966			259	383.002	762.764
					260	0.08279	0.54665			260	383.085	763.31
					261	0.08208	0.54365			261	383.167	763.854
					262	0.08138	0.54068			262	383.249	764.394
					263	0.0807	0.53773			263	383.329	764.932
					264	0.08002	0.53479			264	383.409	765.467
					265	0.07927	0.53188			265	383.489	765.999
					266	0.07852	0.52898			266	383.567	766.528
					267	0.07779	0.5261			267	383.645	767.054
					268	0.07706	0.52323			268	383.722	767.577
					269	0.07634	0.52038			269	383.798	768.098
					270	0.07563	0.51755			270	383.874	768.615
					271	0.07493	0.51472			271	383.949	769.13
					272	0.07424	0.51192			272	384.023	769.642
					273	0.07356	0.50917			273	384.097	770.151
					274	0.07288	0.50646			274	384.17	770.657
					275	0.07222	0.50376			275	384.242	771.161
					276	0.07156	0.50109			276	384.313	771.662
					277	0.07091	0.49843			277	384.384	772.161
					278	0.07027	0.49579			278	384.455	772.656
					279	0.06964	0.49317			279	384.524	773.15
					280	0.06902	0.49057			280	384.593	773.64
					281	0.06841	0.48799			281	384.662	774.128
					282	0.06781	0.48542			282	384.729	774.614
					283	0.06721	0.48287			283	384.797	775.096
					284	0.06662	0.48034			284	384.863	775.577
					285	0.06605	0.47782			285	384.929	776.055
					286	0.06548	0.47532			286	384.995	776.53
					287	0.06492	0.47284			287	385.06	777.003
					288	0.06437	0.47037			288	385.124	777.473
					289	0.06382	0.46792			289	385.188	777.941
					290	0.06329	0.46548			290	385.251	778.407
					291	0.06277	0.46306			291	385.314	778.87
					292	0.06225	0.46066			292	385.376	779.33
					293	0.06173	0.45827			293	385.438	779.789
					294	0.06119	0.45589			294	385.499	780.244
					295	0.06065	0.45352			295	385.56	780.698
					296	0.06012	0.45117			296	385.62	781.149
					297	0.05959	0.44884			297	385.679	781.598
					298	0.05906	0.44651			298	385.739	782.045
					299	0.05854	0.4442			299	385.797	782.489
					300	0.05803	0.4419			300	385.855	782.931
					301	0.05751	0.43963			301	385.913	783.37
					302	0.057	0.43739			302	385.97	783.808
					303	0.0565	0.43516			303	386.026	784.243
					304	0.05599	0.43295			304	386.082	784.676
					305	0.05549	0.43075			305	386.138	785.107
					306	0.055	0.42857			306	386.193	785.535
					307	0.0545	0.4264			307	386.247	785.961
					308	0.05401	0.42425			308	386.301	786.386
					309	0.05352	0.42211			309	386.355	786.808
					310	0.05303	0.41998			310	386.408	787.228
					311	0.05255	0.41787			311	386.46	787.646
					312	0.05207	0.41577			312	386.512	788.061
					313	0.05159	0.41369			313	386.564	788.475
					314	0.05111	0.41161			314	386.615	788.887
					315	0.05063	0.40955			315	386.666	789.296
					316	0.05015	0.40751			316	386.716	789.704
					317	0.04968	0.40547			317	386.765	790.109
					318	0.04921	0.40345			318	386.815	790.513
					319	0.04873	0.40144			319	386.863	790.914
					320	0.04826	0.39945			320	386.912	791.314
					321	0.04779	0.39746			321	386.959	791.711
					322	0.04734	0.39549			322	387.007	792.107
					323	0.0469	0.39353			323	387.054	792.5
					324	0.04646	0.39158			324	387.1	792.892
					325	0.04603	0.38964			325	387.146	793.281
					326	0.0456	0.38771			326	387.192	793.669
					327	0.04517	0.3858			327	387.237	794.055
					328	0.04475	0.38389			328	387.282	794.439
					329	0.04433	0.382			329	387.326	794.821
					330	0.04391	0.38013			330	387.37	795.201
					331	0.04349	0.37828			331	387.413	795.579
					332	0.04308	0.37643			332	387.457	795.956
					333	0.04267	0.3746			333	387.499	796.33
					334	0.04226	0.37277			334	387.541	796.703
					335	0.04185	0.37096			335	387.583	797.074
					336	0.04145	0.36916			336	387.625	797.443
					337	0.04105	0.36737			337	387.666	797.81
					338	0.04065	0.36559			338	387.706	798.176
					339	0.04026	0.36383			339	387.747	798.54
					340	0.03987	0.36207			340	387.787	798.902
					341	0.03948	0.36033			341	387.826	799.262
					342	0.03909	0.35859			342	387.865	799.621
					343	0.0387	0.35687			343	387.904	799.978
					344	0.03832	0.35515			344	387.942	800.333
					345	0.03794	0.35345			345	387.98	800.686
					346	0.03756	0.35175			346	388.018	801.038
					347	0.03718	0.35007			347	388.055	801.388
					348	0.03681	0.3484			348	388.092	801.737
					349	0.03644	0.34673			349	388.128	802.083
					350	0.03607	0.34508			350	388.164	802.428
					351	0.03571	0.34343			351	388.2	802.772
					352	0.03536	0.3418			352	388.235	803.114
					353	0.03501	0.34017			353	388.27	803.454
					354	0.03466	0.33855			354	388.305	803.792
					355	0.03431	0.33695			355	388.339	804.129
					356	0.03397	0.33535			356	388.373	804.465
					357	0.03364	0.33376			357	388.407	804.798
					358	0.0333	0.33219			358	388.44	805.131
					359	0.03297	0.33063			359	388.473	805.461
					360	0.03264	0.32908			360	388.506	805.79
					361	0.03232	0.32754			361	388.538	806.118
					362	0.032	0.32601			362	388.57	806.444
					363	0.03168	0.32449			363	388.602	806.768
					364	0.03136	0.32298			364	388.633	807.091
					365	0.03105	0.32148			365	388.664	807.413
					366	0.03074	0.31998			366	388.695	807.733
					367	0.03044	0.3185			367	388.725	808.051
					368	0.03013	0.31703			368	388.755	808.368
					369	0.02983	0.31556			369	388.785	808.684
					370	0.02953	0.31411			370	388.815	808.998
					371	0.02924	0.31266			371	388.844	809.311
					372	0.02895	0.31123			372	388.873	809.622
					373	0.02866	0.3098			373	388.902	809.932
					374	0.02838	0.30838			374	388.93	810.24
					375	0.02809	0.30697			375	388.958	810.547
					376	0.02782	0.30557			376	388.986	810.853
					377	0.02754	0.30417			377	389.014	811.157
					378	0.02727	0.30279			378	389.041	811.459
					379	0.027	0.30141			379	389.068	811.761
					380	0.02673	0.30005			380	389.094	812.061
					381	0.02646	0.29869			381	389.121	812.36
					382	0.0262	0.29734			382	389.147	812.657
					383	0.02594	0.29599			383	389.173	812.953
					384	0.02568	0.29466			384	389.199	813.248
					385	0.02543	0.29333			385	389.224	813.541
					386	0.02518	0.29201			386	389.249	813.833
					387	0.02493	0.2907			387	389.274	814.124
					388	0.02469	0.2894			388	389.299	814.413
					389	0.02444	0.2881			389	389.323	814.701
					390	0.0242	0.28681			390	389.348	814.988
					391	0.02397	0.28553			391	389.372	815.273
					392	0.02373	0.28426			392	389.395	815.558
					393	0.0235	0.283			393	389.419	815.841
					394	0.02327	0.28174			394	389.442	816.122
					395	0.02304	0.28049			395	389.465	816.403
					396	0.02282	0.27925			396	389.488	816.682
					397	0.0226	0.27801			397	389.511	816.96
					398	0.02238	0.27678			398	389.533	817.237
					399	0.02217	0.27556			399	389.555	817.513
					400	0.02195	0.27435			400	389.577	817.787
					401	0.02174	0.27314			401	389.599	818.06
					402	0.02153	0.27194			402	389.62	818.332
					403	0.02133	0.27075			403	389.642	818.603
					404	0.02113	0.26956			404	389.663	818.872
					405	0.02093	0.26838			405	389.684	819.141
					406	0.02073	0.2672			406	389.704	819.408
					407	0.02054	0.26604			407	389.725	819.674
					408	0.02034	0.26487			408	389.745	819.939
					409	0.02015	0.26372			409	389.765	820.203
					410	0.01995	0.26257			410	389.785	820.465
					411	0.01976	0.26143			411	389.805	820.727
					412	0.01957	0.26029			412	389.825	820.987
					413	0.01939	0.25916			413	389.844	821.246
					414	0.0192	0.25804			414	389.863	821.504
					415	0.01902	0.25693			415	389.882	821.761
					416	0.01884	0.25582			416	389.901	822.017
					417	0.01866	0.25472			417	389.92	822.271
					418	0.01849	0.25363			418	389.938	822.525
					419	0.01831	0.25255			419	389.957	822.778
					420	0.01814	0.25146			420	389.975	823.029
					421	0.01797	0.25039			421	389.993	823.28
					422	0.0178	0.24932			422	390.011	823.529
					423	0.01763	0.24826			423	390.028	823.777
					424	0.01746	0.2472			424	390.046	824.024
					425	0.0173	0.24615			425	390.063	824.27
					426	0.01714	0.2451			426	390.08	824.516
					427	0.01698	0.24406			427	390.097	824.76
					428	0.01682	0.24303			428	390.114	825.003
					429	0.01666	0.242			429	390.131	825.245
					430	0.0165	0.24097			430	390.147	825.486
					431	0.01635	0.23996			431	390.163	825.726
					432	0.0162	0.23894			432	390.18	825.965
					433	0.01604	0.23793			433	390.196	826.202
					434	0.01589	0.23693			434	390.212	826.439
					435	0.01575	0.23593			435	390.227	826.675
					436	0.0156	0.23494			436	390.243	826.91
					437	0.01545	0.23395			437	390.258	827.144
					438	0.01531	0.23297			438	390.274	827.377
					439	0.01517	0.23199			439	390.289	827.609
					440	0.01502	0.23101			440	390.304	827.84
					441	0.01488	0.23005			441	390.319	828.07
					442	0.01474	0.22908			442	390.334	828.299
					443	0.01461	0.22812			443	390.348	828.527
					444	0.01447	0.22716			444	390.363	828.755
					445	0.01433	0.22621			445	390.377	828.981
					446	0.0142	0.22527			446	390.391	829.206
					447	0.01406	0.22433			447	390.405	829.43
					448	0.01393	0.22339			448	390.419	829.654
					449	0.0138	0.22245			449	390.433	829.876
					450	0.01367	0.22152			450	390.447	830.098
					451	0.01354	0.2206			451	390.46	830.318
					452	0.01341	0.21967			452	390.474	830.538
					453	0.01329	0.21876			453	390.487	830.757
					454	0.01316	0.21784			454	390.5	830.975
					455	0.01303	0.21693			455	390.513	831.192
					456	0.01291	0.21602			456	390.526	831.408
					457	0.01278	0.21512			457	390.539	831.623
					458	0.01266	0.21422			458	390.551	831.837
					459	0.01254	0.21333			459	390.564	832.05
					460	0.01242	0.21243			460	390.576	832.263
					461	0.0123	0.21155			461	390.589	832.474
					462	0.01218	0.21066			462	390.601	832.685
					463	0.01206	0.20978			463	390.613	832.895
					464	0.01194	0.2089			464	390.625	833.104
					465	0.01182	0.20802			465	390.637	833.312
					466	0.0117	0.20715			466	390.648	833.519
					467	0.01159	0.20628			467	390.66	833.725
					468	0.01147	0.20541			468	390.671	833.93
					469	0.01135	0.20455			469	390.683	834.135
					470	0.01124	0.20369			470	390.694	834.339
					471	0.01112	0.20285			471	390.705	834.542
					472	0.01101	0.20202			472	390.716	834.744
					473	0.0109	0.2012			473	390.727	834.945
					474	0.01079	0.20038			474	390.738	835.145
					475	0.01068	0.19957			475	390.748	835.345
					476	0.01057	0.19875			476	390.759	835.543
					477	0.01047	0.19795			477	390.77	835.741
					478	0.01036	0.19714			478	390.78	835.939
					479	0.01026	0.19634			479	390.79	836.135
					480	0.01015	0.19555			480	390.8	836.33
					481	0.01005	0.19476			481	390.81	836.525
					482	0.00995	0.19397			482	390.82	836.719
					483	0.00985	0.19319			483	390.83	836.912
					484	0.00975	0.1924			484	390.84	837.105
					485	0.00965	0.19163			485	390.85	837.296
					486	0.00955	0.19085			486	390.859	837.487
					487	0.00946	0.19008			487	390.869	837.677
					488	0.00936	0.18932			488	390.878	837.867
					489	0.00927	0.18856			489	390.887	838.055
					490	0.00918	0.1878			490	390.896	838.243
					491	0.00908	0.18704			491	390.905	838.43
					492	0.00899	0.18629			492	390.914	838.616
					493	0.0089	0.18554			493	390.923	838.802
					494	0.00881	0.18479			494	390.932	838.987
					495	0.00873	0.18405			495	390.941	839.171
					496	0.00864	0.18331			496	390.95	839.354
					497	0.00855	0.18257			497	390.958	839.537
					498	0.00847	0.18184			498	390.967	839.718
					499	0.00839	0.18111			499	390.975	839.899
					500	0.0083	0.18039			500	390.983	840.08
					501	0.00822	0.17966			501	390.991	840.26
					502	0.00814	0.17894			502	391	840.438
					503	0.00806	0.17822			503	391.008	840.617
					504	0.00798	0.17751			504	391.016	840.794
					505	0.00791	0.1768			505	391.024	840.971
					506	0.00783	0.17609			506	391.031	841.147
					507	0.00776	0.17538			507	391.039	841.322
					508	0.00768	0.17468			508	391.047	841.497
					509	0.00761	0.17398			509	391.054	841.671
					510	0.00754	0.17328			510	391.062	841.844
					511	0.00747	0.17258			511	391.069	842.017
					512	0.0074	0.17189			512	391.077	842.189
					513	0.00733	0.1712			513	391.084	842.36
					514	0.00726	0.17051			514	391.091	842.531
					515	0.0072	0.16983			515	391.099	842.7
					516	0.00713	0.16914			516	391.106	842.87
					517	0.00707	0.16847			517	391.113	843.038
					518	0.007	0.16779			518	391.12	843.206
					519	0.00694	0.16711			519	391.127	843.373
					520	0.00688	0.16644			520	391.134	843.539
					521	0.00682	0.16577			521	391.14	843.705
					522	0.00676	0.1651			522	391.147	843.87
					523	0.00669	0.16443			523	391.154	844.035
					524	0.00662	0.16377			524	391.161	844.198
					525	0.00656	0.16311			525	391.167	844.362
					526	0.00649	0.16245			526	391.174	844.524
					527	0.00643	0.16179			527	391.18	844.686
					528	0.00636	0.16115			528	391.186	844.847
					529	0.0063	0.16051			529	391.193	845.007
					530	0.00624	0.15988			530	391.199	845.167
					531	0.00617	0.15925			531	391.205	845.327
					532	0.00611	0.15862			532	391.211	845.485
					533	0.00605	0.158			533	391.217	845.643
					534	0.00599	0.15737			534	391.223	845.801
					535	0.00593	0.15675			535	391.229	845.957
					536	0.00587	0.15614			536	391.235	846.113
					537	0.00581	0.15552			537	391.241	846.269
					538	0.00576	0.15491			538	391.247	846.424
					539	0.0057	0.1543			539	391.252	846.578
					540	0.00564	0.1537			540	391.258	846.732
					541	0.00559	0.15309			541	391.264	846.885
					542	0.00554	0.15249			542	391.269	847.038
					543	0.00548	0.15189			543	391.275	847.189
					544	0.00543	0.1513			544	391.28	847.341
					545	0.00538	0.1507			545	391.285	847.491
					546	0.00532	0.15011			546	391.291	847.641
					547	0.00527	0.14952			547	391.296	847.791
					548	0.00522	0.14894			548	391.301	847.94
					549	0.00517	0.14835			549	391.306	848.088
					550	0.00513	0.14777			550	391.311	848.236
					551	0.00508	0.14719			551	391.317	848.383
					552	0.00503	0.14661			552	391.322	848.53
					553	0.00498	0.14604			553	391.327	848.676
					554	0.00494	0.14547			554	391.331	848.821
					555	0.00489	0.1449			555	391.336	848.966
					556	0.00485	0.14433			556	391.341	849.111
					557	0.0048	0.14376			557	391.346	849.254
					558	0.00476	0.1432			558	391.351	849.398
					559	0.00472	0.14264			559	391.356	849.54
					560	0.00468	0.14208			560	391.36	849.682
					561	0.00464	0.14152			561	391.365	849.824
					562	0.0046	0.14097			562	391.369	849.965
					563	0.00456	0.14041			563	391.374	850.105
					564	0.00452	0.13986			564	391.378	850.245
					565	0.00448	0.13931			565	391.383	850.384
					566	0.00444	0.13877			566	391.387	850.523
					567	0.00441	0.13822			567	391.392	850.661
					568	0.00437	0.13768			568	391.396	850.799
					569	0.00434	0.13714			569	391.401	850.936
					570	0.0043	0.1366			570	391.405	851.073
					571	0.00427	0.13606			571	391.409	851.209
					572	0.00424	0.13553			572	391.413	851.344
					573	0.0042	0.135			573	391.418	851.479
					574	0.00417	0.13446			574	391.422	851.614
					575	0.00414	0.13393			575	391.426	851.748
					576	0.00411	0.13341			576	391.43	851.881
					577	0.00408	0.13288			577	391.434	852.014
					578	0.00405	0.13235			578	391.438	852.146
					579	0.00402	0.13183			579	391.442	852.278
					580	0.00399	0.13131			580	391.446	852.41
					581	0.00395	0.13079			581	391.45	852.54
					582	0.00391	0.13027			582	391.454	852.671
					583	0.00387	0.12976			583	391.458	852.8
					584	0.00383	0.12925			584	391.462	852.93
					585	0.00379	0.12875			585	391.465	853.058
					586	0.00375	0.12825			586	391.469	853.187
					587	0.00371	0.12776			587	391.473	853.314
					588	0.00367	0.12726			588	391.477	853.442
					589	0.00363	0.12677			589	391.48	853.568
					590	0.0036	0.12628			590	391.484	853.695
					591	0.00356	0.12579			591	391.487	853.821
					592	0.00352	0.12531			592	391.491	853.946
					593	0.00348	0.12483			593	391.494	854.071
					594	0.00345	0.12435			594	391.498	854.195
					595	0.00341	0.12387			595	391.501	854.319
					596	0.00337	0.12339			596	391.505	854.442
					597	0.00334	0.12292			597	391.508	854.565
					598	0.0033	0.12244			598	391.511	854.688
					599	0.00327	0.12197			599	391.514	854.81
					600	0.00323	0.1215			600	391.518	854.931
					601	0.00319	0.12104			601	391.521	855.052
					602	0.00316	0.12057			602	391.524	855.173
					603	0.00313	0.12011			603	391.527	855.293
					604	0.00309	0.11965			604	391.53	855.412
					605	0.00306	0.11919			605	391.533	855.532
					606	0.00302	0.11874			606	391.536	855.65
					607	0.00299	0.11828			607	391.539	855.769
					608	0.00296	0.11783			608	391.542	855.886
					609	0.00292	0.11738			609	391.545	856.004
					610	0.00289	0.11693			610	391.548	856.121
					611	0.00286	0.11648			611	391.551	856.237
					612	0.00282	0.11604			612	391.554	856.353
					613	0.00279	0.1156			613	391.557	856.469
					614	0.00276	0.11515			614	391.559	856.584
					615	0.00273	0.11472			615	391.562	856.699
					616	0.0027	0.11428			616	391.565	856.813
					617	0.00267	0.11384			617	391.567	856.927
					618	0.00264	0.11341			618	391.57	857.04
					619	0.00261	0.11298			619	391.573	857.153
					620	0.00258	0.11255			620	391.575	857.266
					621	0.00255	0.11212			621	391.578	857.378
					622	0.00251	0.11169			622	391.58	857.49
					623	0.00248	0.11127			623	391.583	857.601
					624	0.00246	0.11085			624	391.585	857.712
					625	0.00243	0.11042			625	391.588	857.822
					626	0.0024	0.11001			626	391.59	857.932
					627	0.00237	0.10959			627	391.592	858.042
					628	0.00234	0.10917			628	391.595	858.151
					629	0.00231	0.10876			629	391.597	858.26
					630	0.00229	0.10835			630	391.599	858.368
					631	0.00226	0.10793			631	391.602	858.476
					632	0.00223	0.10753			632	391.604	858.583
					633	0.0022	0.10712			633	391.606	858.691
					634	0.00218	0.10671			634	391.608	858.797
					635	0.00215	0.10631			635	391.61	858.904
					636	0.00212	0.10591			636	391.613	859.01
					637	0.0021	0.1055			637	391.615	859.115
					638	0.00207	0.1051			638	391.617	859.22
					639	0.00205	0.10471			639	391.619	859.325
					640	0.00202	0.10431			640	391.621	859.429
					641	0.002	0.10392			641	391.623	859.533
					642	0.00197	0.10352			642	391.625	859.637
					643	0.00195	0.10313			643	391.627	859.74
					644	0.00192	0.10274			644	391.629	859.842
					645	0.0019	0.10236			645	391.631	859.945
					646	0.00187	0.10197			646	391.632	860.047
					647	0.00185	0.10158			647	391.634	860.148
					648	0.00183	0.1012			648	391.636	860.25
					649	0.00181	0.10082			649	391.638	860.35
					650	0.00178	0.10044			650	391.64	860.451
					651	0.00176	0.10006			651	391.641	860.551
					652	0.00174	0.09968			652	391.643	860.651
					653	0.00172	0.0993			653	391.645	860.75
					654	0.00169	0.09893			654	391.647	860.849
					655	0.00167	0.09856			655	391.648	860.947
					656	0.00165	0.09818			656	391.65	861.046
					657	0.00163	0.09781			657	391.652	861.143
					658	0.00161	0.09745			658	391.653	861.241
					659	0.00159	0.09708			659	391.655	861.338
					660	0.00157	0.09671			660	391.656	861.435
					661	0.00155	0.09635			661	391.658	861.531
					662	0.00153	0.09598			662	391.659	861.627
					663	0.00151	0.09562			663	391.661	861.723
					664	0.00149	0.09526			664	391.662	861.818
					665	0.00147	0.0949			665	391.664	861.913
					666	0.00145	0.09454			666	391.665	862.007
					667	0.00144	0.09419			667	391.667	862.101
					668	0.00142	0.09383			668	391.668	862.195
					669	0.0014	0.09348			669	391.67	862.289
					670	0.00138	0.09312			670	391.671	862.382
					671	0.00136	0.09277			671	391.672	862.475
					672	0.00135	0.09242			672	391.674	862.567
					673	0.00133	0.09207			673	391.675	862.659
					674	0.00132	0.09172			674	391.676	862.751
					675	0.0013	0.09138			675	391.678	862.842
					676	0.00128	0.09103			676	391.679	862.933
					677	0.00127	0.09069			677	391.68	863.024
					678	0.00125	0.09034			678	391.681	863.114
					679	0.00124	0.09			679	391.683	863.204
					680	0.00122	0.08966			680	391.684	863.294
					681	0.00121	0.08932			681	391.685	863.383
					682	0.00119	0.08898			682	391.686	863.472
					683	0.00118	0.08864			683	391.687	863.561
					684	0.00116	0.08831			684	391.689	863.649
					685	0.00115	0.08797			685	391.69	863.737
					686	0.00114	0.08764			686	391.691	863.825
					687	0.00112	0.0873			687	391.692	863.912
					688	0.00111	0.08697			688	391.693	863.999
					689	0.0011	0.08664			689	391.694	864.086
					690	0.0011	0.08631			690	391.695	864.172
					691	0.00109	0.08598			691	391.696	864.258
					692	0.00109	0.08565			692	391.697	864.344
					693	0.00108	0.08533			693	391.699	864.429
					694	0.00108	0.085			694	391.7	864.514
					695	0.00107	0.08468			695	391.701	864.599
					696	0.00107	0.08435			696	391.702	864.683
					697	0.00107	0.08403			697	391.703	864.767
					698	0.00106	0.08372			698	391.704	864.851
					699	0.00106	0.0834			699	391.705	864.934
					700	0.00105	0.08309			700	391.706	865.017
					701	0.00105	0.08277			701	391.707	865.1
					702	0.00104	0.08246			702	391.708	865.183
					703	0.00104	0.08215			703	391.709	865.265
					704	0.00104	0.08184			704	391.71	865.347
					705	0.00103	0.08154			705	391.711	865.428
					706	0.00103	0.08123			706	391.712	865.509
					707	0.00102	0.08093			707	391.713	865.59
					708	0.00102	0.08062			708	391.714	865.671
					709	0.00102	0.08032			709	391.715	865.751
					710	0.00101	0.08002			710	391.716	865.831
					711	0.00101	0.07972			711	391.717	865.911
					712	0.001	0.07942			712	391.718	865.99
					713	0.000998	0.07912			713	391.719	866.069
					714	0.000994	0.07883			714	391.72	866.148
					715	0.000989	0.07853			715	391.721	866.227
					716	0.000985	0.07824			716	391.722	866.305
					717	0.000981	0.07795			717	391.723	866.383
					718	0.000977	0.07766			718	391.724	866.461
					719	0.000972	0.07737			719	391.725	866.538
					720	0.000968	0.07708			720	391.726	866.615
					721	0.000964	0.07679			721	391.727	866.692
					722	0.00096	0.07651			722	391.728	866.768
					723	0.000955	0.07622			723	391.729	866.845
					724	0.000951	0.07594			724	391.73	866.921
					725	0.000947	0.07566			725	391.731	866.996
					726	0.000943	0.07538			726	391.732	867.072
					727	0.000939	0.0751			727	391.733	867.147
					728	0.000934	0.07482			728	391.734	867.222
					729	0.00093	0.07455			729	391.735	867.296
					730	0.000926	0.07427			730	391.736	867.37
					731	0.000922	0.074			731	391.737	867.444
					732	0.000917	0.07373			732	391.738	867.518
					733	0.000913	0.07346			733	391.738	867.592
					734	0.000909	0.07319			734	391.739	867.665
					735	0.000905	0.07292			735	391.74	867.738
					736	0.0009	0.07265			736	391.741	867.81
					737	0.000896	0.07239			737	391.742	867.883
					738	0.000892	0.07212			738	391.743	867.955
					739	0.000888	0.07186			739	391.744	868.027
					740	0.000884	0.0716			740	391.745	868.098
					741	0.000879	0.07134			741	391.746	868.17
					742	0.000875	0.07108			742	391.746	868.241
					743	0.000871	0.07082			743	391.747	868.311
					744	0.000867	0.07056			744	391.748	868.382
					745	0.000862	0.07031			745	391.749	868.452
					746	0.000858	0.07006			746	391.75	868.522
					747	0.000854	0.0698			747	391.751	868.592
					748	0.00085	0.06955			748	391.752	868.662
					749	0.000846	0.0693			749	391.752	868.731
					750	0.000841	0.06906			750	391.753	868.8
					751	0.000837	0.06881			751	391.754	868.869
					752	0.000833	0.06857			752	391.755	868.937
					753	0.000829	0.06832			753	391.756	869.006
					754	0.000824	0.06807			754	391.757	869.074
					755	0.00082	0.06782			755	391.757	869.142
					756	0.000816	0.06757			756	391.758	869.209
					757	0.000812	0.06732			757	391.759	869.277
					758	0.000807	0.06708			758	391.76	869.344
					759	0.000803	0.06683			759	391.761	869.411
					760	0.000799	0.06659			760	391.761	869.477
					761	0.000795	0.06634			761	391.762	869.543
					762	0.000791	0.0661			762	391.763	869.61
					763	0.000786	0.06585			763	391.764	869.675
					764	0.000782	0.06561			764	391.765	869.741
					765	0.000778	0.06537			765	391.765	869.806
					766	0.000774	0.06513			766	391.766	869.871
					767	0.000769	0.06489			767	391.767	869.936
					768	0.000765	0.06465			768	391.768	870.001
					769	0.000761	0.06441			769	391.768	870.065
					770	0.000757	0.06417			770	391.769	870.13
					771	0.000753	0.06394			771	391.77	870.194
					772	0.000748	0.0637			772	391.771	870.257
					773	0.000744	0.06346			773	391.771	870.321
					774	0.00074	0.06323			774	391.772	870.384
					775	0.000736	0.063			775	391.773	870.447
					776	0.000731	0.06276			776	391.774	870.51
					777	0.000727	0.06253			777	391.774	870.572
					778	0.000723	0.0623			778	391.775	870.635
					779	0.000719	0.06207			779	391.776	870.697
					780	0.000714	0.06184			780	391.777	870.758
					781	0.00071	0.06161			781	391.777	870.82
					782	0.000706	0.06138			782	391.778	870.881
					783	0.000702	0.06115			783	391.779	870.943
					784	0.000698	0.06092			784	391.779	871.004
					785	0.000693	0.06069			785	391.78	871.064
					786	0.000689	0.06047			786	391.781	871.125
					787	0.000685	0.06024			787	391.781	871.185
					788	0.000681	0.06002			788	391.782	871.245
					789	0.000676	0.05979			789	391.783	871.305
					790	0.000672	0.05957			790	391.783	871.364
					791	0.000668	0.05935			791	391.784	871.424
					792	0.000664	0.05912			792	391.785	871.483
					793	0.000659	0.0589			793	391.785	871.542
					794	0.000655	0.05868			794	391.786	871.6
					795	0.000651	0.05846			795	391.787	871.659
					796	0.000647	0.05824			796	391.787	871.717
					797	0.000643	0.05802			797	391.788	871.775
					798	0.000638	0.0578			798	391.789	871.833
					799	0.000636	0.05758			799	391.789	871.89
					800	0.000634	0.05736			800	391.79	871.948
					801	0.000633	0.05715			801	391.791	872.005
					802	0.000631	0.05693			802	391.791	872.062
					803	0.000629	0.05671			803	391.792	872.119
					804	0.000627	0.0565			804	391.792	872.175
					805	0.000626	0.05628			805	391.793	872.231
					806	0.000624	0.05607			806	391.794	872.287
					807	0.000622	0.05585			807	391.794	872.343
					808	0.00062	0.05564			808	391.795	872.399
					809	0.000619	0.05542			809	391.796	872.454
					810	0.000617	0.05521			810	391.796	872.51
					811	0.000615	0.05501			811	391.797	872.565
					812	0.000613	0.05481			812	391.797	872.619
					813	0.000612	0.05461			813	391.798	872.674
					814	0.00061	0.05441			814	391.799	872.728
					815	0.000608	0.05421			815	391.799	872.783
					816	0.000606	0.05401			816	391.8	872.837
					817	0.000604	0.05381			817	391.8	872.89
					818	0.000603	0.05361			818	391.801	872.944
					819	0.000601	0.05342			819	391.802	872.997
					820	0.000599	0.05322			820	391.802	873.051
					821	0.000597	0.05303			821	391.803	873.104
					822	0.000596	0.05283			822	391.803	873.157
					823	0.000594	0.05264			823	391.804	873.209
					824	0.000592	0.05245			824	391.805	873.262
					825	0.00059	0.05226			825	391.805	873.314
					826	0.000589	0.05207			826	391.806	873.366
					827	0.000587	0.05188			827	391.806	873.418
					828	0.000585	0.0517			828	391.807	873.47
					829	0.000583	0.05151			829	391.808	873.521
					830	0.000582	0.05132			830	391.808	873.572
					831	0.00058	0.05114			831	391.809	873.624
					832	0.000578	0.05096			832	391.809	873.674
					833	0.000576	0.05077			833	391.81	873.725
					834	0.000575	0.05059			834	391.81	873.776
					835	0.000573	0.05041			835	391.811	873.826
					836	0.000571	0.05023			836	391.812	873.876
					837	0.000569	0.05005			837	391.812	873.927
					838	0.000568	0.04987			838	391.813	873.976
					839	0.000566	0.0497			839	391.813	874.026
					840	0.000564	0.04952			840	391.814	874.076
					841	0.000562	0.04935			841	391.814	874.125
					842	0.000561	0.04917			842	391.815	874.174
					843	0.000559	0.049			843	391.816	874.223
					844	0.000557	0.04883			844	391.816	874.272
					845	0.000555	0.04865			845	391.817	874.321
					846	0.000554	0.04848			846	391.817	874.369
					847	0.000552	0.04831			847	391.818	874.417
					848	0.00055	0.04815			848	391.818	874.466
					849	0.000548	0.04798			849	391.819	874.514
					850	0.000547	0.04781			850	391.819	874.561
					851	0.000545	0.04765			851	391.82	874.609
					852	0.000543	0.04748			852	391.821	874.656
					853	0.000541	0.04732			853	391.821	874.704
					854	0.00054	0.04716			854	391.822	874.751
					855	0.000538	0.04699			855	391.822	874.798
					856	0.000536	0.04683			856	391.823	874.845
					857	0.000534	0.04667			857	391.823	874.891
					858	0.000533	0.04652			858	391.824	874.938
					859	0.000531	0.04636			859	391.824	874.984
					860	0.000529	0.0462			860	391.825	875.03
					861	0.000527	0.04604			861	391.825	875.077
					862	0.000526	0.04589			862	391.826	875.122
					863	0.000524	0.04573			863	391.826	875.168
					864	0.000522	0.04558			864	391.827	875.214
					865	0.00052	0.04543			865	391.827	875.259
					866	0.000518	0.04528			866	391.828	875.304
					867	0.000517	0.04512			867	391.828	875.35
					868	0.000515	0.04496			868	391.829	875.395
					869	0.000513	0.04479			869	391.829	875.439
					870	0.000511	0.04463			870	391.83	875.484
					871	0.00051	0.04447			871	391.831	875.528
					872	0.000508	0.0443			872	391.831	875.573
					873	0.000506	0.04414			873	391.832	875.617
					874	0.000504	0.04398			874	391.832	875.661
					875	0.000503	0.04382			875	391.833	875.705
					876	0.000501	0.04366			876	391.833	875.748
					877	0.000499	0.04349			877	391.834	875.792
					878	0.000497	0.04333			878	391.834	875.835
					879	0.000496	0.04317			879	391.835	875.878
					880	0.000494	0.04301			880	391.835	875.921
					881	0.000492	0.04285			881	391.836	875.964
					882	0.00049	0.04269			882	391.836	876.007
					883	0.000489	0.04253			883	391.837	876.049
					884	0.000487	0.04237			884	391.837	876.092
					885	0.000485	0.0422			885	391.837	876.134
					886	0.000483	0.04204			886	391.838	876.176
					887	0.000482	0.04188			887	391.838	876.218
					888	0.00048	0.04172			888	391.839	876.26
					889	0.000478	0.04156			889	391.839	876.301
					890	0.000476	0.0414			890	391.84	876.343
					891	0.000475	0.04124			891	391.84	876.384
					892	0.000473	0.04108			892	391.841	876.425
					893	0.000471	0.04092			893	391.841	876.466
					894	0.000469	0.04076			894	391.842	876.507
					895	0.000468	0.04059			895	391.842	876.547
					896	0.000466	0.04043			896	391.843	876.588
					897	0.000464	0.04027			897	391.843	876.628
					898	0.000462	0.04011			898	391.844	876.668
					899	0.000461	0.03995			899	391.844	876.708
					900	0.000459	0.03979			900	391.845	876.748
					901	0.000457	0.03962			901	391.845	876.787
					902	0.000455	0.03946			902	391.845	876.827
					903	0.000454	0.0393			903	391.846	876.866
					904	0.000452	0.03914			904	391.846	876.905
					905	0.00045	0.03898			905	391.847	876.944
					906	0.000448	0.03881			906	391.847	876.983
					907	0.000447	0.03865			907	391.848	877.022
					908	0.000445	0.03848			908	391.848	877.06
					909	0.000445	0.03832			909	391.849	877.098
					910	0.000445	0.03816			910	391.849	877.137
					911	0.000444	0.03799			911	391.849	877.175
					912	0.000444	0.03783			912	391.85	877.212
					913	0.000444	0.03766			913	391.85	877.25
					914	0.000443	0.0375			914	391.851	877.288
					915	0.000443	0.03734			915	391.851	877.325
					916	0.000443	0.03717			916	391.852	877.362
					917	0.000442	0.037			917	391.852	877.399
					918	0.000442	0.03684			918	391.853	877.436
					919	0.000442	0.03667			919	391.853	877.473
					920	0.000442	0.0365			920	391.853	877.509
					921	0.000441	0.03634			921	391.854	877.545
					922	0.000441	0.03617			922	391.854	877.582
					923	0.000441	0.036			923	391.855	877.618
					924	0.00044	0.03587			924	391.855	877.654
					925	0.00044	0.03574			925	391.856	877.689
					926	0.00044	0.03561			926	391.856	877.725
					927	0.000439	0.03549			927	391.857	877.76
					928	0.000439	0.03536			928	391.857	877.796
					929	0.000439	0.03524			929	391.857	877.831
					930	0.000439	0.03512			930	391.858	877.866
					931	0.000438	0.035			931	391.858	877.901
					932	0.000438	0.03488			932	391.859	877.936
					933	0.000438	0.03476			933	391.859	877.971
					934	0.000437	0.03465			934	391.86	878.005
					935	0.000437	0.03454			935	391.86	878.04
					936	0.000437	0.03442			936	391.86	878.074
					937	0.000436	0.03431			937	391.861	878.109
					938	0.000436	0.03421			938	391.861	878.143
					939	0.000436	0.0341			939	391.862	878.177
					940	0.000436	0.034			940	391.862	878.211
					941	0.000435	0.03389			941	391.863	878.245
					942	0.000435	0.03379			942	391.863	878.279
					943	0.000435	0.0337			943	391.864	878.312
					944	0.000434	0.0336			944	391.864	878.346
					945	0.000434	0.03351			945	391.864	878.379
					946	0.000434	0.03341			946	391.865	878.413
					947	0.000433	0.03332			947	391.865	878.446
					948	0.000433	0.03324			948	391.866	878.479
					949	0.000433	0.03315			949	391.866	878.513
					950	0.000432	0.03306			950	391.867	878.546
					951	0.000432	0.03298			951	391.867	878.579
					952	0.000432	0.0329			952	391.867	878.611
					953	0.000432	0.03283			953	391.868	878.644
					954	0.000431	0.03275			954	391.868	878.677
					955	0.000431	0.03268			955	391.869	878.71
					956	0.000431	0.0326			956	391.869	878.742
					957	0.00043	0.03254			957	391.87	878.775
					958	0.00043	0.03247			958	391.87	878.807
					959	0.00043	0.03241			959	391.87	878.84
					960	0.000429	0.03234			960	391.871	878.872
					961	0.000429	0.03228			961	391.871	878.904
					962	0.000429	0.03222			962	391.872	878.937
					963	0.000429	0.03217			963	391.872	878.969
					964	0.000428	0.03212			964	391.873	879.001
					965	0.000428	0.03207			965	391.873	879.033
					966	0.000428	0.03202			966	391.873	879.065
					967	0.000427	0.03198			967	391.874	879.097
					968	0.000427	0.03193			968	391.874	879.129
					969	0.000427	0.03189			969	391.875	879.161
					970	0.000426	0.03185			970	391.875	879.193
					971	0.000426	0.03182			971	391.876	879.224
					972	0.000426	0.03179			972	391.876	879.256
					973	0.000426	0.03176			973	391.876	879.288
					974	0.000425	0.03173			974	391.877	879.32
					975	0.000425	0.0317			975	391.877	879.351
					976	0.000425	0.03168			976	391.878	879.383
					977	0.000424	0.03166			977	391.878	879.415
					978	0.000424	0.03165			978	391.879	879.446
					979	0.000424	0.03163			979	391.879	879.478
					980	0.000423	0.03158			980	391.879	879.51
					981	0.000423	0.03148			981	391.88	879.541
					982	0.000423	0.03139			982	391.88	879.573
					983	0.000423	0.03129			983	391.881	879.604
					984	0.000422	0.03119			984	391.881	879.635
					985	0.000422	0.03109			985	391.882	879.666
					986	0.000422	0.03099			986	391.882	879.697
					987	0.000421	0.03089			987	391.882	879.728
					988	0.000421	0.03079			988	391.883	879.759
					989	0.000421	0.03069			989	391.883	879.789
					990	0.00042	0.03059			990	391.884	879.82
					991	0.00042	0.03049			991	391.884	879.851
					992	0.00042	0.03038			992	391.884	879.881
					993	0.000419	0.03028			993	391.885	879.911
					994	0.000419	0.03018			994	391.885	879.941
					995	0.000419	0.03007			995	391.886	879.971
					996	0.000419	0.02997			996	391.886	880.001
					997	0.000418	0.02986			997	391.887	880.031
					998	0.000418	0.02975			998	391.887	880.061
					999	0.000418	0.02965			999	391.887	880.091
					1000	0.000417	0.02954			1000	391.888	880.12
					1001	0.000417	0.02943			1001	391.888	880.15
					1002	0.000417	0.02932			1002	391.889	880.179
					1003	0.000416	0.02921			1003	391.889	880.208
					1004	0.000416	0.0291			1004	391.889	880.237
					1005	0.000416	0.02899			1005	391.89	880.266
					1006	0.000416	0.02888			1006	391.89	880.295
					1007	0.000415	0.02876			1007	391.891	880.324
					1008	0.000415	0.02865			1008	391.891	880.353
					1009	0.000415	0.02854			1009	391.892	880.381
					1010	0.000414	0.02842			1010	391.892	880.41
					1011	0.000414	0.02831			1011	391.892	880.438
					1012	0.000414	0.02819			1012	391.893	880.466
					1013	0.000413	0.02807			1013	391.893	880.494
					1014	0.000413	0.02796			1014	391.894	880.522
					1015	0.000413	0.02784			1015	391.894	880.55
					1016	0.000413	0.02772			1016	391.894	880.578
					1017	0.000412	0.0276			1017	391.895	880.605
					1018	0.000412	0.02748			1018	391.895	880.633
					1019	0.000412	0.02736			1019	391.896	880.66
					1020	0.000412	0.02724			1020	391.896	880.687
					1021	0.000412	0.02712			1021	391.897	880.714
					1022	0.000412	0.027			1022	391.897	880.741
					1023	0.000411	0.02688			1023	391.897	880.768
					1024	0.000411	0.02675			1024	391.898	880.795
					1025	0.000411	0.02663			1025	391.898	880.822
					1026	0.000411	0.0265			1026	391.899	880.848
					1027	0.000411	0.02638			1027	391.899	880.875
					1028	0.000411	0.02625			1028	391.899	880.901
					1029	0.000411	0.02613			1029	391.9	880.927
					1030	0.00041	0.026			1030	391.9	880.953
					1031	0.00041	0.02587			1031	391.901	880.979
					1032	0.00041	0.02574			1032	391.901	881.005
					1033	0.00041	0.02561			1033	391.901	881.03
					1034	0.00041	0.02548			1034	391.902	881.056
					1035	0.00041	0.02535			1035	391.902	881.081
					1036	0.00041	0.02522			1036	391.903	881.106
					1037	0.00041	0.02513			1037	391.903	881.131
					1038	0.000409	0.02504			1038	391.903	881.156
					1039	0.000409	0.02494			1039	391.904	881.181
					1040	0.000409	0.02485			1040	391.904	881.206
					1041	0.000409	0.02476			1041	391.905	881.231
					1042	0.000409	0.02467			1042	391.905	881.256
					1043	0.000409	0.02458			1043	391.906	881.28
					1044	0.000409	0.02448			1044	391.906	881.305
					1045	0.000409	0.02439			1045	391.906	881.329
					1046	0.000408	0.0243			1046	391.907	881.353
					1047	0.000408	0.02421			1047	391.907	881.378
					1048	0.000408	0.02412			1048	391.908	881.402
					1049	0.000408	0.02403			1049	391.908	881.426
					1050	0.000408	0.02393			1050	391.908	881.45
					1051	0.000408	0.02384			1051	391.909	881.473
					1052	0.000408	0.02375			1052	391.909	881.497
					1053	0.000407	0.02366			1053	391.91	881.521
					1054	0.000407	0.02357			1054	391.91	881.544
					1055	0.000407	0.02347			1055	391.91	881.568
					1056	0.000407	0.02338			1056	391.911	881.591
					1057	0.000407	0.02329			1057	391.911	881.615
					1058	0.000407	0.0232			1058	391.912	881.638
					1059	0.000407	0.02311			1059	391.912	881.661
					1060	0.000407	0.02302			1060	391.912	881.684
					1061	0.000406	0.02292			1061	391.913	881.707
					1062	0.000406	0.02283			1062	391.913	881.73
					1063	0.000406	0.02274			1063	391.914	881.752
					1064	0.000406	0.02265			1064	391.914	881.775
					1065	0.000406	0.02256			1065	391.914	881.798
					1066	0.000406	0.02246			1066	391.915	881.82
					1067	0.000406	0.02237			1067	391.915	881.842
					1068	0.000406	0.02228			1068	391.916	881.865
					1069	0.000405	0.02219			1069	391.916	881.887
					1070	0.000405	0.0221			1070	391.917	881.909
					1071	0.000405	0.02201			1071	391.917	881.931
					1072	0.000405	0.02192			1072	391.917	881.953
					1073	0.000405	0.02182			1073	391.918	881.975
					1074	0.000405	0.02173			1074	391.918	881.997
					1075	0.000405	0.02164			1075	391.919	882.018
					1076	0.000404	0.02155			1076	391.919	882.04
					1077	0.000404	0.02146			1077	391.919	882.061
					1078	0.000404	0.02136			1078	391.92	882.083
					1079	0.000404	0.02127			1079	391.92	882.104
					1080	0.000404	0.02118			1080	391.921	882.125
					1081	0.000404	0.02109			1081	391.921	882.146
					1082	0.000404	0.021			1082	391.921	882.167
					1083	0.000404	0.02091			1083	391.922	882.188
					1084	0.000403	0.02081			1084	391.922	882.209
					1085	0.000403	0.02072			1085	391.923	882.23
					1086	0.000403	0.02063			1086	391.923	882.25
					1087	0.000403	0.02054			1087	391.923	882.271
					1088	0.000403	0.02045			1088	391.924	882.291
					1089	0.000403	0.02035			1089	391.924	882.311
					1090	0.000403	0.02026			1090	391.925	882.332
					1091	0.000403	0.02017			1091	391.925	882.352
					1092	0.000402	0.02008			1092	391.925	882.372
					1093	0.000402	0.02			1093	391.926	882.392
					1094	0.000402	0.01994			1094	391.926	882.412
					1095	0.000402	0.01988			1095	391.927	882.432
