# Supplementary material for: Modeling of Gas Production from Shale Reservoirs Considering Multiple Transport Mechanisms
Source: PLoS One. 2015 Dec 14;10(12):e0143649. doi: 10.1371/journal.pone.0143649 (PMC4682827; doi:10.1371/journal.pone.0143649)
Supplement: S4 Fig — (XLSX) [file pone.0143649.s004.xlsx]

## Sheet: Sheet1
			Time (day)	matrix permeability (mD)			Time (day)	fracture permeability (0.1 mD)
			1	0.04032			1	100.007
			2	0.0508			2	100.01
			3	0.06033			3	100.012
			4	0.06933			4	100.014
			5	0.07789			5	100.016
			6	0.08616			6	100.018
			7	0.09424			7	100.02
			8	0.10217			8	100.022
			9	0.11			9	100.023
			10	0.11764			10	100.025
			11	0.12508			11	100.027
			12	0.13238			12	100.029
			13	0.13943			13	100.03
			14	0.1463			14	100.032
			15	0.15305			15	100.034
			16	0.1598			16	100.035
			17	0.16656			17	100.037
			18	0.17313			18	100.038
			19	0.17966			19	100.04
			20	0.1862			20	100.041
			21	0.19285			21	100.043
			22	0.19961			22	100.045
			23	0.2064			23	100.046
			24	0.2132			24	100.048
			25	0.21997			25	100.049
			26	0.22681			26	100.051
			27	0.23358			27	100.053
			28	0.24022			28	100.054
			29	0.24689			29	100.056
			30	0.25361			30	100.057
			31	0.26023			31	100.059
			32	0.26673			32	100.06
			33	0.27336			33	100.062
			34	0.27992			34	100.063
			35	0.28639			35	100.065
			36	0.29285			36	100.066
			37	0.29934			37	100.068
			38	0.30577			38	100.069
			39	0.3121			39	100.071
			40	0.31845			40	100.072
			41	0.32476			41	100.074
			42	0.33103			42	100.075
			43	0.33726			43	100.077
			44	0.34346			44	100.078
			45	0.34963			45	100.08
			46	0.35579			46	100.081
			47	0.3619			47	100.083
			48	0.36799			48	100.084
			49	0.37404			49	100.086
			50	0.38009			50	100.087
			51	0.38612			51	100.088
			52	0.39216			52	100.09
			53	0.39821			53	100.091
			54	0.40423			54	100.093
			55	0.41025			55	100.094
			56	0.41628			56	100.095
			57	0.42234			57	100.097
			58	0.42844			58	100.098
			59	0.4346			59	100.1
			60	0.44084			60	100.101
			61	0.44701			61	100.103
			62	0.45312			62	100.104
			63	0.45923			63	100.106
			64	0.46535			64	100.107
			65	0.47148			65	100.108
			66	0.47763			66	100.11
			67	0.48379			67	100.111
			68	0.48994			68	100.113
			69	0.49606			69	100.114
			70	0.50218			70	100.116
			71	0.5083			71	100.117
			72	0.51442			72	100.118
			73	0.52054			73	100.12
			74	0.52667			74	100.121
			75	0.53278			75	100.123
			76	0.53887			76	100.124
			77	0.54494			77	100.126
			78	0.551			78	100.127
			79	0.55704			79	100.128
			80	0.56308			80	100.13
			81	0.5691			81	100.131
			82	0.5751			82	100.133
			83	0.58108			83	100.134
			84	0.58702			84	100.136
			85	0.59294			85	100.137
			86	0.59883			86	100.138
			87	0.60469			87	100.14
			88	0.61051			88	100.141
			89	0.6163			89	100.142
			90	0.62208			90	100.144
			91	0.62784			91	100.145
			92	0.63357			92	100.146
			93	0.63927			93	100.148
			94	0.64495			94	100.149
			95	0.65061			95	100.15
			96	0.65626			96	100.152
			97	0.66189			97	100.153
			98	0.66751			98	100.154
			99	0.67314			99	100.156
			100	0.67876			100	100.157
			101	0.68438			101	100.158
			102	0.69002			102	100.16
			103	0.69567			103	100.161
			104	0.70132			104	100.162
			105	0.70697			105	100.164
			106	0.71263			106	100.165
			107	0.71831			107	100.166
			108	0.72402			108	100.168
			109	0.72974			109	100.169
			110	0.73549			110	100.17
			111	0.74118			111	100.172
			112	0.74687			112	100.173
			113	0.75254			113	100.174
			114	0.7582			114	100.176
			115	0.76385			115	100.177
			116	0.76949			116	100.178
			117	0.77511			117	100.18
			118	0.78075			118	100.181
			119	0.78639			119	100.182
			120	0.79203			120	100.184
			121	0.79765			121	100.185
			122	0.80326			122	100.186
			123	0.80885			123	100.188
			124	0.81442			124	100.189
			125	0.82001			125	100.19
			126	0.8256			126	100.192
			127	0.83118			127	100.193
			128	0.83674			128	100.194
			129	0.84228			129	100.195
			130	0.84781			130	100.197
			131	0.85332			131	100.198
			132	0.85886			132	100.199
			133	0.86444			133	100.201
			134	0.87002			134	100.202
			135	0.8756			135	100.203
			136	0.88118			136	100.205
			137	0.88676			137	100.206
			138	0.89233			138	100.207
			139	0.8979			139	100.209
			140	0.90346			140	100.21
			141	0.90902			141	100.211
			142	0.91456			142	100.212
			143	0.92009			143	100.214
			144	0.9256			144	100.215
			145	0.9311			145	100.216
			146	0.93662			146	100.218
			147	0.94218			147	100.219
			148	0.94773			148	100.22
			149	0.95327			149	100.222
			150	0.9588			150	100.223
			151	0.96432			151	100.224
			152	0.96982			152	100.225
			153	0.97531			153	100.227
			154	0.98079			154	100.228
			155	0.98624			155	100.229
			156	0.99168			156	100.231
			157	0.9971			157	100.232
			158	1.00249			158	100.233
			159	1.00786			159	100.234
			160	1.01323			160	100.236
			161	1.01868			161	100.237
			162	1.02413			162	100.238
			163	1.02958			163	100.239
			164	1.03501			164	100.241
			165	1.04042			165	100.242
			166	1.04583			166	100.243
			167	1.05122			167	100.245
			168	1.05659			168	100.246
			169	1.06195			169	100.247
			170	1.06729			170	100.248
			171	1.0726			171	100.25
			172	1.0779			172	100.251
			173	1.08317			173	100.252
			174	1.08842			174	100.253
			175	1.09377			175	100.255
			176	1.09911			176	100.256
			177	1.10444			177	100.257
			178	1.10976			178	100.258
			179	1.11507			179	100.26
			180	1.12036			180	100.261
			181	1.12564			181	100.262
			182	1.13091			182	100.263
			183	1.13616			183	100.265
			184	1.14139			184	100.266
			185	1.14661			185	100.267
			186	1.15181			186	100.268
			187	1.15698			187	100.269
			188	1.16213			188	100.271
			189	1.16731			189	100.272
			190	1.1725			190	100.273
			191	1.17767			191	100.274
			192	1.18283			192	100.275
			193	1.18798			193	100.277
			194	1.19312			194	100.278
			195	1.19825			195	100.279
			196	1.20337			196	100.28
			197	1.20847			197	100.281
			198	1.21357			198	100.283
			199	1.21866			199	100.284
			200	1.22374			200	100.285
			201	1.22881			201	100.286
			202	1.23387			202	100.287
			203	1.23892			203	100.289
			204	1.24396			204	100.29
			205	1.24899			205	100.291
			206	1.25401			206	100.292
			207	1.25902			207	100.293
			208	1.26403			208	100.295
			209	1.26902			209	100.296
			210	1.27401			210	100.297
			211	1.27899			211	100.298
			212	1.28396			212	100.299
			213	1.28893			213	100.3
			214	1.29389			214	100.302
			215	1.29884			215	100.303
			216	1.30379			216	100.304
			217	1.30872			217	100.305
			218	1.31364			218	100.306
			219	1.31855			219	100.307
			220	1.32345			220	100.308
			221	1.32834			221	100.31
			222	1.33322			222	100.311
			223	1.3381			223	100.312
			224	1.34297			224	100.313
			225	1.34783			225	100.314
			226	1.35269			226	100.315
			227	1.35754			227	100.316
			228	1.36238			228	100.318
			229	1.36722			229	100.319
			230	1.37205			230	100.32
			231	1.37687			231	100.321
			232	1.38168			232	100.322
			233	1.38648			233	100.323
			234	1.39127			234	100.324
			235	1.39605			235	100.326
			236	1.40083			236	100.327
			237	1.4056			237	100.328
			238	1.41036			238	100.329
			239	1.41512			239	100.33
			240	1.41987			240	100.331
			241	1.42462			241	100.332
			242	1.42936			242	100.333
			243	1.43409			243	100.334
			244	1.43882			244	100.336
			245	1.44354			245	100.337
			246	1.44825			246	100.338
			247	1.45295			247	100.339
			248	1.45764			248	100.34
			249	1.46232			249	100.341
			250	1.467			250	100.342
			251	1.47167			251	100.343
			252	1.47633			252	100.344
			253	1.48099			253	100.345
			254	1.48564			254	100.347
			255	1.49029			255	100.348
			256	1.49493			256	100.349
			257	1.49956			257	100.35
			258	1.50419			258	100.351
			259	1.50881			259	100.352
			260	1.51344			260	100.353
			261	1.51807			261	100.354
			262	1.52269			262	100.355
			263	1.52731			263	100.356
			264	1.53191			264	100.357
			265	1.53652			265	100.359
			266	1.54111			266	100.36
			267	1.5457			267	100.361
			268	1.55028			268	100.362
			269	1.55485			269	100.363
			270	1.55941			270	100.364
			271	1.56396			271	100.365
			272	1.5685			272	100.366
			273	1.57303			273	100.367
			274	1.57757			274	100.368
			275	1.58211			275	100.369
			276	1.58664			276	100.37
			277	1.59116			277	100.371
			278	1.59567			278	100.372
			279	1.60018			279	100.373
			280	1.60468			280	100.375
			281	1.60916			281	100.376
			282	1.61364			282	100.377
			283	1.61811			283	100.378
			284	1.62256			284	100.379
			285	1.62701			285	100.38
			286	1.63144			286	100.381
			287	1.63587			287	100.382
			288	1.6403			288	100.383
			289	1.64475			289	100.384
			290	1.6492			290	100.385
			291	1.65365			291	100.386
			292	1.65809			292	100.387
			293	1.66253			293	100.388
			294	1.66696			294	100.389
			295	1.67138			295	100.39
			296	1.6758			296	100.391
			297	1.68021			297	100.392
			298	1.68461			298	100.393
			299	1.689			299	100.394
			300	1.69339			300	100.395
			301	1.69777			301	100.396
			302	1.70214			302	100.397
			303	1.70651			303	100.398
			304	1.71086			304	100.399
			305	1.7152			305	100.401
			306	1.71954			306	100.402
			307	1.72386			307	100.403
			308	1.72818			308	100.404
			309	1.73248			309	100.405
			310	1.73677			310	100.406
			311	1.74105			311	100.407
			312	1.74532			312	100.408
			313	1.74958			313	100.409
			314	1.75383			314	100.41
			315	1.75806			315	100.411
			316	1.76228			316	100.412
			317	1.76656			317	100.413
			318	1.77083			318	100.414
			319	1.77509			319	100.415
			320	1.77935			320	100.416
			321	1.78359			321	100.417
			322	1.78783			322	100.418
			323	1.79206			323	100.419
			324	1.79628			324	100.42
			325	1.80049			325	100.421
			326	1.80468			326	100.422
			327	1.80887			327	100.422
			328	1.81305			328	100.423
			329	1.81721			329	100.424
			330	1.82137			330	100.425
			331	1.82551			331	100.426
			332	1.82964			332	100.427
			333	1.83376			333	100.428
			334	1.83787			334	100.429
			335	1.84196			335	100.43
			336	1.84605			336	100.431
			337	1.85011			337	100.432
			338	1.85417			338	100.433
			339	1.85821			339	100.434
			340	1.86224			340	100.435
			341	1.86625			341	100.436
			342	1.87024			342	100.437
			343	1.87423			343	100.438
			344	1.87819			344	100.439
			345	1.88219			345	100.44
			346	1.88623			346	100.441
			347	1.89026			347	100.442
			348	1.89429			348	100.443
			349	1.8983			349	100.444
			350	1.9023			350	100.444
			351	1.90629			351	100.445
			352	1.91028			352	100.446
			353	1.91425			353	100.447
			354	1.91821			354	100.448
			355	1.92217			355	100.449
			356	1.92611			356	100.45
			357	1.93004			357	100.451
			358	1.93396			358	100.452
			359	1.93787			359	100.453
			360	1.94177			360	100.454
			361	1.94565			361	100.455
			362	1.94953			362	100.456
			363	1.95339			363	100.456
			364	1.95724			364	100.457
			365	1.96107			365	100.458
			366	1.9649			366	100.459
			367	1.96871			367	100.46
			368	1.9725			368	100.461
			369	1.97628			369	100.462
			370	1.98005			370	100.463
			371	1.98381			371	100.464
			372	1.98754			372	100.464
			373	1.99128			373	100.465
			374	1.99508			374	100.466
			375	1.99887			375	100.467
			376	2.00265			376	100.468
			377	2.00642			377	100.469
			378	2.01018			378	100.47
			379	2.01394			379	100.471
			380	2.01768			380	100.472
			381	2.02142			381	100.472
			382	2.02514			382	100.473
			383	2.02886			383	100.474
			384	2.03256			384	100.475
			385	2.03625			385	100.476
			386	2.03994			386	100.477
			387	2.04361			387	100.478
			388	2.04727			388	100.478
			389	2.05092			389	100.479
			390	2.05456			390	100.48
			391	2.05819			391	100.481
			392	2.0618			392	100.482
			393	2.06541			393	100.483
			394	2.069			394	100.484
			395	2.07258			395	100.484
			396	2.07615			396	100.485
			397	2.0797			397	100.486
			398	2.08324			398	100.487
			399	2.08677			399	100.488
			400	2.09028			400	100.489
			401	2.09378			401	100.489
			402	2.0973			402	100.49
			403	2.10082			403	100.491
			404	2.10433			404	100.492
			405	2.10783			405	100.493
			406	2.11133			406	100.494
			407	2.11481			407	100.494
			408	2.11828			408	100.495
			409	2.12175			409	100.496
			410	2.12521			410	100.497
			411	2.12865			411	100.498
			412	2.13209			412	100.498
			413	2.13552			413	100.499
			414	2.13894			414	100.5
			415	2.14235			415	100.501
			416	2.14575			416	100.502
			417	2.14914			417	100.502
			418	2.15253			418	100.503
			419	2.1559			419	100.504
			420	2.15927			420	100.505
			421	2.16262			421	100.506
			422	2.16597			422	100.506
			423	2.16931			423	100.507
			424	2.17264			424	100.508
			425	2.17596			425	100.509
			426	2.17927			426	100.509
			427	2.18258			427	100.51
			428	2.18587			428	100.511
			429	2.18916			429	100.512
			430	2.19244			430	100.513
			431	2.1957			431	100.513
			432	2.19896			432	100.514
			433	2.20222			433	100.515
			434	2.20546			434	100.516
			435	2.2087			435	100.516
			436	2.21192			436	100.517
			437	2.21514			437	100.518
			438	2.21835			438	100.519
			439	2.22156			439	100.519
			440	2.22475			440	100.52
			441	2.22794			441	100.521
			442	2.23111			442	100.522
			443	2.23429			443	100.522
			444	2.23745			444	100.523
			445	2.2406			445	100.524
			446	2.24375			446	100.525
			447	2.24689			447	100.525
			448	2.25002			448	100.526
			449	2.25315			449	100.527
			450	2.25626			450	100.528
			451	2.25937			451	100.528
			452	2.26248			452	100.529
			453	2.26557			453	100.53
			454	2.26866			454	100.53
			455	2.27174			455	100.531
			456	2.27482			456	100.532
			457	2.27788			457	100.533
			458	2.28095			458	100.533
			459	2.28398			459	100.534
			460	2.28701			460	100.535
			461	2.29003			461	100.536
			462	2.29304			462	100.536
			463	2.29604			463	100.537
			464	2.29904			464	100.538
			465	2.30203			465	100.538
			466	2.30501			466	100.539
			467	2.30798			467	100.54
			468	2.31095			468	100.54
			469	2.31391			469	100.541
			470	2.31686			470	100.542
			471	2.31981			471	100.543
			472	2.32275			472	100.543
			473	2.32568			473	100.544
			474	2.3286			474	100.545
			475	2.33152			475	100.545
			476	2.33443			476	100.546
			477	2.33734			477	100.547
			478	2.34024			478	100.547
			479	2.34313			479	100.548
			480	2.34601			480	100.549
			481	2.34889			481	100.549
			482	2.35177			482	100.55
			483	2.35463			483	100.551
			484	2.3575			484	100.551
			485	2.36035			485	100.552
			486	2.3632			486	100.553
			487	2.36605			487	100.553
			488	2.36889			488	100.554
			489	2.37172			489	100.555
			490	2.37455			490	100.555
			491	2.37737			491	100.556
			492	2.38019			492	100.557
			493	2.383			493	100.557
			494	2.38581			494	100.558
			495	2.38862			495	100.559
			496	2.39142			496	100.559
			497	2.39421			497	100.56
			498	2.397			498	100.561
			499	2.39979			499	100.561
			500	2.40257			500	100.562
			501	2.40535			501	100.563
			502	2.40812			502	100.563
			503	2.41089			503	100.564
			504	2.41366			504	100.565
			505	2.41642			505	100.565
			506	2.41918			506	100.566
			507	2.42194			507	100.566
			508	2.42469			508	100.567
			509	2.42744			509	100.568
			510	2.43019			510	100.568
			511	2.43293			511	100.569
			512	2.43567			512	100.57
			513	2.43841			513	100.57
			514	2.44115			514	100.571
			515	2.44389			515	100.572
			516	2.44656			516	100.572
			517	2.44922			517	100.573
			518	2.45188			518	100.574
			519	2.45454			519	100.574
			520	2.45719			520	100.575
			521	2.45984			521	100.575
			522	2.46248			522	100.576
			523	2.46511			523	100.577
			524	2.46774			524	100.577
			525	2.47037			525	100.578
			526	2.47299			526	100.578
			527	2.47561			527	100.579
			528	2.47822			528	100.58
			529	2.48083			529	100.58
			530	2.48343			530	100.581
			531	2.48603			531	100.582
			532	2.48862			532	100.582
			533	2.49122			533	100.583
			534	2.4938			534	100.583
			535	2.49638			535	100.584
			536	2.49896			536	100.585
			537	2.50154			537	100.585
			538	2.50411			538	100.586
			539	2.50668			539	100.586
			540	2.50924			540	100.587
			541	2.5118			541	100.588
			542	2.51436			542	100.588
			543	2.51692			543	100.589
			544	2.51947			544	100.589
			545	2.52202			545	100.59
			546	2.52456			546	100.591
			547	2.5271			547	100.591
			548	2.52964			548	100.592
			549	2.53218			549	100.592
			550	2.53471			550	100.593
			551	2.53725			551	100.594
			552	2.53978			552	100.594
			553	2.5423			553	100.595
			554	2.54483			554	100.595
			555	2.54735			555	100.596
			556	2.54988			556	100.597
			557	2.5524			557	100.597
			558	2.55491			558	100.598
			559	2.55743			559	100.598
			560	2.55995			560	100.599
			561	2.56246			561	100.599
			562	2.56497			562	100.6
			563	2.56748			563	100.601
			564	2.56999			564	100.601
			565	2.5725			565	100.602
			566	2.57501			566	100.602
			567	2.57752			567	100.603
			568	2.58003			568	100.604
			569	2.58254			569	100.604
			570	2.58504			570	100.605
			571	2.58755			571	100.605
			572	2.59004			572	100.606
			573	2.59246			573	100.607
			574	2.59488			574	100.607
			575	2.59729			575	100.608
			576	2.5997			576	100.608
			577	2.60211			577	100.609
			578	2.60451			578	100.609
			579	2.6069			579	100.61
			580	2.60929			580	100.61
			581	2.61168			581	100.611
			582	2.61406			582	100.612
			583	2.61644			583	100.612
			584	2.61881			584	100.613
			585	2.62118			585	100.613
			586	2.62355			586	100.614
			587	2.62591			587	100.614
			588	2.62827			588	100.615
			589	2.63062			589	100.616
			590	2.63297			590	100.616
			591	2.63532			591	100.617
			592	2.63766			592	100.617
			593	2.64			593	100.618
			594	2.64233			594	100.618
			595	2.64466			595	100.619
			596	2.64698			596	100.619
			597	2.64931			597	100.62
			598	2.65163			598	100.62
			599	2.65394			599	100.621
			600	2.65625			600	100.622
			601	2.65856			601	100.622
			602	2.66086			602	100.623
			603	2.66316			603	100.623
			604	2.66546			604	100.624
			605	2.66775			605	100.624
			606	2.67004			606	100.625
			607	2.67232			607	100.625
			608	2.67461			608	100.626
			609	2.67689			609	100.626
			610	2.67916			610	100.627
			611	2.68143			611	100.627
			612	2.6837			612	100.628
			613	2.68597			613	100.629
			614	2.68823			614	100.629
			615	2.69049			615	100.63
			616	2.69275			616	100.63
			617	2.695			617	100.631
			618	2.69725			618	100.631
			619	2.6995			619	100.632
			620	2.70175			620	100.632
			621	2.70399			621	100.633
			622	2.70623			622	100.633
			623	2.70846			623	100.634
			624	2.7107			624	100.634
			625	2.71293			625	100.635
			626	2.71516			626	100.635
			627	2.71738			627	100.636
			628	2.71961			628	100.636
			629	2.7218			629	100.637
			630	2.72396			630	100.637
			631	2.72611			631	100.638
			632	2.72825			632	100.638
			633	2.73039			633	100.639
			634	2.73252			634	100.639
			635	2.73464			635	100.64
			636	2.73676			636	100.64
			637	2.73888			637	100.641
			638	2.74098			638	100.641
			639	2.74308			639	100.642
			640	2.74518			640	100.642
			641	2.74727			641	100.643
			642	2.74935			642	100.643
			643	2.75143			643	100.644
			644	2.7535			644	100.644
			645	2.75556			645	100.645
			646	2.75762			646	100.645
			647	2.75967			647	100.646
			648	2.76172			648	100.646
			649	2.76376			649	100.647
			650	2.76579			650	100.647
			651	2.76782			651	100.648
			652	2.76984			652	100.648
			653	2.77185			653	100.649
			654	2.77386			654	100.649
			655	2.77586			655	100.65
			656	2.77786			656	100.65
			657	2.77985			657	100.651
			658	2.78183			658	100.651
			659	2.7838			659	100.651
			660	2.78577			660	100.652
			661	2.78774			661	100.652
			662	2.78969			662	100.653
			663	2.79164			663	100.653
			664	2.79358			664	100.654
			665	2.79552			665	100.654
			666	2.79745			666	100.655
			667	2.79937			667	100.655
			668	2.80129			668	100.656
			669	2.8032			669	100.656
			670	2.8051			670	100.656
			671	2.807			671	100.657
			672	2.80889			672	100.657
			673	2.81077			673	100.658
			674	2.81265			674	100.658
			675	2.81452			675	100.659
			676	2.81638			676	100.659
			677	2.81824			677	100.66
			678	2.82009			678	100.66
			679	2.82193			679	100.66
			680	2.82377			680	100.661
			681	2.8256			681	100.661
			682	2.82742			682	100.662
			683	2.82923			683	100.662
			684	2.83104			684	100.663
			685	2.83284			685	100.663
			686	2.83466			686	100.663
			687	2.83649			687	100.664
			688	2.83832			688	100.664
			689	2.84013			689	100.665
			690	2.84195			690	100.665
			691	2.84375			691	100.666
			692	2.84556			692	100.666
			693	2.84735			693	100.666
			694	2.84914			694	100.667
			695	2.85092			695	100.667
			696	2.8527			696	100.668
			697	2.85447			697	100.668
			698	2.85624			698	100.668
			699	2.858			699	100.669
			700	2.85975			700	100.669
			701	2.8615			701	100.67
			702	2.86324			702	100.67
			703	2.86498			703	100.671
			704	2.86671			704	100.671
			705	2.86843			705	100.671
			706	2.87015			706	100.672
			707	2.87186			707	100.672
			708	2.87356			708	100.673
			709	2.87526			709	100.673
			710	2.87695			710	100.673
			711	2.87864			711	100.674
			712	2.88032			712	100.674
			713	2.88199			713	100.675
			714	2.88365			714	100.675
			715	2.88531			715	100.675
			716	2.88697			716	100.676
			717	2.88862			717	100.676
			718	2.89026			718	100.676
			719	2.89189			719	100.677
			720	2.89352			720	100.677
			721	2.89514			721	100.678
			722	2.89675			722	100.678
			723	2.89836			723	100.678
			724	2.89996			724	100.679
			725	2.90156			725	100.679
			726	2.90314			726	100.68
			727	2.90472			727	100.68
			728	2.9063			728	100.68
			729	2.90787			729	100.681
			730	2.90943			730	100.681
			731	2.91098			731	100.681
			732	2.91253			732	100.682
			733	2.91407			733	100.682
			734	2.9156			734	100.682
			735	2.91713			735	100.683
			736	2.91865			736	100.683
			737	2.92016			737	100.684
			738	2.92166			738	100.684
			739	2.92316			739	100.684
			740	2.92465			740	100.685
			741	2.92614			741	100.685
			742	2.92762			742	100.685
			743	2.92909			743	100.686
			744	2.93055			744	100.686
			745	2.932			745	100.686
			746	2.93345			746	100.687
			747	2.93489			747	100.687
			748	2.93633			748	100.687
			749	2.93775			749	100.688
			750	2.93917			750	100.688
			751	2.94059			751	100.688
			752	2.94199			752	100.689
			753	2.94339			753	100.689
			754	2.94478			754	100.689
			755	2.94616			755	100.69
			756	2.94754			756	100.69
			757	2.94891			757	100.69
			758	2.95027			758	100.691
			759	2.95162			759	100.691
			760	2.95296			760	100.691
			761	2.9543			761	100.692
			762	2.95563			762	100.692
			763	2.95695			763	100.692
			764	2.95827			764	100.692
			765	2.95958			765	100.693
			766	2.96088			766	100.693
			767	2.96217			767	100.693
			768	2.96345			768	100.694
			769	2.96473			769	100.694
			770	2.966			770	100.694
			771	2.96726			771	100.695
			772	2.96852			772	100.695
			773	2.96976			773	100.695
			774	2.971			774	100.695
			775	2.97223			775	100.696
			776	2.97345			776	100.696
			777	2.97467			777	100.696
			778	2.97587			778	100.697
			779	2.97707			779	100.697
			780	2.97826			780	100.697
			781	2.97944			781	100.697
			782	2.98062			782	100.698
			783	2.98179			783	100.698
			784	2.98295			784	100.698
			785	2.9841			785	100.699
			786	2.98524			786	100.699
			787	2.98637			787	100.699
			788	2.9875			788	100.699
			789	2.98862			789	100.7
			790	2.98973			790	100.7
			791	2.99083			791	100.7
			792	2.99192			792	100.7
			793	2.99301			793	100.701
			794	2.99409			794	100.701
			795	2.99517			795	100.701
			796	2.99642			796	100.701
			797	2.99766			797	100.702
			798	2.9989			798	100.702
			799	3.00014			799	100.702
			800	3.00137			800	100.703
			801	3.00259			801	100.703
			802	3.00382			802	100.703
			803	3.00503			803	100.703
			804	3.00625			804	100.704
			805	3.00745			805	100.704
			806	3.00866			806	100.704
			807	3.00985			807	100.705
			808	3.01105			808	100.705
			809	3.01224			809	100.705
			810	3.01342			810	100.705
			811	3.0146			811	100.706
			812	3.01577			812	100.706
			813	3.01694			813	100.706
			814	3.01811			814	100.707
			815	3.01927			815	100.707
			816	3.02043			816	100.707
			817	3.02158			817	100.707
			818	3.02272			818	100.708
			819	3.02386			819	100.708
			820	3.025			820	100.708
			821	3.02613			821	100.708
			822	3.02726			822	100.709
			823	3.02838			823	100.709
			824	3.02949			824	100.709
			825	3.03061			825	100.709
			826	3.03171			826	100.71
			827	3.03282			827	100.71
			828	3.03391			828	100.71
			829	3.035			829	100.71
			830	3.03609			830	100.711
			831	3.03717			831	100.711
			832	3.03825			832	100.711
			833	3.03932			833	100.711
			834	3.04039			834	100.712
			835	3.04145			835	100.712
			836	3.04251			836	100.712
			837	3.04356			837	100.712
			838	3.04461			838	100.713
			839	3.04565			839	100.713
			840	3.04668			840	100.713
			841	3.04772			841	100.713
			842	3.04874			842	100.714
			843	3.04976			843	100.714
			844	3.05078			844	100.714
			845	3.05179			845	100.714
			846	3.0528			846	100.715
			847	3.0538			847	100.715
			848	3.05479			848	100.715
			849	3.05578			849	100.715
			850	3.05677			850	100.716
			851	3.05775			851	100.716
			852	3.05872			852	100.716
			853	3.05969			853	100.716
			854	3.06066			854	100.717
			855	3.06161			855	100.717
			856	3.06257			856	100.717
			857	3.06352			857	100.717
			858	3.06446			858	100.717
			859	3.0654			859	100.718
			860	3.06633			860	100.718
			861	3.06726			861	100.718
			862	3.06818			862	100.718
			863	3.0691			863	100.718
			864	3.07001			864	100.719
			865	3.07091			865	100.719
			866	3.07181			866	100.719
			867	3.07271			867	100.719
			868	3.0736			868	100.72
			869	3.07448			869	100.72
			870	3.07536			870	100.72
			871	3.07624			871	100.72
			872	3.0771			872	100.72
			873	3.07797			873	100.721
			874	3.07882			874	100.721
			875	3.07968			875	100.721
			876	3.08052			876	100.721
			877	3.08136			877	100.721
			878	3.0822			878	100.722
			879	3.08303			879	100.722
			880	3.08385			880	100.722
			881	3.08467			881	100.722
			882	3.08548			882	100.722
			883	3.08629			883	100.723
			884	3.08709			884	100.723
			885	3.08789			885	100.723
			886	3.08868			886	100.723
			887	3.08947			887	100.723
			888	3.09025			888	100.723
			889	3.09102			889	100.724
			890	3.09179			890	100.724
			891	3.09256			891	100.724
			892	3.09331			892	100.724
			893	3.09407			893	100.724
			894	3.09481			894	100.725
			895	3.09555			895	100.725
			896	3.09629			896	100.725
			897	3.09702			897	100.725
			898	3.09774			898	100.725
			899	3.09846			899	100.725
			900	3.09917			900	100.726
			901	3.09988			901	100.726
			902	3.10058			902	100.726
			903	3.10128			903	100.726
			904	3.10197			904	100.726
			905	3.10272			905	100.726
			906	3.10354			906	100.727
			907	3.10435			907	100.727
			908	3.10516			908	100.727
			909	3.10596			909	100.727
			910	3.10676			910	100.727
			911	3.10756			911	100.728
			912	3.10836			912	100.728
			913	3.10915			913	100.728
			914	3.10994			914	100.728
			915	3.11072			915	100.728
			916	3.1115			916	100.728
			917	3.11228			917	100.729
			918	3.11306			918	100.729
			919	3.11383			919	100.729
			920	3.1146			920	100.729
			921	3.11537			921	100.729
			922	3.11613			922	100.73
			923	3.11689			923	100.73
			924	3.11764			924	100.73
			925	3.1184			925	100.73
			926	3.11915			926	100.73
			927	3.11989			927	100.73
			928	3.12064			928	100.731
			929	3.12138			929	100.731
			930	3.12211			930	100.731
			931	3.12285			931	100.731
			932	3.12358			932	100.731
			933	3.1243			933	100.731
			934	3.12503			934	100.732
			935	3.12575			935	100.732
			936	3.12646			936	100.732
			937	3.12718			937	100.732
			938	3.12789			938	100.732
			939	3.1286			939	100.732
			940	3.1293			940	100.733
			941	3.13			941	100.733
			942	3.1307			942	100.733
			943	3.13139			943	100.733
			944	3.13208			944	100.733
			945	3.13277			945	100.733
			946	3.13345			946	100.734
			947	3.13413			947	100.734
			948	3.13481			948	100.734
			949	3.13548			949	100.734
			950	3.13615			950	100.734
			951	3.13682			951	100.734
			952	3.13748			952	100.735
			953	3.13814			953	100.735
			954	3.1388			954	100.735
			955	3.13945			955	100.735
			956	3.1401			956	100.735
			957	3.14074			957	100.735
			958	3.14139			958	100.735
			959	3.14203			959	100.736
			960	3.14266			960	100.736
			961	3.1433			961	100.736
			962	3.14392			962	100.736
			963	3.14455			963	100.736
			964	3.14517			964	100.736
			965	3.14579			965	100.737
			966	3.14641			966	100.737
			967	3.14702			967	100.737
			968	3.14763			968	100.737
			969	3.14823			969	100.737
			970	3.14883			970	100.737
			971	3.14943			971	100.737
			972	3.15003			972	100.737
			973	3.15062			973	100.738
			974	3.1512			974	100.738
			975	3.15179			975	100.738
			976	3.15237			976	100.738
			977	3.15295			977	100.738
			978	3.15352			978	100.738
			979	3.15409			979	100.738
			980	3.15466			980	100.739
			981	3.15522			981	100.739
			982	3.15578			982	100.739
			983	3.15633			983	100.739
			984	3.15689			984	100.739
			985	3.15744			985	100.739
			986	3.15798			986	100.739
			987	3.15852			987	100.739
			988	3.15906			988	100.74
			989	3.1596			989	100.74
			990	3.16013			990	100.74
			991	3.16066			991	100.74
			992	3.16118			992	100.74
			993	3.1617			993	100.74
			994	3.16222			994	100.74
			995	3.16273			995	100.74
			996	3.16324			996	100.741
			997	3.16375			997	100.741
			998	3.16425			998	100.741
			999	3.16475			999	100.741
			1000	3.16525			1000	100.741
			1001	3.16574			1001	100.741
			1002	3.16623			1002	100.741
			1003	3.16671			1003	100.741
			1004	3.16719			1004	100.742
			1005	3.16767			1005	100.742
			1006	3.16815			1006	100.742
			1007	3.16862			1007	100.742
			1008	3.16908			1008	100.742
			1009	3.16955			1009	100.742
			1010	3.17001			1010	100.742
			1011	3.17046			1011	100.742
			1012	3.17091			1012	100.742
			1013	3.17136			1013	100.743
			1014	3.17181			1014	100.743
			1015	3.17234			1015	100.743
			1016	3.17286			1016	100.743
			1017	3.17338			1017	100.743
			1018	3.1739			1018	100.743
			1019	3.17442			1019	100.743
			1020	3.17494			1020	100.743
			1021	3.17545			1021	100.743
			1022	3.17596			1022	100.744
			1023	3.17647			1023	100.744
			1024	3.17698			1024	100.744
			1025	3.17748			1025	100.744
			1026	3.17799			1026	100.744
			1027	3.17849			1027	100.744
			1028	3.17899			1028	100.744
			1029	3.17948			1029	100.744
			1030	3.17998			1030	100.745
			1031	3.18047			1031	100.745
			1032	3.18096			1032	100.745
			1033	3.18145			1033	100.745
			1034	3.18193			1034	100.745
			1035	3.18242			1035	100.745
			1036	3.1829			1036	100.745
			1037	3.18338			1037	100.745
			1038	3.18386			1038	100.745
			1039	3.18433			1039	100.746
			1040	3.18481			1040	100.746
			1041	3.18528			1041	100.746
			1042	3.18575			1042	100.746
			1043	3.18622			1043	100.746
			1044	3.18668			1044	100.746
			1045	3.18715			1045	100.746
			1046	3.18761			1046	100.746
			1047	3.18806			1047	100.746
			1048	3.18852			1048	100.747
			1049	3.18898			1049	100.747
			1050	3.18943			1050	100.747
			1051	3.18988			1051	100.747
			1052	3.19033			1052	100.747
			1053	3.19077			1053	100.747
			1054	3.19122			1054	100.747
			1055	3.19166			1055	100.747
			1056	3.1921			1056	100.747
			1057	3.19254			1057	100.747
			1058	3.19297			1058	100.748
			1059	3.19341			1059	100.748
			1060	3.19384			1060	100.748
			1061	3.19427			1061	100.748
			1062	3.19469			1062	100.748
			1063	3.19512			1063	100.748
			1064	3.19554			1064	100.748
			1065	3.19596			1065	100.748
			1066	3.19638			1066	100.748
			1067	3.19679			1067	100.748
			1068	3.19721			1068	100.749
			1069	3.19762			1069	100.749
			1070	3.19803			1070	100.749
			1071	3.19844			1071	100.749
			1072	3.19884			1072	100.749
			1073	3.19924			1073	100.749
			1074	3.19965			1074	100.749
			1075	3.20004			1075	100.749
			1076	3.20044			1076	100.749
			1077	3.20084			1077	100.749
			1078	3.20123			1078	100.75
			1079	3.20162			1079	100.75
			1080	3.20201			1080	100.75
			1081	3.20239			1081	100.75
			1082	3.20277			1082	100.75
			1083	3.20316			1083	100.75
			1084	3.20353			1084	100.75
			1085	3.20391			1085	100.75
			1086	3.20429			1086	100.75
			1087	3.20466			1087	100.75
			1088	3.20503			1088	100.75
			1089	3.2054			1089	100.751
			1090	3.20576			1090	100.751
			1091	3.20613			1091	100.751
			1092	3.20649			1092	100.751
			1093	3.20685			1093	100.751
			1094	3.20721			1094	100.751
			1095	3.20756			1095	100.751
