# Supplementary material for: Modeling of Gas Production from Shale Reservoirs Considering Multiple Transport Mechanisms
Source: PLoS One. 2015 Dec 14;10(12):e0143649. doi: 10.1371/journal.pone.0143649 (PMC4682827; doi:10.1371/journal.pone.0143649)
Supplement: S5 Fig — (XLSX) [file pone.0143649.s005.xlsx]

## Sheet: Sheet1
					Time (day)	Production rate (1000m3/d)				Time (day)	Cuum production (1000m3)
						Considering non-darcy	Without considering non-darcy				Considering non-darcy	Without considering non-darcy
					1	47.9127	47.9127			1	47.9127	47.9127
					2	35.4764	35.4764			2	83.3891	83.3891
					3	28.6691	28.6691			3	112.058	112.058
					4	24.2182	24.2182			4	136.276	136.276
					5	21.2073	21.2073			5	157.484	157.484
					6	18.8509	18.8509			6	176.335	176.335
					7	17.0182	17.0182			7	193.353	193.353
					8	15.4473	15.4473			8	208.8	208.8
					9	14.2691	14.2691			9	223.069	223.069
					10	13.2218	13.2218			10	236.291	236.291
					11	12.3038	12.2909			11	248.595	248.582
					12	11.5449	11.5312			12	260.14	260.113
					13	10.8935	10.879			13	271.033	270.992
					14	10.3228	10.3081			14	281.356	281.3
					15	9.81594	9.80101			15	291.172	291.101
					16	9.35322	9.3392			16	300.525	300.44
					17	8.93142	8.91648			17	309.457	309.357
					18	8.55463	8.53963			18	318.011	317.897
					19	8.20889	8.19397			19	326.22	326.09
					20	7.88777	7.87332			20	334.108	333.964
					21	7.58417	7.57036			21	341.692	341.534
					22	7.29846	7.28497			22	348.99	348.819
					23	7.03087	7.01749			23	356.021	355.837
					24	6.78139	6.76792			24	362.803	362.605
					25	6.5485	6.53533			25	369.351	369.14
					26	6.32847	6.31513			26	375.68	375.455
					27	6.1241	6.11042			27	381.804	381.565
					28	5.93538	5.92119			28	387.739	387.487
					29	5.75539	5.74184			29	393.495	393.228
					30	5.58513	5.57135			30	399.08	398.8
					31	5.42629	5.41215			31	404.506	404.212
					32	5.27759	5.26376			32	409.784	409.476
					33	5.13405	5.12009			33	414.918	414.596
					34	4.99892	4.98473			34	419.916	419.581
					35	4.87219	4.85767			35	424.789	424.438
					36	4.75078	4.73663			36	429.539	429.175
					37	4.6346	4.62031			37	434.174	433.795
					38	4.52469	4.5102			38	438.699	438.305
					39	4.42083	4.4063			39	443.12	442.712
					40	4.32109	4.3065			40	447.441	447.018
					41	4.22595	4.21129			41	451.667	451.229
					42	4.13508	4.12035			42	455.802	455.35
					43	4.04818	4.03339			43	459.85	459.383
					44	3.96497	3.95013			44	463.815	463.333
					45	3.88508	3.87022			45	467.7	467.204
					46	3.80821	3.79334			46	471.508	470.997
					47	3.73465	3.71969			47	475.243	474.717
					48	3.66394	3.64895			48	478.907	478.365
					49	3.59582	3.58082			49	482.503	481.946
					50	3.5301	3.51511			50	486.033	485.461
					51	3.46652	3.45156			51	489.499	488.913
					52	3.40491	3.39			52	492.904	492.303
					53	3.345	3.33018			53	496.249	495.633
					54	3.28744	3.27251			54	499.537	498.906
					55	3.23153	3.21665			55	502.768	502.122
					56	3.17708	3.16229			56	505.945	505.285
					57	3.12396	3.10927			57	509.069	508.394
					58	3.07199	3.05743			58	512.141	511.451
					59	3.02099	3.00659			59	515.162	514.458
					60	2.97078	2.9566			60	518.133	517.414
					61	2.92313	2.90855			61	521.056	520.323
					62	2.87688	2.86233			62	523.933	523.185
					63	2.83185	2.81732			63	526.765	526.003
					64	2.78797	2.77348			64	529.553	528.776
					65	2.74518	2.73071			65	532.298	531.507
					66	2.70339	2.68899			66	535.001	534.196
					67	2.66257	2.64821			67	537.664	536.844
					68	2.62304	2.60859			68	540.287	539.453
					69	2.58456	2.57013			69	542.871	542.023
					70	2.54706	2.53263			70	545.419	544.555
					71	2.51047	2.49606			71	547.929	547.051
					72	2.47476	2.46037			72	550.404	549.512
					73	2.43988	2.42551			73	552.844	551.937
					74	2.40581	2.39146			74	555.249	554.329
					75	2.3727	2.35829			75	557.622	556.687
					76	2.34047	2.32605			76	559.963	559.013
					77	2.30903	2.2946			77	562.272	561.308
					78	2.27834	2.26392			78	564.55	563.572
					79	2.2484	2.23398			79	566.798	565.806
					80	2.21917	2.20473			80	569.018	568.01
					81	2.19062	2.17618			81	571.208	570.187
					82	2.1628	2.14832			82	573.371	572.335
					83	2.1357	2.1212			83	575.507	574.456
					84	2.10927	2.09476			84	577.616	576.551
					85	2.08351	2.06895			85	579.699	578.62
					86	2.05837	2.0438			86	581.758	580.664
					87	2.03389	2.01929			87	583.792	582.683
					88	2.01003	1.9954			88	585.802	584.678
					89	1.98669	1.97208			89	587.788	586.65
					90	1.96381	1.94925			90	589.752	588.6
					91	1.94143	1.92696			91	591.694	590.527
					92	1.91952	1.90516			92	593.613	592.432
					93	1.89806	1.88385			93	595.511	594.316
					94	1.87703	1.86301			94	597.388	596.179
					95	1.85637	1.84261			95	599.245	598.021
					96	1.83609	1.82263			96	601.081	599.844
					97	1.81614	1.80304			97	602.897	601.647
					98	1.79649	1.78379			98	604.693	603.431
					99	1.77713	1.7649			99	606.471	605.196
					100	1.758	1.74633			100	608.229	606.942
					101	1.7391	1.72804			101	609.968	608.67
					102	1.72039	1.71001			102	611.688	610.38
					103	1.70226	1.69225			103	613.39	612.072
					104	1.68485	1.67481			104	615.075	613.747
					105	1.66776	1.65761			105	616.743	615.405
					106	1.65099	1.64066			106	618.394	617.045
					107	1.63451	1.62393			107	620.028	618.669
					108	1.61832	1.60739			108	621.647	620.277
					109	1.60243	1.59107			109	623.249	621.868
					110	1.58679	1.57492			110	624.836	623.443
					111	1.57142	1.55919			111	626.407	625.002
					112	1.55629	1.54374			112	627.964	626.545
					113	1.54139	1.52855			113	629.505	628.074
					114	1.52673	1.51361			114	631.032	629.588
					115	1.51226	1.49892			115	632.544	631.087
					116	1.49801	1.4845			116	634.042	632.571
					117	1.484	1.47032			117	635.526	634.041
					118	1.47033	1.4563			118	636.996	635.498
					119	1.45686	1.44247			119	638.453	636.94
					120	1.44359	1.42887			120	639.897	638.369
					121	1.43052	1.41549			121	641.327	639.785
					122	1.41763	1.40234			122	642.745	641.187
					123	1.4049	1.3894			123	644.15	642.576
					124	1.39236	1.37669			124	645.542	643.953
					125	1.37997	1.36413			125	646.922	645.317
					126	1.36771	1.35173			126	648.29	646.669
					127	1.35562	1.33953			127	649.646	648.008
					128	1.34364	1.32751			128	650.989	649.336
					129	1.33179	1.3157			129	652.321	650.652
					130	1.32005	1.30408			130	653.641	651.956
					131	1.30847	1.29266			131	654.949	653.248
					132	1.29723	1.28131			132	656.247	654.53
					133	1.28614	1.27003			133	657.533	655.8
					134	1.27519	1.2589			134	658.808	657.059
					135	1.26437	1.24791			135	660.072	658.306
					136	1.25369	1.23706			136	661.326	659.544
					137	1.24314	1.22636			137	662.569	660.77
					138	1.23271	1.2158			138	663.802	661.986
					139	1.2224	1.20538			139	665.024	663.191
					140	1.2122	1.19511			140	666.237	664.386
					141	1.20211	1.18498			141	667.439	665.571
					142	1.19213	1.17499			142	668.631	666.746
					143	1.18224	1.16514			143	669.813	667.911
					144	1.17245	1.15544			144	670.985	669.067
					145	1.16276	1.14588			145	672.148	670.213
					146	1.15332	1.13641			146	673.302	671.349
					147	1.144	1.12698			147	674.446	672.476
					148	1.1348	1.11767			148	675.58	673.594
					149	1.12571	1.10849			149	676.706	674.702
					150	1.11673	1.09944			150	677.823	675.802
					151	1.10785	1.0905			151	678.931	676.892
					152	1.09908	1.08169			152	680.03	677.974
					153	1.09041	1.07301			153	681.12	679.047
					154	1.08185	1.06444			154	682.202	680.111
					155	1.07338	1.05601			155	683.275	681.167
					156	1.065	1.04769			156	684.34	682.215
					157	1.05672	1.0395			157	685.397	683.254
					158	1.04853	1.03143			158	686.446	684.286
					159	1.04043	1.02349			159	687.486	685.309
					160	1.03247	1.01562			160	688.519	686.325
					161	1.02461	1.00772			161	689.543	687.333
					162	1.01685	0.99991			162	690.56	688.333
					163	1.00918	0.9922			163	691.569	689.325
					164	1.0016	0.98458			164	692.571	690.309
					165	0.99411	0.97706			165	693.565	691.286
					166	0.98671	0.96964			166	694.552	692.256
					167	0.9794	0.96232			167	695.531	693.218
					168	0.97217	0.95509			168	696.503	694.173
					169	0.96503	0.94796			169	697.468	695.121
					170	0.95797	0.94092			170	698.426	696.062
					171	0.95099	0.93399			171	699.377	696.996
					172	0.94408	0.92715			172	700.321	697.923
					173	0.93726	0.9204			173	701.258	698.844
					174	0.93053	0.91375			174	702.189	699.758
					175	0.92387	0.90705			175	703.113	700.665
					176	0.91729	0.90042			176	704.03	701.565
					177	0.91078	0.89386			177	704.941	702.459
					178	0.90434	0.88738			178	705.845	703.346
					179	0.89798	0.88098			179	706.743	704.227
					180	0.89169	0.87466			180	707.635	705.102
					181	0.88547	0.86841			181	708.52	705.97
					182	0.87931	0.86223			182	709.4	706.833
					183	0.87322	0.85614			183	710.273	707.689
					184	0.8672	0.85012			184	711.14	708.539
					185	0.86124	0.84417			185	712.001	709.383
					186	0.85534	0.8383			186	712.857	710.221
					187	0.8495	0.83251			187	713.706	711.054
					188	0.84374	0.8268			188	714.55	711.881
					189	0.83805	0.8211			189	715.388	712.702
					190	0.83242	0.81546			190	716.22	713.517
					191	0.82686	0.80988			191	717.047	714.327
					192	0.82135	0.80435			192	717.869	715.131
					193	0.8159	0.79889			193	718.685	715.93
					194	0.81051	0.79348			194	719.495	716.724
					195	0.80518	0.78814			195	720.3	717.512
					196	0.79991	0.78284			196	721.1	718.295
					197	0.79468	0.77761			197	721.895	719.072
					198	0.78952	0.77243			198	722.684	719.845
					199	0.78441	0.7673			199	723.469	720.612
					200	0.77934	0.76223			200	724.248	721.374
					201	0.77434	0.7572			201	725.022	722.132
					202	0.76938	0.75223			202	725.792	722.884
					203	0.76447	0.74731			203	726.556	723.631
					204	0.7596	0.74244			204	727.316	724.374
					205	0.75479	0.73762			205	728.071	725.111
					206	0.75002	0.73284			206	728.821	725.844
					207	0.7453	0.72811			207	729.566	726.572
					208	0.74062	0.72343			208	730.307	727.296
					209	0.73598	0.71879			209	731.043	728.014
					210	0.73138	0.7142			210	731.774	728.729
					211	0.72683	0.70965			211	732.501	729.438
					212	0.72232	0.70514			212	733.223	730.143
					213	0.71784	0.70067			213	733.941	730.844
					214	0.7134	0.69625			214	734.654	731.54
					215	0.70901	0.69186			215	735.363	732.232
					216	0.70466	0.68751			216	736.068	732.92
					217	0.70038	0.6832			217	736.768	733.603
					218	0.69615	0.67895			218	737.465	734.282
					219	0.69195	0.67473			219	738.157	734.957
					220	0.68779	0.67055			220	738.844	735.627
					221	0.68367	0.66641			221	739.528	736.293
					222	0.67959	0.66231			222	740.208	736.956
					223	0.67554	0.65824			223	740.883	737.614
					224	0.67153	0.65421			224	741.555	738.268
					225	0.66755	0.65021			225	742.222	738.918
					226	0.66361	0.64625			226	742.886	739.565
					227	0.6597	0.64232			227	743.545	740.207
					228	0.65582	0.63843			228	744.201	740.845
					229	0.65197	0.63457			229	744.853	741.48
					230	0.64815	0.63073			230	745.501	742.111
					231	0.64437	0.62694			231	746.146	742.738
					232	0.64061	0.62318			232	746.786	743.361
					233	0.63688	0.61945			233	747.423	743.98
					234	0.63318	0.61576			234	748.056	744.596
					235	0.62951	0.6121			235	748.686	745.208
					236	0.62586	0.60847			236	749.312	745.817
					237	0.62224	0.60486			237	749.934	746.422
					238	0.61864	0.60129			238	750.553	747.023
					239	0.61506	0.59775			239	751.168	747.621
					240	0.61151	0.59423			240	751.779	748.215
					241	0.60798	0.59075			241	752.387	748.806
					242	0.60447	0.58729			242	752.992	749.393
					243	0.60099	0.58385			243	753.593	749.977
					244	0.59752	0.58045			244	754.19	750.557
					245	0.59416	0.57707			245	754.784	751.134
					246	0.59082	0.57372			246	755.375	751.708
					247	0.58751	0.5704			247	755.963	752.278
					248	0.58422	0.56711			248	756.547	752.845
					249	0.58096	0.56385			249	757.128	753.409
					250	0.57773	0.56061			250	757.706	753.97
					251	0.57451	0.55739			251	758.28	754.527
					252	0.57133	0.5542			252	758.852	755.081
					253	0.56817	0.55104			253	759.42	755.633
					254	0.56503	0.5479			254	759.985	756.18
					255	0.56191	0.54478			255	760.547	756.725
					256	0.55881	0.54169			256	761.105	757.267
					257	0.55574	0.53862			257	761.661	757.806
					258	0.55269	0.53557			258	762.214	758.341
					259	0.54966	0.53254			259	762.764	758.874
					260	0.54665	0.52953			260	763.31	759.403
					261	0.54365	0.52654			261	763.854	759.93
					262	0.54068	0.52357			262	764.394	760.453
					263	0.53773	0.52062			263	764.932	760.974
					264	0.53479	0.5177			264	765.467	761.492
					265	0.53188	0.51479			265	765.999	762.006
					266	0.52898	0.51191			266	766.528	762.518
					267	0.5261	0.50905			267	767.054	763.027
					268	0.52323	0.50622			268	767.577	763.534
					269	0.52038	0.5034			269	768.098	764.037
					270	0.51755	0.50061			270	768.615	764.538
					271	0.51472	0.49784			271	769.13	765.035
					272	0.51192	0.49509			272	769.642	765.53
					273	0.50917	0.49236			273	770.151	766.023
					274	0.50646	0.48965			274	770.657	766.512
					275	0.50376	0.48695			275	771.161	766.999
					276	0.50109	0.48427			276	771.662	767.484
					277	0.49843	0.48161			277	772.161	767.965
					278	0.49579	0.47897			278	772.656	768.444
					279	0.49317	0.47635			279	773.15	768.921
					280	0.49057	0.47375			280	773.64	769.394
					281	0.48799	0.47118			281	774.128	769.866
					282	0.48542	0.46862			282	774.614	770.334
					283	0.48287	0.46608			283	775.096	770.8
					284	0.48034	0.46356			284	775.577	771.264
					285	0.47782	0.46106			285	776.055	771.725
					286	0.47532	0.45858			286	776.53	772.183
					287	0.47284	0.45612			287	777.003	772.64
					288	0.47037	0.45367			288	777.473	773.093
					289	0.46792	0.45122			289	777.941	773.544
					290	0.46548	0.44879			290	778.407	773.993
					291	0.46306	0.44637			291	778.87	774.44
					292	0.46066	0.44397			292	779.33	774.884
					293	0.45827	0.44158			293	779.789	775.325
					294	0.45589	0.43921			294	780.244	775.764
					295	0.45352	0.43685			295	780.698	776.201
					296	0.45117	0.43451			296	781.149	776.636
					297	0.44884	0.43219			297	781.598	777.068
					298	0.44651	0.42988			298	782.045	777.498
					299	0.4442	0.42759			299	782.489	777.925
					300	0.4419	0.42532			300	782.931	778.351
					301	0.43963	0.42306			301	783.37	778.774
					302	0.43739	0.42081			302	783.808	779.195
					303	0.43516	0.41859			303	784.243	779.613
					304	0.43295	0.41638			304	784.676	780.03
					305	0.43075	0.41418			305	785.107	780.444
					306	0.42857	0.412			306	785.535	780.856
					307	0.4264	0.40984			307	785.961	781.266
					308	0.42425	0.40769			308	786.386	781.673
					309	0.42211	0.40556			309	786.808	782.079
					310	0.41998	0.40344			310	787.228	782.482
					311	0.41787	0.40134			311	787.646	782.884
					312	0.41577	0.39926			312	788.061	783.283
					313	0.41369	0.39719			313	788.475	783.68
					314	0.41161	0.39514			314	788.887	784.075
					315	0.40955	0.3931			315	789.296	784.468
					316	0.40751	0.39109			316	789.704	784.859
					317	0.40547	0.38905			317	790.109	785.248
					318	0.40345	0.38703			318	790.513	785.635
					319	0.40144	0.38501			319	790.914	786.02
					320	0.39945	0.38302			320	791.314	786.404
					321	0.39746	0.38103			321	791.711	786.785
					322	0.39549	0.37907			322	792.107	787.164
					323	0.39353	0.37711			323	792.5	787.541
					324	0.39158	0.37517			324	792.892	787.916
					325	0.38964	0.37324			325	793.281	788.289
					326	0.38771	0.37132			326	793.669	788.66
					327	0.3858	0.36942			327	794.055	789.03
					328	0.38389	0.36754			328	794.439	789.397
					329	0.382	0.36566			329	794.821	789.763
					330	0.38013	0.3638			330	795.201	790.127
					331	0.37828	0.36195			331	795.579	790.489
					332	0.37643	0.36012			332	795.956	790.849
					333	0.3746	0.3583			333	796.33	791.207
					334	0.37277	0.3565			334	796.703	791.564
					335	0.37096	0.3547			335	797.074	791.918
					336	0.36916	0.35292			336	797.443	792.271
					337	0.36737	0.35116			337	797.81	792.623
					338	0.36559	0.34941			338	798.176	792.972
					339	0.36383	0.34767			339	798.54	793.32
					340	0.36207	0.34595			340	798.902	793.666
					341	0.36033	0.34424			341	799.262	794.01
					342	0.35859	0.34254			342	799.621	794.352
					343	0.35687	0.34086			343	799.978	794.693
					344	0.35515	0.33919			344	800.333	795.032
					345	0.35345	0.33751			345	800.686	795.37
					346	0.35175	0.33583			346	801.038	795.706
					347	0.35007	0.33415			347	801.388	796.04
					348	0.3484	0.33249			348	801.737	796.372
					349	0.34673	0.33083			349	802.083	796.703
					350	0.34508	0.32919			350	802.428	797.032
					351	0.34343	0.32756			351	802.772	797.36
					352	0.3418	0.32594			352	803.114	797.686
					353	0.34017	0.32433			353	803.454	798.01
					354	0.33855	0.32273			354	803.792	798.333
					355	0.33695	0.32115			355	804.129	798.654
					356	0.33535	0.31957			356	804.465	798.974
					357	0.33376	0.318			357	804.798	799.292
					358	0.33219	0.31645			358	805.131	799.608
					359	0.33063	0.3149			359	805.461	799.923
					360	0.32908	0.31337			360	805.79	800.236
					361	0.32754	0.31184			361	806.118	800.548
					362	0.32601	0.31033			362	806.444	800.859
					363	0.32449	0.30883			363	806.768	801.167
					364	0.32298	0.30734			364	807.091	801.475
					365	0.32148	0.30586			365	807.413	801.781
					366	0.31998	0.30439			366	807.733	802.085
					367	0.3185	0.30293			367	808.051	802.388
					368	0.31703	0.30149			368	808.368	802.689
					369	0.31556	0.30005			369	808.684	802.989
					370	0.31411	0.29862			370	808.998	803.288
					371	0.31266	0.29721			371	809.311	803.585
					372	0.31123	0.2958			372	809.622	803.881
					373	0.3098	0.29441			373	809.932	804.176
					374	0.30838	0.29299			374	810.24	804.468
					375	0.30697	0.29159			375	810.547	804.76
					376	0.30557	0.29019			376	810.853	805.05
					377	0.30417	0.2888			377	811.157	805.339
					378	0.30279	0.28742			378	811.459	805.626
					379	0.30141	0.28604			379	811.761	805.913
					380	0.30005	0.28468			380	812.061	806.197
					381	0.29869	0.28332			381	812.36	806.481
					382	0.29734	0.28198			382	812.657	806.763
					383	0.29599	0.28064			383	812.953	807.043
					384	0.29466	0.27931			384	813.248	807.322
					385	0.29333	0.27799			385	813.541	807.6
					386	0.29201	0.27668			386	813.833	807.877
					387	0.2907	0.27537			387	814.124	808.152
					388	0.2894	0.27408			388	814.413	808.427
					389	0.2881	0.27279			389	814.701	808.699
					390	0.28681	0.27151			390	814.988	808.971
					391	0.28553	0.27024			391	815.273	809.241
					392	0.28426	0.26898			392	815.558	809.51
					393	0.283	0.26773			393	815.841	809.778
					394	0.28174	0.26648			394	816.122	810.044
					395	0.28049	0.26525			395	816.403	810.31
					396	0.27925	0.26402			396	816.682	810.574
					397	0.27801	0.2628			397	816.96	810.836
					398	0.27678	0.26159			398	817.237	811.098
					399	0.27556	0.26039			399	817.513	811.358
					400	0.27435	0.2592			400	817.787	811.618
					401	0.27314	0.25802			401	818.06	811.876
					402	0.27194	0.25683			402	818.332	812.132
					403	0.27075	0.25565			403	818.603	812.388
					404	0.26956	0.25447			404	818.872	812.643
					405	0.26838	0.25331			405	819.141	812.896
					406	0.2672	0.25214			406	819.408	813.148
					407	0.26604	0.25099			407	819.674	813.399
					408	0.26487	0.24984			408	819.939	813.649
					409	0.26372	0.2487			409	820.203	813.898
					410	0.26257	0.24757			410	820.465	814.145
					411	0.26143	0.24644			411	820.727	814.392
					412	0.26029	0.24532			412	820.987	814.637
					413	0.25916	0.24421			413	821.246	814.881
					414	0.25804	0.2431			414	821.504	815.124
					415	0.25693	0.242			415	821.761	815.366
					416	0.25582	0.2409			416	822.017	815.607
					417	0.25472	0.23981			417	822.271	815.847
					418	0.25363	0.23873			418	822.525	816.086
					419	0.25255	0.23766			419	822.778	816.323
					420	0.25146	0.23659			420	823.029	816.56
					421	0.25039	0.23552			421	823.28	816.795
					422	0.24932	0.23447			422	823.529	817.03
					423	0.24826	0.23342			423	823.777	817.263
					424	0.2472	0.23237			424	824.024	817.496
					425	0.24615	0.23133			425	824.27	817.727
					426	0.2451	0.2303			426	824.516	817.957
					427	0.24406	0.22927			427	824.76	818.186
					428	0.24303	0.22825			428	825.003	818.415
					429	0.242	0.22723			429	825.245	818.642
					430	0.24097	0.22622			430	825.486	818.868
					431	0.23996	0.22522			431	825.726	819.093
					432	0.23894	0.22422			432	825.965	819.318
					433	0.23793	0.22323			433	826.202	819.541
					434	0.23693	0.22224			434	826.439	819.763
					435	0.23593	0.22126			435	826.675	819.984
					436	0.23494	0.22028			436	826.91	820.205
					437	0.23395	0.21931			437	827.144	820.424
					438	0.23297	0.21834			438	827.377	820.642
					439	0.23199	0.21738			439	827.609	820.86
					440	0.23101	0.21642			440	827.84	821.076
					441	0.23005	0.21547			441	828.07	821.292
					442	0.22908	0.21453			442	828.299	821.506
					443	0.22812	0.21359			443	828.527	821.72
					444	0.22716	0.21265			444	828.755	821.932
					445	0.22621	0.21172			445	828.981	822.144
					446	0.22527	0.21079			446	829.206	822.355
					447	0.22433	0.20987			447	829.43	822.565
					448	0.22339	0.20896			448	829.654	822.774
					449	0.22245	0.20805			449	829.876	822.982
					450	0.22152	0.20714			450	830.098	823.189
					451	0.2206	0.20624			451	830.318	823.395
					452	0.21967	0.20534			452	830.538	823.6
					453	0.21876	0.20444			453	830.757	823.805
					454	0.21784	0.20356			454	830.975	824.008
					455	0.21693	0.20267			455	831.192	824.211
					456	0.21602	0.20179			456	831.408	824.413
					457	0.21512	0.20092			457	831.623	824.614
					458	0.21422	0.20005			458	831.837	824.814
					459	0.21333	0.19919			459	832.05	825.013
					460	0.21243	0.19833			460	832.263	825.211
					461	0.21155	0.19748			461	832.474	825.409
					462	0.21066	0.19663			462	832.685	825.605
					463	0.20978	0.19578			463	832.895	825.801
					464	0.2089	0.19495			464	833.104	825.996
					465	0.20802	0.19411			465	833.312	826.19
					466	0.20715	0.19328			466	833.519	826.384
					467	0.20628	0.19245			467	833.725	826.576
					468	0.20541	0.19163			468	833.93	826.768
					469	0.20455	0.19081			469	834.135	826.958
					470	0.20369	0.19			470	834.339	827.148
					471	0.20285	0.18919			471	834.542	827.338
					472	0.20202	0.18838			472	834.744	827.526
					473	0.2012	0.18758			473	834.945	827.714
					474	0.20038	0.18678			474	835.145	827.9
					475	0.19957	0.18599			475	835.345	828.086
					476	0.19875	0.18519			476	835.543	828.272
					477	0.19795	0.18441			477	835.741	828.456
					478	0.19714	0.18363			478	835.939	828.64
					479	0.19634	0.18285			479	836.135	828.822
					480	0.19555	0.18207			480	836.33	829.005
					481	0.19476	0.1813			481	836.525	829.186
					482	0.19397	0.18053			482	836.719	829.366
					483	0.19319	0.17976			483	836.912	829.546
					484	0.1924	0.179			484	837.105	829.725
					485	0.19163	0.17824			485	837.296	829.903
					486	0.19085	0.17749			486	837.487	830.081
					487	0.19008	0.17673			487	837.677	830.258
					488	0.18932	0.17599			488	837.867	830.434
					489	0.18856	0.17524			489	838.055	830.609
					490	0.1878	0.1745			490	838.243	830.783
					491	0.18704	0.17376			491	838.43	830.957
					492	0.18629	0.17302			492	838.616	831.13
					493	0.18554	0.17229			493	838.802	831.302
					494	0.18479	0.17156			494	838.987	831.474
					495	0.18405	0.17083			495	839.171	831.645
					496	0.18331	0.17011			496	839.354	831.815
					497	0.18257	0.16939			497	839.537	831.984
					498	0.18184	0.16867			498	839.718	832.153
					499	0.18111	0.16795			499	839.899	832.321
					500	0.18039	0.16724			500	840.08	832.488
					501	0.17966	0.16653			501	840.26	832.655
					502	0.17894	0.16582			502	840.438	832.82
					503	0.17822	0.16511			503	840.617	832.986
					504	0.17751	0.16441			504	840.794	833.15
					505	0.1768	0.16371			505	840.971	833.314
					506	0.17609	0.16301			506	841.147	833.477
					507	0.17538	0.16232			507	841.322	833.639
					508	0.17468	0.16163			508	841.497	833.801
					509	0.17398	0.16093			509	841.671	833.962
					510	0.17328	0.16025			510	841.844	834.122
					511	0.17258	0.15956			511	842.017	834.281
					512	0.17189	0.15888			512	842.189	834.44
					513	0.1712	0.15819			513	842.36	834.598
					514	0.17051	0.15751			514	842.531	834.756
					515	0.16983	0.15684			515	842.7	834.913
					516	0.16914	0.15618			516	842.87	835.069
					517	0.16847	0.15552			517	843.038	835.224
					518	0.16779	0.15487			518	843.206	835.379
					519	0.16711	0.15421			519	843.373	835.534
					520	0.16644	0.15356			520	843.539	835.687
					521	0.16577	0.15292			521	843.705	835.84
					522	0.1651	0.15227			522	843.87	835.992
					523	0.16443	0.15163			523	844.035	836.144
					524	0.16377	0.15099			524	844.198	836.295
					525	0.16311	0.15036			525	844.362	836.445
					526	0.16245	0.14972			526	844.524	836.595
					527	0.16179	0.14909			527	844.686	836.744
					528	0.16115	0.14846			528	844.847	836.893
					529	0.16051	0.14783			529	845.007	837.04
					530	0.15988	0.14721			530	845.167	837.188
					531	0.15925	0.14659			531	845.327	837.334
					532	0.15862	0.14597			532	845.485	837.48
					533	0.158	0.14535			533	845.643	837.625
					534	0.15737	0.14474			534	845.801	837.77
					535	0.15675	0.14412			535	845.957	837.914
					536	0.15614	0.14351			536	846.113	838.058
					537	0.15552	0.1429			537	846.269	838.201
					538	0.15491	0.1423			538	846.424	838.343
					539	0.1543	0.14169			539	846.578	838.485
					540	0.1537	0.14109			540	846.732	838.626
					541	0.15309	0.14049			541	846.885	838.766
					542	0.15249	0.13989			542	847.038	838.906
					543	0.15189	0.1393			543	847.189	839.046
					544	0.1513	0.1387			544	847.341	839.184
					545	0.1507	0.13811			545	847.491	839.322
					546	0.15011	0.13752			546	847.641	839.46
					547	0.14952	0.13693			547	847.791	839.597
					548	0.14894	0.13634			548	847.94	839.733
					549	0.14835	0.13576			549	848.088	839.869
					550	0.14777	0.13517			550	848.236	840.004
					551	0.14719	0.13459			551	848.383	840.139
					552	0.14661	0.13401			552	848.53	840.273
					553	0.14604	0.13343			553	848.676	840.406
					554	0.14547	0.13286			554	848.821	840.539
					555	0.1449	0.13228			555	848.966	840.671
					556	0.14433	0.13171			556	849.111	840.803
					557	0.14376	0.13114			557	849.254	840.934
					558	0.1432	0.13056			558	849.398	841.065
					559	0.14264	0.13			559	849.54	841.195
					560	0.14208	0.12943			560	849.682	841.324
					561	0.14152	0.12886			561	849.824	841.453
					562	0.14097	0.1283			562	849.965	841.581
					563	0.14041	0.12773			563	850.105	841.709
					564	0.13986	0.12717			564	850.245	841.836
					565	0.13931	0.12661			565	850.384	841.963
					566	0.13877	0.12605			566	850.523	842.089
					567	0.13822	0.12549			567	850.661	842.214
					568	0.13768	0.12494			568	850.799	842.339
					569	0.13714	0.12438			569	850.936	842.464
					570	0.1366	0.12383			570	851.073	842.587
					571	0.13606	0.12327			571	851.209	842.711
					572	0.13553	0.12272			572	851.344	842.833
					573	0.135	0.12219			573	851.479	842.956
					574	0.13446	0.12166			574	851.614	843.077
					575	0.13393	0.12113			575	851.748	843.198
					576	0.13341	0.1206			576	851.881	843.319
					577	0.13288	0.12008			577	852.014	843.439
					578	0.13235	0.11956			578	852.146	843.559
					579	0.13183	0.11904			579	852.278	843.678
					580	0.13131	0.11852			580	852.41	843.796
					581	0.13079	0.118			581	852.54	843.914
					582	0.13027	0.11748			582	852.671	844.032
					583	0.12976	0.11697			583	852.8	844.149
					584	0.12925	0.11646			584	852.93	844.265
					585	0.12875	0.11595			585	853.058	844.381
					586	0.12825	0.11544			586	853.187	844.496
					587	0.12776	0.11493			587	853.314	844.611
					588	0.12726	0.11443			588	853.442	844.726
					589	0.12677	0.11393			589	853.568	844.84
					590	0.12628	0.11343			590	853.695	844.953
					591	0.12579	0.11293			591	853.821	845.066
					592	0.12531	0.11243			592	853.946	845.179
					593	0.12483	0.11193			593	854.071	845.29
					594	0.12435	0.11144			594	854.195	845.402
					595	0.12387	0.11095			595	854.319	845.513
					596	0.12339	0.11046			596	854.442	845.623
					597	0.12292	0.10997			597	854.565	845.733
					598	0.12244	0.10948			598	854.688	845.843
					599	0.12197	0.10899			599	854.81	845.952
					600	0.1215	0.10851			600	854.931	846.06
					601	0.12104	0.10803			601	855.052	846.168
					602	0.12057	0.10755			602	855.173	846.276
					603	0.12011	0.10707			603	855.293	846.383
					604	0.11965	0.10659			604	855.412	846.49
					605	0.11919	0.10611			605	855.532	846.596
					606	0.11874	0.10564			606	855.65	846.701
					607	0.11828	0.10517			607	855.769	846.806
					608	0.11783	0.10469			608	855.886	846.911
					609	0.11738	0.10422			609	856.004	847.015
					610	0.11693	0.10376			610	856.121	847.119
					611	0.11648	0.10329			611	856.237	847.222
					612	0.11604	0.10282			612	856.353	847.325
					613	0.1156	0.10236			613	856.469	847.428
					614	0.11515	0.1019			614	856.584	847.529
					615	0.11472	0.10143			615	856.699	847.631
					616	0.11428	0.10097			616	856.813	847.732
					617	0.11384	0.10052			617	856.927	847.832
					618	0.11341	0.10006			618	857.04	847.932
					619	0.11298	0.0996			619	857.153	848.032
					620	0.11255	0.09915			620	857.266	848.131
					621	0.11212	0.0987			621	857.378	848.23
					622	0.11169	0.09824			622	857.49	848.328
					623	0.11127	0.09779			623	857.601	848.426
					624	0.11085	0.09734			624	857.712	848.523
					625	0.11042	0.09689			625	857.822	848.62
					626	0.11001	0.09645			626	857.932	848.717
					627	0.10959	0.096			627	858.042	848.813
					628	0.10917	0.09556			628	858.151	848.908
					629	0.10876	0.09512			629	858.26	849.003
					630	0.10835	0.09469			630	858.368	849.098
					631	0.10793	0.09426			631	858.476	849.192
					632	0.10753	0.09384			632	858.583	849.286
					633	0.10712	0.09341			633	858.691	849.38
					634	0.10671	0.09299			634	858.797	849.472
					635	0.10631	0.09257			635	858.904	849.565
					636	0.10591	0.09216			636	859.01	849.657
					637	0.1055	0.09174			637	859.115	849.749
					638	0.1051	0.09133			638	859.22	849.84
					639	0.10471	0.09091			639	859.325	849.931
					640	0.10431	0.0905			640	859.429	850.022
					641	0.10392	0.09009			641	859.533	850.112
					642	0.10352	0.08969			642	859.637	850.201
					643	0.10313	0.08928			643	859.74	850.291
					644	0.10274	0.08888			644	859.842	850.38
					645	0.10236	0.08847			645	859.945	850.468
					646	0.10197	0.08808			646	860.047	850.556
					647	0.10158	0.08768			647	860.148	850.644
					648	0.1012	0.08728			648	860.25	850.731
					649	0.10082	0.08689			649	860.35	850.818
					650	0.10044	0.08649			650	860.451	850.905
					651	0.10006	0.0861			651	860.551	850.991
					652	0.09968	0.08571			652	860.651	851.076
					653	0.0993	0.08533			653	860.75	851.162
					654	0.09893	0.08494			654	860.849	851.247
					655	0.09856	0.08456			655	860.947	851.331
					656	0.09818	0.08418			656	861.046	851.415
					657	0.09781	0.08379			657	861.143	851.499
					658	0.09745	0.08342			658	861.241	851.583
					659	0.09708	0.08304			659	861.338	851.666
					660	0.09671	0.08267			660	861.435	851.748
					661	0.09635	0.08229			661	861.531	851.831
					662	0.09598	0.08192			662	861.627	851.912
					663	0.09562	0.08155			663	861.723	851.994
					664	0.09526	0.08118			664	861.818	852.075
					665	0.0949	0.08082			665	861.913	852.156
					666	0.09454	0.08045			666	862.007	852.236
					667	0.09419	0.08009			667	862.101	852.317
					668	0.09383	0.07973			668	862.195	852.396
					669	0.09348	0.07937			669	862.289	852.476
					670	0.09312	0.07901			670	862.382	852.555
					671	0.09277	0.07866			671	862.475	852.633
					672	0.09242	0.0783			672	862.567	852.712
					673	0.09207	0.07795			673	862.659	852.79
					674	0.09172	0.0776			674	862.751	852.867
					675	0.09138	0.07725			675	862.842	852.944
					676	0.09103	0.07691			676	862.933	853.021
					677	0.09069	0.07656			677	863.024	853.098
					678	0.09034	0.07622			678	863.114	853.174
					679	0.09	0.07587			679	863.204	853.25
					680	0.08966	0.07553			680	863.294	853.326
					681	0.08932	0.0752			681	863.383	853.401
					682	0.08898	0.07486			682	863.472	853.476
					683	0.08864	0.07452			683	863.561	853.55
					684	0.08831	0.07419			684	863.649	853.624
					685	0.08797	0.07386			685	863.737	853.698
					686	0.08764	0.07352			686	863.825	853.772
					687	0.0873	0.07319			687	863.912	853.845
					688	0.08697	0.07286			688	863.999	853.918
					689	0.08664	0.07252			689	864.086	853.99
					690	0.08631	0.07219			690	864.172	854.062
					691	0.08598	0.07186			691	864.258	854.134
					692	0.08565	0.07153			692	864.344	854.206
					693	0.08533	0.07121			693	864.429	854.277
					694	0.085	0.07088			694	864.514	854.348
					695	0.08468	0.07056			695	864.599	854.418
					696	0.08435	0.07023			696	864.683	854.489
					697	0.08403	0.06991			697	864.767	854.559
					698	0.08372	0.06959			698	864.851	854.628
					699	0.0834	0.06927			699	864.934	854.697
					700	0.08309	0.06896			700	865.017	854.766
					701	0.08277	0.06864			701	865.1	854.835
					702	0.08246	0.06833			702	865.183	854.903
					703	0.08215	0.06802			703	865.265	854.971
					704	0.08184	0.06771			704	865.347	855.039
					705	0.08154	0.0674			705	865.428	855.107
					706	0.08123	0.06709			706	865.509	855.174
					707	0.08093	0.06678			707	865.59	855.24
					708	0.08062	0.06648			708	865.671	855.307
					709	0.08032	0.06617			709	865.751	855.373
					710	0.08002	0.06587			710	865.831	855.439
					711	0.07972	0.06557			711	865.911	855.504
					712	0.07942	0.06527			712	865.99	855.57
					713	0.07912	0.06498			713	866.069	855.635
					714	0.07883	0.06468			714	866.148	855.699
					715	0.07853	0.06438			715	866.227	855.764
					716	0.07824	0.06409			716	866.305	855.828
					717	0.07795	0.0638			717	866.383	855.892
					718	0.07766	0.06351			718	866.461	855.955
					719	0.07737	0.06322			719	866.538	856.018
					720	0.07708	0.06293			720	866.615	856.081
					721	0.07679	0.06265			721	866.692	856.144
					722	0.07651	0.06236			722	866.768	856.206
					723	0.07622	0.06208			723	866.845	856.268
					724	0.07594	0.0618			724	866.921	856.33
					725	0.07566	0.06152			725	866.996	856.392
					726	0.07538	0.06124			726	867.072	856.453
					727	0.0751	0.06097			727	867.147	856.514
					728	0.07482	0.06069			728	867.222	856.575
					729	0.07455	0.06042			729	867.296	856.635
					730	0.07427	0.06014			730	867.37	856.695
					731	0.074	0.05987			731	867.444	856.755
					732	0.07373	0.0596			732	867.518	856.815
					733	0.07346	0.05934			733	867.592	856.874
					734	0.07319	0.05907			734	867.665	856.933
					735	0.07292	0.05881			735	867.738	856.992
					736	0.07265	0.05854			736	867.81	857.05
					737	0.07239	0.05828			737	867.883	857.109
					738	0.07212	0.05802			738	867.955	857.167
					739	0.07186	0.05776			739	868.027	857.225
					740	0.0716	0.0575			740	868.098	857.282
					741	0.07134	0.05725			741	868.17	857.339
					742	0.07108	0.05699			742	868.241	857.396
					743	0.07082	0.05674			743	868.311	857.453
					744	0.07056	0.05649			744	868.382	857.51
					745	0.07031	0.05624			745	868.452	857.566
					746	0.07006	0.05599			746	868.522	857.622
					747	0.0698	0.05574			747	868.592	857.677
					748	0.06955	0.0555			748	868.662	857.733
					749	0.0693	0.05525			749	868.731	857.788
					750	0.06906	0.05501			750	868.8	857.843
					751	0.06881	0.05477			751	868.869	857.898
					752	0.06857	0.05453			752	868.937	857.953
					753	0.06832	0.05429			753	869.006	858.007
					754	0.06807	0.05406			754	869.074	858.061
					755	0.06782	0.05382			755	869.142	858.115
					756	0.06757	0.05359			756	869.209	858.168
					757	0.06732	0.05336			757	869.277	858.222
					758	0.06708	0.05312			758	869.344	858.275
					759	0.06683	0.05289			759	869.411	858.328
					760	0.06659	0.05267			760	869.477	858.38
					761	0.06634	0.05244			761	869.543	858.433
					762	0.0661	0.05222			762	869.61	858.485
					763	0.06585	0.05199			763	869.675	858.537
					764	0.06561	0.05177			764	869.741	858.589
					765	0.06537	0.05155			765	869.806	858.64
					766	0.06513	0.05133			766	869.871	858.692
					767	0.06489	0.05111			767	869.936	858.743
					768	0.06465	0.0509			768	870.001	858.794
					769	0.06441	0.05068			769	870.065	858.844
					770	0.06417	0.05047			770	870.13	858.895
					771	0.06394	0.05026			771	870.194	858.945
					772	0.0637	0.05005			772	870.257	858.995
					773	0.06346	0.04984			773	870.321	859.045
					774	0.06323	0.04963			774	870.384	859.095
					775	0.063	0.04943			775	870.447	859.144
					776	0.06276	0.04922			776	870.51	859.193
					777	0.06253	0.04902			777	870.572	859.242
					778	0.0623	0.04882			778	870.635	859.291
					779	0.06207	0.04862			779	870.697	859.34
					780	0.06184	0.04842			780	870.758	859.388
					781	0.06161	0.04822			781	870.82	859.436
					782	0.06138	0.04803			782	870.881	859.484
					783	0.06115	0.04784			783	870.943	859.532
					784	0.06092	0.04764			784	871.004	859.58
					785	0.06069	0.04745			785	871.064	859.627
					786	0.06047	0.04726			786	871.125	859.675
					787	0.06024	0.04708			787	871.185	859.722
					788	0.06002	0.04689			788	871.245	859.769
					789	0.05979	0.04671			789	871.305	859.815
					790	0.05957	0.04652			790	871.364	859.862
					791	0.05935	0.04634			791	871.424	859.908
					792	0.05912	0.04616			792	871.483	859.954
					793	0.0589	0.04598			793	871.542	860
					794	0.05868	0.0458			794	871.6	860.046
					795	0.05846	0.04562			795	871.659	860.092
					796	0.05824	0.04542			796	871.717	860.137
					797	0.05802	0.04522			797	871.775	860.182
					798	0.0578	0.04501			798	871.833	860.227
					799	0.05758	0.04481			799	871.89	860.272
					800	0.05736	0.04461			800	871.948	860.317
					801	0.05715	0.04441			801	872.005	860.361
					802	0.05693	0.04421			802	872.062	860.405
					803	0.05671	0.04401			803	872.119	860.449
					804	0.0565	0.04381			804	872.175	860.493
					805	0.05628	0.04361			805	872.231	860.537
					806	0.05607	0.04342			806	872.287	860.58
					807	0.05585	0.04322			807	872.343	860.623
					808	0.05564	0.04303			808	872.399	860.666
					809	0.05542	0.04283			809	872.454	860.709
					810	0.05521	0.04264			810	872.51	860.752
					811	0.05501	0.04245			811	872.565	860.794
					812	0.05481	0.04226			812	872.619	860.837
					813	0.05461	0.04207			813	872.674	860.879
					814	0.05441	0.04188			814	872.728	860.921
					815	0.05421	0.04169			815	872.783	860.962
					816	0.05401	0.04151			816	872.837	861.004
					817	0.05381	0.04132			817	872.89	861.045
					818	0.05361	0.04113			818	872.944	861.086
					819	0.05342	0.04095			819	872.997	861.127
					820	0.05322	0.04077			820	873.051	861.168
					821	0.05303	0.04059			821	873.104	861.209
					822	0.05283	0.0404			822	873.157	861.249
					823	0.05264	0.04022			823	873.209	861.289
					824	0.05245	0.04004			824	873.262	861.329
					825	0.05226	0.03986			825	873.314	861.369
					826	0.05207	0.03969			826	873.366	861.409
					827	0.05188	0.03951			827	873.418	861.448
					828	0.0517	0.03933			828	873.47	861.488
					829	0.05151	0.03916			829	873.521	861.527
					830	0.05132	0.03898			830	873.572	861.566
					831	0.05114	0.03881			831	873.624	861.605
					832	0.05096	0.03864			832	873.674	861.643
					833	0.05077	0.03847			833	873.725	861.682
					834	0.05059	0.0383			834	873.776	861.72
					835	0.05041	0.03813			835	873.826	861.758
					836	0.05023	0.03796			836	873.876	861.796
					837	0.05005	0.03779			837	873.927	861.834
					838	0.04987	0.03763			838	873.976	861.871
					839	0.0497	0.03746			839	874.026	861.909
					840	0.04952	0.0373			840	874.076	861.946
					841	0.04935	0.03713			841	874.125	861.983
					842	0.04917	0.03697			842	874.174	862.02
					843	0.049	0.03681			843	874.223	862.057
					844	0.04883	0.03665			844	874.272	862.094
					845	0.04865	0.03649			845	874.321	862.13
					846	0.04848	0.03633			846	874.369	862.167
					847	0.04831	0.03617			847	874.417	862.203
					848	0.04815	0.03601			848	874.466	862.239
					849	0.04798	0.03585			849	874.514	862.275
					850	0.04781	0.0357			850	874.561	862.31
					851	0.04765	0.03554			851	874.609	862.346
					852	0.04748	0.03539			852	874.656	862.381
					853	0.04732	0.03524			853	874.704	862.417
					854	0.04716	0.03508			854	874.751	862.452
					855	0.04699	0.03493			855	874.798	862.487
					856	0.04683	0.03478			856	874.845	862.521
					857	0.04667	0.03463			857	874.891	862.556
					858	0.04652	0.03449			858	874.938	862.59
					859	0.04636	0.03434			859	874.984	862.625
					860	0.0462	0.03419			860	875.03	862.659
					861	0.04604	0.03405			861	875.077	862.693
					862	0.04589	0.0339			862	875.122	862.727
					863	0.04573	0.03376			863	875.168	862.761
					864	0.04558	0.03362			864	875.214	862.794
					865	0.04543	0.03347			865	875.259	862.828
					866	0.04528	0.03333			866	875.304	862.861
					867	0.04512	0.03319			867	875.35	862.894
					868	0.04496	0.03306			868	875.395	862.927
					869	0.04479	0.03292			869	875.439	862.96
					870	0.04463	0.03278			870	875.484	862.993
					871	0.04447	0.03264			871	875.528	863.026
					872	0.0443	0.03251			872	875.573	863.058
					873	0.04414	0.03237			873	875.617	863.091
					874	0.04398	0.03224			874	875.661	863.123
					875	0.04382	0.03211			875	875.705	863.155
					876	0.04366	0.03198			876	875.748	863.187
					877	0.04349	0.03185			877	875.792	863.219
					878	0.04333	0.03172			878	875.835	863.25
					879	0.04317	0.03159			879	875.878	863.282
					880	0.04301	0.03146			880	875.921	863.314
					881	0.04285	0.03133			881	875.964	863.345
					882	0.04269	0.03121			882	876.007	863.376
					883	0.04253	0.03108			883	876.049	863.407
					884	0.04237	0.03096			884	876.092	863.438
					885	0.0422	0.03083			885	876.134	863.469
					886	0.04204	0.03071			886	876.176	863.5
					887	0.04188	0.03059			887	876.218	863.53
					888	0.04172	0.03047			888	876.26	863.561
					889	0.04156	0.03035			889	876.301	863.591
					890	0.0414	0.03023			890	876.343	863.621
					891	0.04124	0.03011			891	876.384	863.651
					892	0.04108	0.03			892	876.425	863.681
					893	0.04092	0.02988			893	876.466	863.711
					894	0.04076	0.02977			894	876.507	863.741
					895	0.04059	0.02965			895	876.547	863.771
					896	0.04043	0.02954			896	876.588	863.8
					897	0.04027	0.02943			897	876.628	863.83
					898	0.04011	0.02932			898	876.668	863.859
					899	0.03995	0.0292			899	876.708	863.888
					900	0.03979	0.02909			900	876.748	863.917
					901	0.03962	0.02899			901	876.787	863.946
					902	0.03946	0.02888			902	876.827	863.975
					903	0.0393	0.02877			903	876.866	864.004
					904	0.03914	0.02867			904	876.905	864.033
					905	0.03898	0.02855			905	876.944	864.061
					906	0.03881	0.02842			906	876.983	864.09
					907	0.03865	0.0283			907	877.022	864.118
					908	0.03848	0.02818			908	877.06	864.146
					909	0.03832	0.02805			909	877.098	864.174
					910	0.03816	0.02793			910	877.137	864.202
					911	0.03799	0.02781			911	877.175	864.23
					912	0.03783	0.02769			912	877.212	864.258
					913	0.03766	0.02757			913	877.25	864.285
					914	0.0375	0.02745			914	877.288	864.313
					915	0.03734	0.02733			915	877.325	864.34
					916	0.03717	0.02721			916	877.362	864.367
					917	0.037	0.02709			917	877.399	864.394
					918	0.03684	0.02697			918	877.436	864.421
					919	0.03667	0.02685			919	877.473	864.448
					920	0.0365	0.02674			920	877.509	864.475
					921	0.03634	0.02662			921	877.545	864.501
					922	0.03617	0.02651			922	877.582	864.528
					923	0.036	0.02639			923	877.618	864.554
					924	0.03587	0.02627			924	877.654	864.58
					925	0.03574	0.02616			925	877.689	864.607
					926	0.03561	0.02605			926	877.725	864.633
					927	0.03549	0.02593			927	877.76	864.659
					928	0.03536	0.02582			928	877.796	864.684
					929	0.03524	0.02571			929	877.831	864.71
					930	0.03512	0.0256			930	877.866	864.736
					931	0.035	0.02549			931	877.901	864.761
					932	0.03488	0.02538			932	877.936	864.787
					933	0.03476	0.02527			933	877.971	864.812
					934	0.03465	0.02516			934	878.005	864.837
					935	0.03454	0.02505			935	878.04	864.862
					936	0.03442	0.02494			936	878.074	864.887
					937	0.03431	0.02483			937	878.109	864.912
					938	0.03421	0.02473			938	878.143	864.937
					939	0.0341	0.02462			939	878.177	864.961
					940	0.034	0.02451			940	878.211	864.986
					941	0.03389	0.02441			941	878.245	865.01
					942	0.03379	0.0243			942	878.279	865.034
					943	0.0337	0.0242			943	878.312	865.059
					944	0.0336	0.02409			944	878.346	865.083
					945	0.03351	0.02399			945	878.379	865.107
					946	0.03341	0.02389			946	878.413	865.131
					947	0.03332	0.02379			947	878.446	865.154
					948	0.03324	0.02368			948	878.479	865.178
					949	0.03315	0.02358			949	878.513	865.202
					950	0.03306	0.02348			950	878.546	865.225
					951	0.03298	0.02338			951	878.579	865.249
					952	0.0329	0.02328			952	878.611	865.272
					953	0.03283	0.02318			953	878.644	865.295
					954	0.03275	0.02309			954	878.677	865.318
					955	0.03268	0.02299			955	878.71	865.341
					956	0.0326	0.02289			956	878.742	865.364
					957	0.03254	0.02279			957	878.775	865.387
					958	0.03247	0.0227			958	878.807	865.409
					959	0.03241	0.0226			959	878.84	865.432
					960	0.03234	0.02251			960	878.872	865.455
					961	0.03228	0.02241			961	878.904	865.477
					962	0.03222	0.02232			962	878.937	865.499
					963	0.03217	0.02223			963	878.969	865.522
					964	0.03212	0.02213			964	879.001	865.544
					965	0.03207	0.02204			965	879.033	865.566
					966	0.03202	0.02195			966	879.065	865.588
					967	0.03198	0.02186			967	879.097	865.609
					968	0.03193	0.02177			968	879.129	865.631
					969	0.03189	0.02168			969	879.161	865.653
					970	0.03185	0.02159			970	879.193	865.675
					971	0.03182	0.0215			971	879.224	865.696
					972	0.03179	0.02141			972	879.256	865.717
					973	0.03176	0.02132			973	879.288	865.739
					974	0.03173	0.02124			974	879.32	865.76
					975	0.0317	0.02115			975	879.351	865.781
					976	0.03168	0.02106			976	879.383	865.802
					977	0.03166	0.02098			977	879.415	865.823
					978	0.03165	0.02089			978	879.446	865.844
					979	0.03163	0.02081			979	879.478	865.865
					980	0.03158	0.02072			980	879.51	865.886
					981	0.03148	0.02064			981	879.541	865.906
					982	0.03139	0.02056			982	879.573	865.927
					983	0.03129	0.02048			983	879.604	865.947
					984	0.03119	0.02039			984	879.635	865.968
					985	0.03109	0.02031			985	879.666	865.988
					986	0.03099	0.02023			986	879.697	866.008
					987	0.03089	0.02015			987	879.728	866.028
					988	0.03079	0.02007			988	879.759	866.048
					989	0.03069	0.01999			989	879.789	866.068
					990	0.03059	0.01991			990	879.82	866.088
					991	0.03049	0.01984			991	879.851	866.108
					992	0.03038	0.01976			992	879.881	866.128
					993	0.03028	0.01968			993	879.911	866.148
					994	0.03018	0.01961			994	879.941	866.167
					995	0.03007	0.01953			995	879.971	866.187
					996	0.02997	0.01945			996	880.001	866.206
					997	0.02986	0.01938			997	880.031	866.226
					998	0.02975	0.01931			998	880.061	866.245
					999	0.02965	0.01923			999	880.091	866.264
					1000	0.02954	0.01916			1000	880.12	866.283
					1001	0.02943	0.01909			1001	880.15	866.302
					1002	0.02932	0.01902			1002	880.179	866.321
					1003	0.02921	0.01894			1003	880.208	866.34
					1004	0.0291	0.01887			1004	880.237	866.359
					1005	0.02899	0.0188			1005	880.266	866.378
					1006	0.02888	0.01873			1006	880.295	866.397
					1007	0.02876	0.01866			1007	880.324	866.415
					1008	0.02865	0.0186			1008	880.353	866.434
					1009	0.02854	0.01853			1009	880.381	866.453
					1010	0.02842	0.01846			1010	880.41	866.471
					1011	0.02831	0.01839			1011	880.438	866.489
					1012	0.02819	0.01833			1012	880.466	866.508
					1013	0.02807	0.01826			1013	880.494	866.526
					1014	0.02796	0.01819			1014	880.522	866.544
					1015	0.02784	0.01812			1015	880.55	866.562
					1016	0.02772	0.01804			1016	880.578	866.58
					1017	0.0276	0.01796			1017	880.605	866.598
					1018	0.02748	0.01789			1018	880.633	866.616
					1019	0.02736	0.01781			1019	880.66	866.634
					1020	0.02724	0.01774			1020	880.687	866.652
					1021	0.02712	0.01766			1021	880.714	866.669
					1022	0.027	0.01759			1022	880.741	866.687
					1023	0.02688	0.01751			1023	880.768	866.704
					1024	0.02675	0.01744			1024	880.795	866.722
					1025	0.02663	0.01736			1025	880.822	866.739
					1026	0.0265	0.01729			1026	880.848	866.757
					1027	0.02638	0.01722			1027	880.875	866.774
					1028	0.02625	0.01715			1028	880.901	866.791
					1029	0.02613	0.01707			1029	880.927	866.808
					1030	0.026	0.017			1030	880.953	866.825
					1031	0.02587	0.01693			1031	880.979	866.842
					1032	0.02574	0.01686			1032	881.005	866.859
					1033	0.02561	0.01679			1033	881.03	866.876
					1034	0.02548	0.01672			1034	881.056	866.892
					1035	0.02535	0.01664			1035	881.081	866.909
					1036	0.02522	0.01657			1036	881.106	866.926
					1037	0.02513	0.0165			1037	881.131	866.942
					1038	0.02504	0.01644			1038	881.156	866.958
					1039	0.02494	0.01637			1039	881.181	866.975
					1040	0.02485	0.0163			1040	881.206	866.991
					1041	0.02476	0.01623			1041	881.231	867.007
					1042	0.02467	0.01616			1042	881.256	867.023
					1043	0.02458	0.01609			1043	881.28	867.04
					1044	0.02448	0.01602			1044	881.305	867.056
					1045	0.02439	0.01596			1045	881.329	867.072
					1046	0.0243	0.01589			1046	881.353	867.087
					1047	0.02421	0.01582			1047	881.378	867.103
					1048	0.02412	0.01576			1048	881.402	867.119
					1049	0.02403	0.01569			1049	881.426	867.135
					1050	0.02393	0.01563			1050	881.45	867.15
					1051	0.02384	0.01556			1051	881.473	867.166
					1052	0.02375	0.0155			1052	881.497	867.181
					1053	0.02366	0.01543			1053	881.521	867.197
					1054	0.02357	0.01537			1054	881.544	867.212
					1055	0.02347	0.0153			1055	881.568	867.227
					1056	0.02338	0.01524			1056	881.591	867.243
					1057	0.02329	0.01518			1057	881.615	867.258
					1058	0.0232	0.01511			1058	881.638	867.273
					1059	0.02311	0.01505			1059	881.661	867.288
					1060	0.02302	0.01499			1060	881.684	867.303
					1061	0.02292	0.01493			1061	881.707	867.318
					1062	0.02283	0.01486			1062	881.73	867.333
					1063	0.02274	0.0148			1063	881.752	867.348
					1064	0.02265	0.01474			1064	881.775	867.362
					1065	0.02256	0.01468			1065	881.798	867.377
					1066	0.02246	0.01462			1066	881.82	867.392
					1067	0.02237	0.01456			1067	881.842	867.406
					1068	0.02228	0.0145			1068	881.865	867.421
					1069	0.02219	0.01444			1069	881.887	867.435
					1070	0.0221	0.01438			1070	881.909	867.45
					1071	0.02201	0.01432			1071	881.931	867.464
					1072	0.02192	0.01427			1072	881.953	867.478
					1073	0.02182	0.01421			1073	881.975	867.492
					1074	0.02173	0.01415			1074	881.997	867.507
					1075	0.02164	0.01409			1075	882.018	867.521
					1076	0.02155	0.01404			1076	882.04	867.535
					1077	0.02146	0.01398			1077	882.061	867.549
					1078	0.02136	0.01392			1078	882.083	867.563
					1079	0.02127	0.01387			1079	882.104	867.576
					1080	0.02118	0.01381			1080	882.125	867.59
					1081	0.02109	0.01375			1081	882.146	867.604
					1082	0.021	0.0137			1082	882.167	867.618
					1083	0.02091	0.01364			1083	882.188	867.631
					1084	0.02081	0.01359			1084	882.209	867.645
					1085	0.02072	0.01354			1085	882.23	867.658
					1086	0.02063	0.01348			1086	882.25	867.672
					1087	0.02054	0.01343			1087	882.271	867.685
					1088	0.02045	0.01338			1088	882.291	867.699
					1089	0.02035	0.01332			1089	882.311	867.712
					1090	0.02026	0.01327			1090	882.332	867.725
					1091	0.02017	0.01322			1091	882.352	867.739
					1092	0.02008	0.01317			1092	882.372	867.752
					1093	0.02	0.01311			1093	882.392	867.765
					1094	0.01994	0.01306			1094	882.412	867.778
					1095	0.01988	0.01301			1095	882.432	867.791
