# Supplementary material for: Modeling of Gas Production from Shale Reservoirs Considering Multiple Transport Mechanisms
Source: PLoS One. 2015 Dec 14;10(12):e0143649. doi: 10.1371/journal.pone.0143649 (PMC4682827; doi:10.1371/journal.pone.0143649)
Supplement: S6 Fig — (XLSX) [file pone.0143649.s006.xlsx]

## Sheet: Sheet1
					Time (day)	Production rate (1000m3/d)				Time (day)	Cumulative production (1000m3)
						Without considering viscosity change	Considering VC				Considering viscosity change	Without considering viscosity change
					1	47.9127	50.2848			1	47.9127	50.2848
					2	35.4764	38.5318			2	83.3891	88.8166
					3	28.6691	32.078			3	112.058	120.895
					4	24.2182	27.8313			4	136.276	148.726
					5	21.2073	24.946			5	157.484	173.672
					6	18.8509	22.6761			6	176.335	196.348
					7	17.0182	20.9062			7	193.353	217.254
					8	15.4473	19.3745			8	208.8	236.629
					9	14.2691	18.2199			9	223.069	254.849
					10	13.2218	17.1884			10	236.291	272.037
					11	12.3038	16.2783			11	248.595	288.315
					12	11.5449	15.5178			12	260.14	303.833
					13	10.8935	14.8583			13	271.033	318.691
					14	10.3228	14.2826			14	281.356	332.974
					15	9.81594	13.7591			15	291.172	346.733
					16	9.35322	13.2848			16	300.525	360.018
					17	8.93142	12.8412			17	309.457	372.859
					18	8.55463	12.4478			18	318.011	385.307
					19	8.20889	12.0835			19	326.22	397.39
					20	7.88777	11.7424			20	334.108	409.133
					21	7.58417	11.4177			21	341.692	420.55
					22	7.29846	11.1177			22	348.99	431.668
					23	7.03087	10.8269			23	356.021	442.495
					24	6.78139	10.5531			24	362.803	453.048
					25	6.5485	10.3028			25	369.351	463.351
					26	6.32847	10.0567			26	375.68	473.408
					27	6.1241	9.83316			27	381.804	483.241
					28	5.93538	9.61649			28	387.739	492.857
					29	5.75539	9.41589			29	393.495	502.273
					30	5.58513	9.22442			30	399.08	511.498
					31	5.42629	9.03584			31	404.506	520.534
					32	5.27759	8.86464			32	409.784	529.398
					33	5.13405	8.69829			33	414.918	538.096
					34	4.99892	8.53986			34	419.916	546.636
					35	4.87219	8.38931			35	424.789	555.026
					36	4.75078	8.24377			36	429.539	563.269
					37	4.6346	8.10314			37	434.174	571.373
					38	4.52469	7.97626			38	438.699	579.349
					39	4.42083	7.84721			39	443.12	587.196
					40	4.32109	7.72204			40	447.441	594.918
					41	4.22595	7.60905			41	451.667	602.527
					42	4.13508	7.49221			42	455.802	610.019
					43	4.04818	7.38696			43	459.85	617.406
					44	3.96497	7.27733			44	463.815	624.684
					45	3.88508	7.17867			45	467.7	631.862
					46	3.80821	7.08285			46	471.508	638.945
					47	3.73465	6.98228			47	475.243	645.927
					48	3.66394	6.89225			48	478.907	652.82
					49	3.59582	6.80466			49	482.503	659.624
					50	3.5301	6.71931			50	486.033	666.344
					51	3.46652	6.63599			51	489.499	672.98
					52	3.40491	6.5545			52	492.904	679.534
					53	3.345	6.47463			53	496.249	686.009
					54	3.28744	6.39696			54	499.537	692.406
					55	3.23153	6.32084			55	502.768	698.727
					56	3.17708	6.2461			56	505.945	704.973
					57	3.12396	6.1726			57	509.069	711.145
					58	3.07199	6.10018			58	512.141	717.245
					59	3.02099	6.02867			59	515.162	723.274
					60	2.97078	5.95792			60	518.133	729.232
					61	2.92313	5.89742			61	521.056	735.129
					62	2.87688	5.83038			62	523.933	740.96
					63	2.83185	5.76449			63	526.765	746.724
					64	2.78797	5.70753			64	529.553	752.432
					65	2.74518	5.64374			65	532.298	758.076
					66	2.70339	5.58875			66	535.001	763.664
					67	2.66257	5.52682			67	537.664	769.191
					68	2.62304	5.47395			68	540.287	774.665
					69	2.58456	5.42207			69	542.871	780.087
					70	2.54706	5.36325			70	545.418	785.45
					71	2.51047	5.31315			71	547.929	790.764
					72	2.47476	5.26387			72	550.404	796.027
					73	2.43988	5.20753			73	552.844	801.235
					74	2.40581	5.15979			74	555.249	806.395
					75	2.3727	5.11296			75	557.622	811.508
					76	2.34047	5.06695			76	559.963	816.575
					77	2.30903	5.01383			77	562.272	821.588
					78	2.27834	4.96928			78	564.55	826.558
					79	2.2484	4.92543			79	566.798	831.483
					80	2.21917	4.88224			80	569.018	836.365
					81	2.19062	4.83969			81	571.208	841.205
					82	2.1628	4.79783			82	573.371	846.003
					83	2.1357	4.75665			83	575.507	850.76
					84	2.10927	4.7161			84	577.616	855.476
					85	2.08351	4.67617			85	579.699	860.152
					86	2.05837	4.63684			86	581.758	864.789
					87	2.03389	4.59812			87	583.792	869.387
					88	2.01003	4.56783			88	585.802	873.955
					89	1.98669	4.53018			89	587.788	878.485
					90	1.96381	4.49296			90	589.752	882.978
					91	1.94143	4.45622			91	591.694	887.434
					92	1.91952	4.41991			92	593.613	891.854
					93	1.89806	4.39189			93	595.511	896.246
					94	1.87703	4.3564			94	597.388	900.602
					95	1.85637	4.32128			95	599.245	904.923
					96	1.83609	4.28651			96	601.081	909.21
					97	1.81614	4.2599			97	602.897	913.47
					98	1.79649	4.22572			98	604.693	917.696
					99	1.77713	4.19181			99	606.47	921.887
					100	1.758	4.16598			100	608.228	926.053
					101	1.7391	4.1325			101	609.968	930.186
					102	1.72039	4.09921			102	611.688	934.285
					103	1.70226	4.07431			103	613.39	938.359
					104	1.68485	4.04223			104	615.075	942.402
					105	1.66776	4.01831			105	616.743	946.42
					106	1.65099	3.98684			106	618.394	950.407
					107	1.63451	3.96349			107	620.028	954.37
					108	1.61832	3.93257			108	621.647	958.303
					109	1.60243	3.90978			109	623.249	962.213
					110	1.58679	3.87936			110	624.836	966.092
					111	1.57142	3.85706			111	626.407	969.949
					112	1.55629	3.82713			112	627.964	973.776
					113	1.54139	3.80527			113	629.505	977.581
					114	1.52673	3.77578			114	631.032	981.357
					115	1.51226	3.75433			115	632.544	985.112
					116	1.49801	3.73307			116	634.042	988.845
					117	1.484	3.70419			117	635.526	992.549
					118	1.47033	3.68349			118	636.996	996.232
					119	1.45686	3.66298			119	638.453	999.895
					120	1.44359	3.63479			120	639.897	1003.53
					121	1.43052	3.61465			121	641.327	1007.14
					122	1.41763	3.59468			122	642.745	1010.74
					123	1.4049	3.56701			123	644.15	1014.31
					124	1.39236	3.54737			124	645.542	1017.85
					125	1.37997	3.52786			125	646.922	1021.38
					126	1.36771	3.50849			126	648.29	1024.89
					127	1.35562	3.48926			127	649.645	1028.38
					128	1.34364	3.46229			128	650.989	1031.84
					129	1.33179	3.4433			129	652.321	1035.29
					130	1.32005	3.42441			130	653.641	1038.71
					131	1.30847	3.40567			131	654.949	1042.12
					132	1.29723	3.38725			132	656.247	1045.5
					133	1.28614	3.36112			133	657.533	1048.86
					134	1.27519	3.34297			134	658.808	1052.21
					135	1.26437	3.32495			135	660.072	1055.53
					136	1.25369	3.30705			136	661.326	1058.84
					137	1.24314	3.28928			137	662.569	1062.13
					138	1.23271	3.27162			138	663.802	1065.4
					139	1.2224	3.25407			139	665.024	1068.65
					140	1.2122	3.23663			140	666.236	1071.89
					141	1.20211	3.21929			141	667.439	1075.11
					142	1.19213	3.20206			142	668.631	1078.31
					143	1.18224	3.17706			143	669.813	1081.49
					144	1.17245	3.16			144	670.985	1084.65
					145	1.16276	3.14303			145	672.148	1087.79
					146	1.15332	3.12631			146	673.301	1090.92
					147	1.144	3.10969			147	674.445	1094.03
					148	1.1348	3.09319			148	675.58	1097.12
					149	1.12571	3.07679			149	676.706	1100.2
					150	1.11673	3.06049			150	677.823	1103.26
					151	1.10785	3.04429			151	678.931	1106.3
					152	1.09908	3.03605			152	680.03	1109.34
					153	1.09041	3.02004			153	681.12	1112.36
					154	1.08185	3.00414			154	682.202	1115.36
					155	1.07338	2.98832			155	683.275	1118.35
					156	1.065	2.97259			156	684.34	1121.32
					157	1.05672	2.95695			157	685.397	1124.28
					158	1.04853	2.9414			158	686.446	1127.22
					159	1.04043	2.92593			159	687.486	1130.15
					160	1.03247	2.91059			160	688.518	1133.06
					161	1.02461	2.89535			161	689.543	1135.95
					162	1.01685	2.8802			162	690.56	1138.83
					163	1.00918	2.87299			163	691.569	1141.71
					164	1.0016	2.85801			164	692.571	1144.56
					165	0.99411	2.84312			165	693.565	1147.41
					166	0.98671	2.82831			166	694.552	1150.24
					167	0.9794	2.81358			167	695.531	1153.05
					168	0.97217	2.79893			168	696.503	1155.85
					169	0.96503	2.79222			169	697.468	1158.64
					170	0.95797	2.77773			170	698.426	1161.42
					171	0.95099	2.76331			171	699.377	1164.18
					172	0.94408	2.74897			172	700.321	1166.93
					173	0.93726	2.7347			173	701.258	1169.67
					174	0.93053	2.72837			174	702.189	1172.39
					175	0.92387	2.71425			175	703.113	1175.11
					176	0.91729	2.70021			176	704.03	1177.81
					177	0.91078	2.68624			177	704.941	1180.49
					178	0.90434	2.68019			178	705.845	1183.17
					179	0.89798	2.66636			179	706.743	1185.84
					180	0.89169	2.65259			180	707.635	1188.49
					181	0.88547	2.63889			181	708.52	1191.13
					182	0.87931	2.6331			182	709.4	1193.77
					183	0.87322	2.61952			183	710.273	1196.39
					184	0.8672	2.606			184	711.14	1198.99
					185	0.86124	2.59255			185	712.001	1201.58
					186	0.85534	2.587			186	712.857	1204.17
					187	0.8495	2.57366			187	713.706	1206.74
					188	0.84374	2.56039			188	714.55	1209.3
					189	0.83805	2.55504			189	715.388	1211.86
					190	0.83242	2.54189			190	716.22	1214.4
					191	0.82686	2.52881			191	717.047	1216.93
					192	0.82135	2.52363			192	717.869	1219.45
					193	0.8159	2.51066			193	718.684	1221.97
					194	0.81051	2.49774			194	719.495	1224.46
					195	0.80518	2.49273			195	720.3	1226.96
					196	0.79991	2.47991			196	721.1	1229.44
					197	0.79468	2.46715			197	721.895	1231.9
					198	0.78952	2.46229			198	722.684	1234.36
					199	0.78441	2.44963			199	723.469	1236.81
					200	0.77934	2.43702			200	724.248	1239.25
					201	0.77434	2.43231			201	725.022	1241.68
					202	0.76938	2.4198			202	725.792	1244.1
					203	0.76447	2.41518			203	726.556	1246.52
					204	0.7596	2.40276			204	727.316	1248.92
					205	0.75479	2.39037			205	728.071	1251.31
					206	0.75002	2.38589			206	728.821	1253.7
					207	0.7453	2.3736			207	729.566	1256.07
					208	0.74062	2.3692			208	730.307	1258.44
					209	0.73598	2.35698			209	731.043	1260.8
					210	0.73138	2.34481			210	731.774	1263.14
					211	0.72683	2.34053			211	732.501	1265.48
					212	0.72232	2.32843			212	733.223	1267.81
					213	0.71784	2.32423			213	733.941	1270.14
					214	0.7134	2.3122			214	734.654	1272.45
					215	0.70901	2.30021			215	735.363	1274.75
					216	0.70466	2.29612			216	736.068	1277.04
					217	0.70038	2.28425			217	736.768	1279.33
					218	0.69615	2.28027			218	737.465	1281.61
					219	0.69195	2.26847			219	738.156	1283.88
					220	0.68779	2.26456			220	738.844	1286.14
					221	0.68367	2.25283			221	739.528	1288.39
					222	0.67959	2.24114			222	740.208	1290.64
					223	0.67554	2.23734			223	740.883	1292.87
					224	0.67153	2.22571			224	741.555	1295.1
					225	0.66755	2.22197			225	742.222	1297.32
					226	0.66361	2.21041			226	742.886	1299.53
					227	0.6597	2.20673			227	743.545	1301.74
					228	0.65582	2.19523			228	744.201	1303.93
					229	0.65197	2.19162			229	744.853	1306.12
					230	0.64815	2.18017			230	745.501	1308.3
					231	0.64437	2.17662			231	746.146	1310.48
					232	0.64061	2.16523			232	746.786	1312.65
					233	0.63688	2.15387			233	747.423	1314.8
					234	0.63318	2.15039			234	748.056	1316.95
					235	0.62951	2.13908			235	748.686	1319.09
					236	0.62586	2.13565			236	749.312	1321.23
					237	0.62224	2.12439			237	749.934	1323.35
					238	0.61864	2.12101			238	750.553	1325.47
					239	0.61506	2.1098			239	751.168	1327.58
					240	0.61151	2.10646			240	751.779	1329.69
					241	0.60798	2.09529			241	752.387	1331.78
					242	0.60447	2.09199			242	752.992	1333.87
					243	0.60099	2.08086			243	753.593	1335.96
					244	0.59752	2.0776			244	754.19	1338.03
					245	0.59416	2.06658			245	754.784	1340.1
					246	0.59082	2.06344			246	755.375	1342.16
					247	0.58751	2.05247			247	755.963	1344.22
					248	0.58422	2.04939			248	756.547	1346.26
					249	0.58096	2.03847			249	757.128	1348.3
					250	0.57773	2.03543			250	757.706	1350.34
					251	0.57451	2.02455			251	758.28	1352.36
					252	0.57133	2.02156			252	758.851	1354.38
					253	0.56817	2.01073			253	759.42	1356.4
					254	0.56503	2.00778			254	759.985	1358.4
					255	0.56191	1.99699			255	760.547	1360.4
					256	0.55881	1.99408			256	761.105	1362.39
					257	0.55574	1.98334			257	761.661	1364.38
					258	0.55269	1.98047			258	762.214	1366.36
					259	0.54966	1.97762			259	762.763	1368.34
					260	0.54665	1.96694			260	763.31	1370.3
					261	0.54365	1.96413			261	763.854	1372.27
					262	0.54068	1.95348			262	764.394	1374.22
					263	0.53773	1.9507			263	764.932	1376.17
					264	0.53479	1.94009			264	765.467	1378.11
					265	0.53188	1.93735			265	765.999	1380.05
					266	0.52898	1.92677			266	766.528	1381.98
					267	0.5261	1.92406			267	767.054	1383.9
					268	0.52323	1.91351			268	767.577	1385.81
					269	0.52038	1.91083			269	768.098	1387.72
					270	0.51755	1.90816			270	768.615	1389.63
					271	0.51472	1.89766			271	769.13	1391.53
					272	0.51192	1.89502			272	769.642	1393.42
					273	0.50917	1.88459			273	770.151	1395.31
					274	0.50646	1.88203			274	770.657	1397.19
					275	0.50376	1.87165			275	771.161	1399.06
					276	0.50109	1.86913			276	771.662	1400.93
					277	0.49843	1.86664			277	772.161	1402.8
					278	0.49579	1.8563			278	772.656	1404.65
					279	0.49317	1.85384			279	773.15	1406.51
					280	0.49057	1.84354			280	773.64	1408.35
					281	0.48799	1.84111			281	774.128	1410.19
					282	0.48542	1.83084			282	774.614	1412.02
					283	0.48287	1.82844			283	775.096	1413.85
					284	0.48034	1.82606			284	775.577	1415.68
					285	0.47782	1.81584			285	776.055	1417.49
					286	0.47532	1.8135			286	776.53	1419.31
					287	0.47284	1.80331			287	777.003	1421.11
					288	0.47037	1.80099			288	777.473	1422.91
					289	0.46792	1.79868			289	777.941	1424.71
					290	0.46548	1.78854			290	778.407	1426.5
					291	0.46306	1.78626			291	778.87	1428.29
					292	0.46066	1.77615			292	779.33	1430.06
					293	0.45827	1.7739			293	779.789	1431.84
					294	0.45589	1.77166			294	780.244	1433.61
					295	0.45352	1.76158			295	780.698	1435.37
					296	0.45117	1.75937			296	781.149	1437.13
					297	0.44884	1.74932			297	781.598	1438.88
					298	0.44651	1.74714			298	782.044	1440.63
					299	0.4442	1.74497			299	782.489	1442.37
					300	0.4419	1.73495			300	782.931	1444.1
					301	0.43963	1.73282			301	783.37	1445.84
					302	0.43739	1.73071			302	783.808	1447.57
					303	0.43516	1.72076			303	784.243	1449.29
					304	0.43295	1.71868			304	784.676	1451.01
					305	0.43075	1.70876			305	785.106	1452.72
					306	0.42857	1.70671			306	785.535	1454.42
					307	0.4264	1.70467			307	785.961	1456.13
					308	0.42425	1.69479			308	786.386	1457.82
					309	0.42211	1.69278			309	786.808	1459.52
					310	0.41998	1.69078			310	787.228	1461.21
					311	0.41787	1.68094			311	787.646	1462.89
					312	0.41577	1.67897			312	788.061	1464.57
					313	0.41369	1.66915			313	788.475	1466.24
					314	0.41161	1.66721			314	788.887	1467.9
					315	0.40955	1.66527			315	789.296	1469.57
					316	0.40751	1.65549			316	789.704	1471.22
					317	0.40547	1.65358			317	790.109	1472.88
					318	0.40345	1.65168			318	790.513	1474.53
					319	0.40144	1.64194			319	790.914	1476.17
					320	0.39945	1.64006			320	791.314	1477.81
					321	0.39746	1.6382			321	791.711	1479.45
					322	0.39549	1.62849			322	792.106	1481.08
					323	0.39353	1.62664			323	792.5	1482.7
					324	0.39158	1.62481			324	792.892	1484.33
					325	0.38964	1.61513			325	793.281	1485.94
					326	0.38771	1.61332			326	793.669	1487.56
					327	0.3858	1.61153			327	794.055	1489.17
					328	0.38389	1.60188			328	794.439	1490.77
					329	0.382	1.6001			329	794.821	1492.37
					330	0.38013	1.59834			330	795.201	1493.97
					331	0.37828	1.58874			331	795.579	1495.56
					332	0.37643	1.58701			332	795.955	1497.14
					333	0.3746	1.58528			333	796.33	1498.73
					334	0.37277	1.57572			334	796.703	1500.31
					335	0.37096	1.57401			335	797.074	1501.88
					336	0.36916	1.57232			336	797.443	1503.45
					337	0.36737	1.56278			337	797.81	1505.02
					338	0.36559	1.56111			338	798.176	1506.58
					339	0.36383	1.55945			339	798.54	1508.14
					340	0.36207	1.54995			340	798.902	1509.69
					341	0.36033	1.54831			341	799.262	1511.23
					342	0.35859	1.54668			342	799.621	1512.78
					343	0.35687	1.54505			343	799.978	1514.33
					344	0.35515	1.53559			344	800.333	1515.86
					345	0.35345	1.53399			345	800.686	1517.4
					346	0.35175	1.53239			346	801.038	1518.93
					347	0.35007	1.52296			347	801.388	1520.45
					348	0.3484	1.52138			348	801.736	1521.97
					349	0.34673	1.51982			349	802.083	1523.49
					350	0.34508	1.51041			350	802.428	1525
					351	0.34343	1.50886			351	802.772	1526.51
					352	0.3418	1.50733			352	803.113	1528.02
					353	0.34017	1.49794			353	803.454	1529.52
					354	0.33855	1.49642			354	803.792	1531.01
					355	0.33695	1.49491			355	804.129	1532.51
					356	0.33535	1.49341			356	804.465	1534
					357	0.33376	1.48406			357	804.798	1535.49
					358	0.33219	1.48258			358	805.13	1536.97
					359	0.33063	1.48112			359	805.461	1538.45
					360	0.32908	1.47181			360	805.79	1539.92
					361	0.32754	1.47036			361	806.118	1541.39
					362	0.32601	1.46892			362	806.444	1542.86
					363	0.32449	1.46749			363	806.768	1544.33
					364	0.32298	1.45822			364	807.091	1545.79
					365	0.32148	1.45681			365	807.413	1547.24
					366	0.31998	1.4554			366	807.733	1548.7
					367	0.3185	1.44616			367	808.051	1550.14
					368	0.31703	1.44477			368	808.368	1551.59
					369	0.31556	1.44339			369	808.684	1553.03
					370	0.31411	1.44203			370	808.998	1554.47
					371	0.31266	1.43281			371	809.311	1555.91
					372	0.31123	1.43146			372	809.622	1557.34
					373	0.3098	1.43012			373	809.932	1558.77
					374	0.30838	1.42879			374	810.24	1560.2
					375	0.30697	1.41961			375	810.547	1561.62
					376	0.30557	1.41829			376	810.852	1563.04
					377	0.30417	1.41698			377	811.157	1564.45
					378	0.30279	1.41568			378	811.459	1565.87
					379	0.30141	1.40653			379	811.761	1567.27
					380	0.30005	1.40524			380	812.061	1568.68
					381	0.29869	1.40396			381	812.36	1570.08
					382	0.29734	1.39484			382	812.657	1571.48
					383	0.29599	1.39358			383	812.953	1572.87
					384	0.29466	1.39232			384	813.248	1574.26
					385	0.29333	1.39108			385	813.541	1575.66
					386	0.29201	1.38198			386	813.833	1577.04
					387	0.2907	1.38075			387	814.124	1578.42
					388	0.2894	1.37952			388	814.413	1579.8
					389	0.2881	1.37831			389	814.701	1581.18
					390	0.28681	1.36924			390	814.988	1582.55
					391	0.28553	1.36804			391	815.273	1583.91
					392	0.28426	1.36684			392	815.558	1585.28
					393	0.283	1.36565			393	815.841	1586.65
					394	0.28174	1.35662			394	816.122	1588
					395	0.28049	1.35544			395	816.403	1589.36
					396	0.27925	1.35427			396	816.682	1590.71
					397	0.27801	1.35311			397	816.96	1592.07
					398	0.27678	1.3441			398	817.237	1593.41
					399	0.27556	1.34295			399	817.513	1594.75
					400	0.27435	1.34181			400	817.787	1596.09
					401	0.27314	1.34068			401	818.06	1597.43
					402	0.27194	1.3317			402	818.332	1598.77
					403	0.27075	1.33057			403	818.603	1600.1
					404	0.26956	1.32946			404	818.872	1601.43
					405	0.26838	1.32835			405	819.141	1602.75
					406	0.2672	1.32724			406	819.408	1604.08
					407	0.26604	1.31829			407	819.674	1605.4
					408	0.26487	1.3172			408	819.939	1606.72
					409	0.26372	1.31611			409	820.202	1608.03
					410	0.26257	1.31504			410	820.465	1609.35
					411	0.26143	1.30611			411	820.726	1610.65
					412	0.26029	1.30504			412	820.987	1611.96
					413	0.25916	1.30398			413	821.246	1613.26
					414	0.25804	1.30292			414	821.504	1614.57
					415	0.25693	1.29402			415	821.761	1615.86
					416	0.25582	1.29298			416	822.017	1617.15
					417	0.25472	1.29195			417	822.271	1618.45
					418	0.25363	1.29092			418	822.525	1619.74
					419	0.25255	1.2899			419	822.778	1621.03
					420	0.25146	1.28103			420	823.029	1622.31
					421	0.25039	1.28002			421	823.279	1623.59
					422	0.24932	1.27902			422	823.529	1624.87
					423	0.24826	1.27802			423	823.777	1626.14
					424	0.2472	1.26917			424	824.024	1627.41
					425	0.24615	1.26818			425	824.27	1628.68
					426	0.2451	1.2672			426	824.515	1629.95
					427	0.24406	1.26622			427	824.76	1631.22
					428	0.24303	1.25739			428	825.003	1632.47
					429	0.242	1.25642			429	825.245	1633.73
					430	0.24097	1.25546			430	825.486	1634.98
					431	0.23996	1.2545			431	825.726	1636.24
					432	0.23894	1.25355			432	825.964	1637.49
					433	0.23793	1.24475			433	826.202	1638.74
					434	0.23693	1.24381			434	826.439	1639.98
					435	0.23593	1.24287			435	826.675	1641.22
					436	0.23494	1.24193			436	826.91	1642.47
					437	0.23395	1.241			437	827.144	1643.71
					438	0.23297	1.23222			438	827.377	1644.94
					439	0.23199	1.23131			439	827.609	1646.17
					440	0.23101	1.23039			440	827.84	1647.4
					441	0.23005	1.22948			441	828.07	1648.63
					442	0.22908	1.22857			442	828.299	1649.86
					443	0.22812	1.21982			443	828.527	1651.08
					444	0.22716	1.21892			444	828.755	1652.3
					445	0.22621	1.21802			445	828.981	1653.52
					446	0.22527	1.21713			446	829.206	1654.73
					447	0.22433	1.20839			447	829.43	1655.94
					448	0.22339	1.20751			448	829.654	1657.15
					449	0.22245	1.20663			449	829.876	1658.36
					450	0.22152	1.20576			450	830.098	1659.56
					451	0.2206	1.20489			451	830.318	1660.77
					452	0.21967	1.19616			452	830.538	1661.96
					453	0.21876	1.1953			453	830.757	1663.16
					454	0.21784	1.19444			454	830.975	1664.35
					455	0.21693	1.19359			455	831.191	1665.55
					456	0.21602	1.19274			456	831.408	1666.74
					457	0.21512	1.19189			457	831.623	1667.93
					458	0.21422	1.18319			458	831.837	1669.11
					459	0.21333	1.18235			459	832.05	1670.3
					460	0.21243	1.18151			460	832.263	1671.48
					461	0.21155	1.18067			461	832.474	1672.66
					462	0.21066	1.17984			462	832.685	1673.84
					463	0.20978	1.17115			463	832.895	1675.01
					464	0.2089	1.17033			464	833.103	1676.18
					465	0.20802	1.1695			465	833.312	1677.35
					466	0.20715	1.16869			466	833.519	1678.52
					467	0.20628	1.16787			467	833.725	1679.69
					468	0.20541	1.1592			468	833.93	1680.84
					469	0.20455	1.15839			469	834.135	1682
					470	0.20369	1.15758			470	834.339	1683.16
					471	0.20285	1.15679			471	834.541	1684.32
					472	0.20202	1.15601			472	834.743	1685.47
					473	0.2012	1.14738			473	834.945	1686.62
					474	0.20038	1.14661			474	835.145	1687.77
					475	0.19957	1.14585			475	835.345	1688.91
					476	0.19875	1.14508			476	835.543	1690.06
					477	0.19795	1.14432			477	835.741	1691.2
					478	0.19714	1.14357			478	835.938	1692.35
					479	0.19634	1.13496			479	836.135	1693.48
					480	0.19555	1.13422			480	836.33	1694.62
					481	0.19476	1.13347			481	836.525	1695.75
					482	0.19397	1.13273			482	836.719	1696.88
					483	0.19319	1.13199			483	836.912	1698.01
					484	0.1924	1.12341			484	837.105	1699.14
					485	0.19163	1.12268			485	837.296	1700.26
					486	0.19085	1.12195			486	837.487	1701.38
					487	0.19008	1.12122			487	837.677	1702.5
					488	0.18932	1.1205			488	837.867	1703.62
					489	0.18856	1.11979			489	838.055	1704.74
					490	0.1878	1.11122			490	838.243	1705.85
					491	0.18704	1.11051			491	838.43	1706.96
					492	0.18629	1.1098			492	838.616	1708.07
					493	0.18554	1.1091			493	838.802	1709.18
					494	0.18479	1.1084			494	838.987	1710.29
					495	0.18405	1.1077			495	839.171	1711.4
					496	0.18331	1.09915			496	839.354	1712.5
					497	0.18257	1.09846			497	839.536	1713.6
					498	0.18184	1.09777			498	839.718	1714.7
					499	0.18111	1.09708			499	839.899	1715.79
					500	0.18039	1.0964			500	840.08	1716.89
					501	0.17966	1.08786			501	840.259	1717.98
					502	0.17894	1.08719			502	840.438	1719.06
					503	0.17822	1.08651			503	840.617	1720.15
					504	0.17751	1.08584			504	840.794	1721.24
					505	0.1768	1.08517			505	840.971	1722.32
					506	0.17609	1.08451			506	841.147	1723.41
					507	0.17538	1.07599			507	841.322	1724.48
					508	0.17468	1.07533			508	841.497	1725.56
					509	0.17398	1.07467			509	841.671	1726.63
					510	0.17328	1.07401			510	841.844	1727.71
					511	0.17258	1.07336			511	842.017	1728.78
					512	0.17189	1.07271			512	842.189	1729.85
					513	0.1712	1.0642			513	842.36	1730.92
					514	0.17051	1.06356			514	842.531	1731.98
					515	0.16983	1.06291			515	842.7	1733.04
					516	0.16914	1.06227			516	842.87	1734.1
					517	0.16847	1.06163			517	843.038	1735.17
					518	0.16779	1.06099			518	843.206	1736.23
					519	0.16711	1.0525			519	843.373	1737.28
					520	0.16644	1.05187			520	843.539	1738.33
					521	0.16577	1.05124			521	843.705	1739.38
					522	0.1651	1.05061			522	843.87	1740.43
					523	0.16443	1.04998			523	844.035	1741.48
					524	0.16377	1.04936			524	844.198	1742.53
					525	0.16311	1.04874			525	844.362	1743.58
					526	0.16245	1.04026			526	844.524	1744.62
					527	0.16179	1.03964			527	844.686	1745.66
					528	0.16115	1.03905			528	844.847	1746.7
					529	0.16051	1.03845			529	845.007	1747.74
					530	0.15988	1.03785			530	845.167	1748.78
					531	0.15925	1.03726			531	845.327	1749.81
					532	0.15862	1.02882			532	845.485	1750.84
					533	0.158	1.02823			533	845.643	1751.87
					534	0.15737	1.02764			534	845.801	1752.9
					535	0.15675	1.02706			535	845.957	1753.93
					536	0.15614	1.02648			536	846.113	1754.95
					537	0.15552	1.0259			537	846.269	1755.98
					538	0.15491	1.02533			538	846.424	1757
					539	0.1543	1.0169			539	846.578	1758.02
					540	0.1537	1.01633			540	846.732	1759.04
					541	0.15309	1.01576			541	846.885	1760.05
					542	0.15249	1.0152			542	847.037	1761.07
					543	0.15189	1.01463			543	847.189	1762.08
					544	0.1513	1.01407			544	847.341	1763.1
					545	0.1507	1.00566			545	847.491	1764.1
					546	0.15011	1.0051			546	847.641	1765.11
					547	0.14952	1.00455			547	847.791	1766.11
					548	0.14894	1.004			548	847.94	1767.12
					549	0.14835	1.00345			549	848.088	1768.12
					550	0.14777	1.0029			550	848.236	1769.12
					551	0.14719	1.00236			551	848.383	1770.12
					552	0.14661	0.99396			552	848.53	1771.12
					553	0.14604	0.99342			553	848.676	1772.11
					554	0.14547	0.99288			554	848.821	1773.1
					555	0.1449	0.99235			555	848.966	1774.1
					556	0.14433	0.99182			556	849.111	1775.09
					557	0.14376	0.99128			557	849.254	1776.08
					558	0.1432	0.99075			558	849.398	1777.07
					559	0.14264	0.98237			559	849.54	1778.05
					560	0.14208	0.98185			560	849.682	1779.04
					561	0.14152	0.98132			561	849.824	1780.02
					562	0.14097	0.9808			562	849.965	1781
					563	0.14041	0.98028			563	850.105	1781.98
					564	0.13986	0.97976			564	850.245	1782.96
					565	0.13931	0.97925			565	850.384	1783.94
					566	0.13877	0.97088			566	850.523	1784.91
					567	0.13822	0.97037			567	850.661	1785.88
					568	0.13768	0.96986			568	850.799	1786.85
					569	0.13714	0.96935			569	850.936	1787.82
					570	0.1366	0.96884			570	851.073	1788.79
					571	0.13606	0.96834			571	851.209	1789.75
					572	0.13553	0.96783			572	851.344	1790.72
					573	0.135	0.95948			573	851.479	1791.68
					574	0.13446	0.95898			574	851.614	1792.64
					575	0.13393	0.95848			575	851.748	1793.6
					576	0.13341	0.95798			576	851.881	1794.56
					577	0.13288	0.95749			577	852.014	1795.51
					578	0.13235	0.957			578	852.146	1796.47
					579	0.13183	0.9565			579	852.278	1797.43
					580	0.13131	0.94816			580	852.409	1798.38
					581	0.13079	0.94767			581	852.54	1799.32
					582	0.13027	0.94719			582	852.671	1800.27
					583	0.12976	0.9467			583	852.8	1801.22
					584	0.12925	0.94622			584	852.93	1802.16
					585	0.12875	0.94575			585	853.058	1803.11
					586	0.12825	0.94528			586	853.187	1804.05
					587	0.12776	0.93696			587	853.314	1804.99
					588	0.12726	0.9365			588	853.442	1805.93
					589	0.12677	0.93604			589	853.568	1806.86
					590	0.12628	0.93558			590	853.695	1807.8
					591	0.12579	0.93512			591	853.82	1808.74
					592	0.12531	0.93466			592	853.946	1809.67
					593	0.12483	0.93421			593	854.071	1810.6
					594	0.12435	0.93376			594	854.195	1811.54
					595	0.12387	0.92545			595	854.319	1812.46
					596	0.12339	0.925			596	854.442	1813.39
					597	0.12292	0.92456			597	854.565	1814.31
					598	0.12244	0.92412			598	854.688	1815.24
					599	0.12197	0.92367			599	854.809	1816.16
					600	0.1215	0.92323			600	854.931	1817.08
					601	0.12104	0.92279			601	855.052	1818.01
					602	0.12057	0.92236			602	855.173	1818.93
					603	0.12011	0.91407			603	855.293	1819.84
					604	0.11965	0.91363			604	855.412	1820.76
					605	0.11919	0.9132			605	855.532	1821.67
					606	0.11874	0.91278			606	855.65	1822.58
					607	0.11828	0.91235			607	855.769	1823.49
					608	0.11783	0.91192			608	855.886	1824.41
					609	0.11738	0.9115			609	856.004	1825.32
					610	0.11693	0.90322			610	856.121	1826.22
					611	0.11648	0.9028			611	856.237	1827.12
					612	0.11604	0.90238			612	856.353	1828.03
					613	0.1156	0.90197			613	856.469	1828.93
					614	0.11515	0.90155			614	856.584	1829.83
					615	0.11472	0.90114			615	856.699	1830.73
					616	0.11428	0.90073			616	856.813	1831.63
					617	0.11384	0.90032			617	856.927	1832.53
					618	0.11341	0.89206			618	857.04	1833.42
					619	0.11298	0.89165			619	857.153	1834.32
					620	0.11255	0.89125			620	857.266	1835.21
					621	0.11212	0.89085			621	857.378	1836.1
					622	0.11169	0.89033			622	857.49	1836.99
					623	0.11127	0.88896			623	857.601	1837.88
					624	0.11085	0.8876			624	857.712	1838.77
					625	0.11042	0.88624			625	857.822	1839.65
					626	0.11001	0.88489			626	857.932	1840.54
					627	0.10959	0.88354			627	858.042	1841.42
					628	0.10917	0.88219			628	858.151	1842.3
					629	0.10876	0.88085			629	858.26	1843.18
					630	0.10835	0.87951			630	858.368	1844.06
					631	0.10793	0.87817			631	858.476	1844.94
					632	0.10753	0.87684			632	858.583	1845.82
					633	0.10712	0.87551			633	858.691	1846.69
					634	0.10671	0.87418			634	858.797	1847.57
					635	0.10631	0.87286			635	858.904	1848.44
					636	0.10591	0.87154			636	859.009	1849.31
					637	0.1055	0.87023			637	859.115	1850.18
					638	0.1051	0.86891			638	859.22	1851.05
					639	0.10471	0.86761			639	859.325	1851.92
					640	0.10431	0.8663			640	859.429	1852.78
					641	0.10392	0.865			641	859.533	1853.65
					642	0.10352	0.8637			642	859.637	1854.51
					643	0.10313	0.8624			643	859.74	1855.38
					644	0.10274	0.86111			644	859.842	1856.24
					645	0.10236	0.85982			645	859.945	1857.1
					646	0.10197	0.85854			646	860.047	1857.96
					647	0.10158	0.85726			647	860.148	1858.81
					648	0.1012	0.85599			648	860.25	1859.67
					649	0.10082	0.85473			649	860.35	1860.52
					650	0.10044	0.85347			650	860.451	1861.38
					651	0.10006	0.85221			651	860.551	1862.23
					652	0.09968	0.85096			652	860.651	1863.08
					653	0.0993	0.84971			653	860.75	1863.93
					654	0.09893	0.84846			654	860.849	1864.78
					655	0.09856	0.84722			655	860.947	1865.63
					656	0.09818	0.84598			656	861.046	1866.47
					657	0.09781	0.84474			657	861.143	1867.32
					658	0.09745	0.8435			658	861.241	1868.16
					659	0.09708	0.84228			659	861.338	1869
					660	0.09671	0.84105			660	861.435	1869.84
					661	0.09635	0.83983			661	861.531	1870.68
					662	0.09598	0.8386			662	861.627	1871.52
					663	0.09562	0.83739			663	861.723	1872.36
					664	0.09526	0.83617			664	861.818	1873.19
					665	0.0949	0.83496			665	861.913	1874.03
					666	0.09454	0.83376			666	862.007	1874.86
					667	0.09419	0.83255			667	862.101	1875.7
					668	0.09383	0.83135			668	862.195	1876.53
					669	0.09348	0.83015			669	862.289	1877.36
					670	0.09312	0.82896			670	862.382	1878.19
					671	0.09277	0.82776			671	862.475	1879.01
					672	0.09242	0.82657			672	862.567	1879.84
					673	0.09207	0.82539			673	862.659	1880.67
					674	0.09172	0.82421			674	862.751	1881.49
					675	0.09138	0.82303			675	862.842	1882.31
					676	0.09103	0.82185			676	862.933	1883.14
					677	0.09069	0.82068			677	863.024	1883.96
					678	0.09034	0.81951			678	863.114	1884.78
					679	0.09	0.81834			679	863.204	1885.59
					680	0.08966	0.81717			680	863.294	1886.41
					681	0.08932	0.81601			681	863.383	1887.23
					682	0.08898	0.81485			682	863.472	1888.04
					683	0.08864	0.81369			683	863.561	1888.86
					684	0.08831	0.81254			684	863.649	1889.67
					685	0.08797	0.81139			685	863.737	1890.48
					686	0.08764	0.81024			686	863.825	1891.29
					687	0.0873	0.8091			687	863.912	1892.1
					688	0.08697	0.80795			688	863.999	1892.91
					689	0.08664	0.80681			689	864.086	1893.71
					690	0.08631	0.80568			690	864.172	1894.52
					691	0.08598	0.80454			691	864.258	1895.32
					692	0.08565	0.80341			692	864.344	1896.13
					693	0.08533	0.80228			693	864.429	1896.93
					694	0.085	0.80115			694	864.514	1897.73
					695	0.08468	0.80003			695	864.599	1898.53
					696	0.08435	0.79891			696	864.683	1899.33
					697	0.08403	0.79779			697	864.767	1900.13
					698	0.08372	0.79668			698	864.851	1900.92
					699	0.0834	0.79557			699	864.934	1901.72
					700	0.08309	0.79447			700	865.017	1902.51
					701	0.08277	0.79336			701	865.1	1903.31
					702	0.08246	0.79227			702	865.182	1904.1
					703	0.08215	0.79117			703	865.265	1904.89
					704	0.08184	0.79007			704	865.346	1905.68
					705	0.08154	0.78898			705	865.428	1906.47
					706	0.08123	0.78789			706	865.509	1907.26
					707	0.08093	0.78681			707	865.59	1908.04
					708	0.08062	0.78572			708	865.671	1908.83
					709	0.08032	0.78465			709	865.751	1909.61
					710	0.08002	0.78357			710	865.831	1910.4
					711	0.07972	0.78249			711	865.911	1911.18
					712	0.07942	0.78142			712	865.99	1911.96
					713	0.07912	0.78035			713	866.069	1912.74
					714	0.07883	0.77928			714	866.148	1913.52
					715	0.07853	0.77822			715	866.227	1914.3
					716	0.07824	0.77716			716	866.305	1915.08
					717	0.07795	0.7761			717	866.383	1915.85
					718	0.07766	0.77505			718	866.461	1916.63
					719	0.07737	0.774			719	866.538	1917.4
					720	0.07708	0.77295			720	866.615	1918.18
					721	0.07679	0.77191			721	866.692	1918.95
					722	0.07651	0.77087			722	866.768	1919.72
					723	0.07622	0.76983			723	866.845	1920.49
					724	0.07594	0.76879			724	866.92	1921.26
					725	0.07566	0.76776			725	866.996	1922.02
					726	0.07538	0.76673			726	867.072	1922.79
					727	0.0751	0.76571			727	867.147	1923.56
					728	0.07482	0.76468			728	867.221	1924.32
					729	0.07455	0.76366			729	867.296	1925.09
					730	0.07427	0.76264			730	867.37	1925.85
					731	0.074	0.76163			731	867.444	1926.61
					732	0.07373	0.76062			732	867.518	1927.37
					733	0.07346	0.7596			733	867.591	1928.13
					734	0.07319	0.7586			734	867.665	1928.89
					735	0.07292	0.7576			735	867.738	1929.65
					736	0.07265	0.75659			736	867.81	1930.4
					737	0.07239	0.7556			737	867.883	1931.16
					738	0.07212	0.7546			738	867.955	1931.91
					739	0.07186	0.75361			739	868.027	1932.67
					740	0.0716	0.75262			740	868.098	1933.42
					741	0.07134	0.75163			741	868.17	1934.17
					742	0.07108	0.75064			742	868.241	1934.92
					743	0.07082	0.74966			743	868.311	1935.67
					744	0.07056	0.74868			744	868.382	1936.42
					745	0.07031	0.74771			745	868.452	1937.17
					746	0.07006	0.74673			746	868.522	1937.91
					747	0.0698	0.74576			747	868.592	1938.66
					748	0.06955	0.7448			748	868.662	1939.4
					749	0.0693	0.74383			749	868.731	1940.15
					750	0.06906	0.74287			750	868.8	1940.89
					751	0.06881	0.74191			751	868.869	1941.63
					752	0.06857	0.74095			752	868.937	1942.37
					753	0.06832	0.74			753	869.006	1943.11
					754	0.06807	0.73904			754	869.074	1943.85
					755	0.06782	0.73808			755	869.142	1944.59
					756	0.06757	0.73713			756	869.209	1945.33
					757	0.06732	0.73618			757	869.277	1946.06
					758	0.06708	0.73523			758	869.344	1946.8
					759	0.06683	0.73428			759	869.41	1947.53
					760	0.06659	0.73333			760	869.477	1948.27
					761	0.06634	0.73239			761	869.543	1949
					762	0.0661	0.73145			762	869.609	1949.73
					763	0.06585	0.73051			763	869.675	1950.46
					764	0.06561	0.72957			764	869.741	1951.19
					765	0.06537	0.72864			765	869.806	1951.92
					766	0.06513	0.72771			766	869.871	1952.65
					767	0.06489	0.72678			767	869.936	1953.37
					768	0.06465	0.72585			768	870.001	1954.1
					769	0.06441	0.72492			769	870.065	1954.83
					770	0.06417	0.724			770	870.13	1955.55
					771	0.06394	0.72308			771	870.193	1956.27
					772	0.0637	0.72216			772	870.257	1956.99
					773	0.06346	0.72124			773	870.321	1957.72
					774	0.06323	0.72032			774	870.384	1958.44
					775	0.063	0.71941			775	870.447	1959.16
					776	0.06276	0.7185			776	870.51	1959.87
					777	0.06253	0.71759			777	870.572	1960.59
					778	0.0623	0.71668			778	870.634	1961.31
					779	0.06207	0.71578			779	870.697	1962.02
					780	0.06184	0.71488			780	870.758	1962.74
					781	0.06161	0.71398			781	870.82	1963.45
					782	0.06138	0.71308			782	870.881	1964.17
					783	0.06115	0.71218			783	870.943	1964.88
					784	0.06092	0.71128			784	871.003	1965.59
					785	0.06069	0.71039			785	871.064	1966.3
					786	0.06047	0.7095			786	871.125	1967.01
					787	0.06024	0.70861			787	871.185	1967.72
					788	0.06002	0.70772			788	871.245	1968.43
					789	0.05979	0.70684			789	871.305	1969.13
					790	0.05957	0.70595			790	871.364	1969.84
					791	0.05935	0.70507			791	871.424	1970.54
					792	0.05912	0.70419			792	871.483	1971.25
					793	0.0589	0.70331			793	871.542	1971.95
					794	0.05868	0.70244			794	871.6	1972.65
					795	0.05846	0.70156			795	871.659	1973.36
					796	0.05824	0.70069			796	871.717	1974.06
					797	0.05802	0.69982			797	871.775	1974.76
					798	0.0578	0.69895			798	871.833	1975.45
					799	0.05758	0.69808			799	871.89	1976.15
					800	0.05736	0.69721			800	871.948	1976.85
					801	0.05715	0.69635			801	872.005	1977.55
					802	0.05693	0.69549			802	872.062	1978.24
					803	0.05671	0.69463			803	872.119	1978.94
					804	0.0565	0.69377			804	872.175	1979.63
					805	0.05628	0.69291			805	872.231	1980.32
					806	0.05607	0.69206			806	872.287	1981.02
					807	0.05585	0.6912			807	872.343	1981.71
					808	0.05564	0.69035			808	872.399	1982.4
					809	0.05542	0.6895			809	872.454	1983.09
					810	0.05521	0.68865			810	872.509	1983.77
					811	0.05501	0.68782			811	872.565	1984.46
					812	0.05481	0.68698			812	872.619	1985.15
					813	0.05461	0.68615			813	872.674	1985.84
					814	0.05441	0.68531			814	872.728	1986.52
					815	0.05421	0.68449			815	872.783	1987.21
					816	0.05401	0.68366			816	872.837	1987.89
					817	0.05381	0.68283			817	872.89	1988.57
					818	0.05361	0.68201			818	872.944	1989.25
					819	0.05342	0.68119			819	872.997	1989.94
					820	0.05322	0.68037			820	873.051	1990.62
					821	0.05303	0.67955			821	873.104	1991.3
					822	0.05283	0.67874			822	873.156	1991.97
					823	0.05264	0.67792			823	873.209	1992.65
					824	0.05245	0.67711			824	873.262	1993.33
					825	0.05226	0.67631			825	873.314	1994.01
					826	0.05207	0.6755			826	873.366	1994.68
					827	0.05188	0.67469			827	873.418	1995.36
					828	0.0517	0.67389			828	873.469	1996.03
					829	0.05151	0.67309			829	873.521	1996.7
					830	0.05132	0.67229			830	873.572	1997.37
					831	0.05114	0.6715			831	873.623	1998.05
					832	0.05096	0.6707			832	873.674	1998.72
					833	0.05077	0.66991			833	873.725	1999.39
					834	0.05059	0.66912			834	873.776	2000.06
					835	0.05041	0.66833			835	873.826	2000.72
					836	0.05023	0.66755			836	873.876	2001.39
					837	0.05005	0.66676			837	873.926	2002.06
					838	0.04987	0.66598			838	873.976	2002.72
					839	0.0497	0.6652			839	874.026	2003.39
					840	0.04952	0.66443			840	874.076	2004.05
					841	0.04935	0.66365			841	874.125	2004.72
					842	0.04917	0.66288			842	874.174	2005.38
					843	0.049	0.66211			843	874.223	2006.04
					844	0.04883	0.66134			844	874.272	2006.7
					845	0.04865	0.66057			845	874.321	2007.36
					846	0.04848	0.6598			846	874.369	2008.02
					847	0.04831	0.65904			847	874.417	2008.68
					848	0.04815	0.65828			848	874.465	2009.34
					849	0.04798	0.65752			849	874.513	2010
					850	0.04781	0.65677			850	874.561	2010.66
					851	0.04765	0.65601			851	874.609	2011.31
					852	0.04748	0.65526			852	874.656	2011.97
					853	0.04732	0.65451			853	874.704	2012.62
					854	0.04716	0.65376			854	874.751	2013.28
					855	0.04699	0.65302			855	874.798	2013.93
					856	0.04683	0.65227			856	874.845	2014.58
					857	0.04667	0.65153			857	874.891	2015.23
					858	0.04652	0.65079			858	874.938	2015.88
					859	0.04636	0.65005			859	874.984	2016.53
					860	0.0462	0.64931			860	875.03	2017.18
					861	0.04604	0.64858			861	875.076	2017.83
					862	0.04589	0.64784			862	875.122	2018.48
					863	0.04573	0.64711			863	875.168	2019.13
					864	0.04558	0.64638			864	875.214	2019.77
					865	0.04543	0.64565			865	875.259	2020.42
					866	0.04528	0.64493			866	875.304	2021.06
					867	0.04512	0.6442			867	875.35	2021.71
					868	0.04496	0.64346			868	875.394	2022.35
					869	0.04479	0.64273			869	875.439	2022.99
					870	0.04463	0.642			870	875.484	2023.64
					871	0.04447	0.64126			871	875.528	2024.28
					872	0.0443	0.64053			872	875.573	2024.92
					873	0.04414	0.63981			873	875.617	2025.56
					874	0.04398	0.63908			874	875.661	2026.2
					875	0.04382	0.63835			875	875.705	2026.83
					876	0.04366	0.63763			876	875.748	2027.47
					877	0.04349	0.63691			877	875.792	2028.11
					878	0.04333	0.63618			878	875.835	2028.75
					879	0.04317	0.63546			879	875.878	2029.38
					880	0.04301	0.63474			880	875.921	2030.02
					881	0.04285	0.63402			881	875.964	2030.65
					882	0.04269	0.6333			882	876.007	2031.28
					883	0.04253	0.63259			883	876.049	2031.92
					884	0.04237	0.63187			884	876.092	2032.55
					885	0.0422	0.63116			885	876.134	2033.18
					886	0.04204	0.63044			886	876.176	2033.81
					887	0.04188	0.62973			887	876.218	2034.44
					888	0.04172	0.62902			888	876.26	2035.07
					889	0.04156	0.62831			889	876.301	2035.7
					890	0.0414	0.6276			890	876.343	2036.32
					891	0.04124	0.62689			891	876.384	2036.95
					892	0.04108	0.62618			892	876.425	2037.58
					893	0.04092	0.62547			893	876.466	2038.2
					894	0.04076	0.62477			894	876.507	2038.83
					895	0.04059	0.62406			895	876.547	2039.45
					896	0.04043	0.62336			896	876.588	2040.07
					897	0.04027	0.62266			897	876.628	2040.7
					898	0.04011	0.62195			898	876.668	2041.32
					899	0.03995	0.62125			899	876.708	2041.94
					900	0.03979	0.62055			900	876.748	2042.56
					901	0.03962	0.61985			901	876.787	2043.18
					902	0.03946	0.61916			902	876.827	2043.8
					903	0.0393	0.61846			903	876.866	2044.42
					904	0.03914	0.61776			904	876.905	2045.04
					905	0.03898	0.61706			905	876.944	2045.65
					906	0.03881	0.61637			906	876.983	2046.27
					907	0.03865	0.61567			907	877.022	2046.88
					908	0.03848	0.61498			908	877.06	2047.5
					909	0.03832	0.61429			909	877.098	2048.11
					910	0.03816	0.6136			910	877.137	2048.73
					911	0.03799	0.6129			911	877.175	2049.34
					912	0.03783	0.61221			912	877.212	2049.95
					913	0.03766	0.61152			913	877.25	2050.56
					914	0.0375	0.61083			914	877.288	2051.18
					915	0.03734	0.61015			915	877.325	2051.79
					916	0.03717	0.60946			916	877.362	2052.39
					917	0.037	0.60877			917	877.399	2053
					918	0.03684	0.60808			918	877.436	2053.61
					919	0.03667	0.6074			919	877.473	2054.22
					920	0.0365	0.60671			920	877.509	2054.83
					921	0.03634	0.60603			921	877.545	2055.43
					922	0.03617	0.60534			922	877.582	2056.04
					923	0.036	0.60466			923	877.618	2056.64
					924	0.03587	0.60401			924	877.653	2057.25
					925	0.03574	0.60337			925	877.689	2057.85
					926	0.03561	0.60272			926	877.725	2058.45
					927	0.03549	0.60208			927	877.76	2059.05
					928	0.03536	0.60144			928	877.796	2059.66
					929	0.03524	0.60081			929	877.831	2060.26
					930	0.03512	0.60018			930	877.866	2060.86
					931	0.035	0.59954			931	877.901	2061.46
					932	0.03488	0.59892			932	877.936	2062.05
					933	0.03476	0.59829			933	877.971	2062.65
					934	0.03465	0.59767			934	878.005	2063.25
					935	0.03454	0.59705			935	878.04	2063.85
					936	0.03442	0.59643			936	878.074	2064.44
					937	0.03431	0.59581			937	878.109	2065.04
					938	0.03421	0.5952			938	878.143	2065.64
					939	0.0341	0.59459			939	878.177	2066.23
					940	0.034	0.59398			940	878.211	2066.82
					941	0.03389	0.59338			941	878.245	2067.42
					942	0.03379	0.59278			942	878.279	2068.01
					943	0.0337	0.59218			943	878.312	2068.6
					944	0.0336	0.59158			944	878.346	2069.19
					945	0.03351	0.59099			945	878.379	2069.78
					946	0.03341	0.5904			946	878.413	2070.38
					947	0.03332	0.58981			947	878.446	2070.97
					948	0.03324	0.58923			948	878.479	2071.55
					949	0.03315	0.58864			949	878.512	2072.14
					950	0.03306	0.58806			950	878.546	2072.73
					951	0.03298	0.58749			951	878.579	2073.32
					952	0.0329	0.58691			952	878.611	2073.91
					953	0.03283	0.58634			953	878.644	2074.49
					954	0.03275	0.58577			954	878.677	2075.08
					955	0.03268	0.58521			955	878.71	2075.66
					956	0.0326	0.58465			956	878.742	2076.25
					957	0.03254	0.58409			957	878.775	2076.83
					958	0.03247	0.58353			958	878.807	2077.42
					959	0.03241	0.58298			959	878.84	2078
					960	0.03234	0.58243			960	878.872	2078.58
					961	0.03228	0.58188			961	878.904	2079.16
					962	0.03222	0.58134			962	878.937	2079.74
					963	0.03217	0.5808			963	878.969	2080.32
					964	0.03212	0.58026			964	879.001	2080.9
					965	0.03207	0.57973			965	879.033	2081.48
					966	0.03202	0.57919			966	879.065	2082.06
					967	0.03198	0.57867			967	879.097	2082.64
					968	0.03193	0.57814			968	879.129	2083.22
					969	0.03189	0.57762			969	879.161	2083.8
					970	0.03185	0.5771			970	879.193	2084.38
					971	0.03182	0.57659			971	879.224	2084.95
					972	0.03179	0.57607			972	879.256	2085.53
					973	0.03176	0.57557			973	879.288	2086.1
					974	0.03173	0.57506			974	879.32	2086.68
					975	0.0317	0.57456			975	879.351	2087.25
					976	0.03168	0.57406			976	879.383	2087.83
					977	0.03166	0.57356			977	879.415	2088.4
					978	0.03165	0.57307			978	879.446	2088.97
					979	0.03163	0.57258			979	879.478	2089.55
					980	0.03158	0.57206			980	879.51	2090.12
					981	0.03148	0.5715			981	879.541	2090.69
					982	0.03139	0.57093			982	879.572	2091.26
					983	0.03129	0.57037			983	879.604	2091.83
					984	0.03119	0.56981			984	879.635	2092.4
					985	0.03109	0.56924			985	879.666	2092.97
					986	0.03099	0.56868			986	879.697	2093.54
					987	0.03089	0.56812			987	879.728	2094.11
					988	0.03079	0.56756			988	879.759	2094.67
					989	0.03069	0.56699			989	879.789	2095.24
					990	0.03059	0.56643			990	879.82	2095.81
					991	0.03049	0.56587			991	879.85	2096.37
					992	0.03038	0.56531			992	879.881	2096.94
					993	0.03028	0.56475			993	879.911	2097.5
					994	0.03018	0.56419			994	879.941	2098.07
					995	0.03007	0.56363			995	879.971	2098.63
					996	0.02997	0.56306			996	880.001	2099.19
					997	0.02986	0.5625			997	880.031	2099.76
					998	0.02975	0.56194			998	880.061	2100.32
					999	0.02965	0.56138			999	880.091	2100.88
					1000	0.02954	0.56082			1000	880.12	2101.44
					1001	0.02943	0.56026			1001	880.15	2102
					1002	0.02932	0.5597			1002	880.179	2102.56
					1003	0.02921	0.55914			1003	880.208	2103.12
					1004	0.0291	0.55858			1004	880.237	2103.68
					1005	0.02899	0.55802			1005	880.266	2104.24
					1006	0.02888	0.55746			1006	880.295	2104.79
					1007	0.02876	0.55691			1007	880.324	2105.35
					1008	0.02865	0.55635			1008	880.352	2105.91
					1009	0.02854	0.55579			1009	880.381	2106.46
					1010	0.02842	0.55523			1010	880.409	2107.02
					1011	0.02831	0.55467			1011	880.438	2107.57
					1012	0.02819	0.55411			1012	880.466	2108.13
					1013	0.02807	0.55356			1013	880.494	2108.68
					1014	0.02796	0.553			1014	880.522	2109.23
					1015	0.02784	0.55244			1015	880.55	2109.79
					1016	0.02772	0.55188			1016	880.578	2110.34
					1017	0.0276	0.55132			1017	880.605	2110.89
					1018	0.02748	0.55077			1018	880.633	2111.44
					1019	0.02736	0.55021			1019	880.66	2111.99
					1020	0.02724	0.54965			1020	880.687	2112.54
					1021	0.02712	0.5491			1021	880.714	2113.09
					1022	0.027	0.54854			1022	880.741	2113.64
					1023	0.02688	0.54798			1023	880.768	2114.19
					1024	0.02675	0.54743			1024	880.795	2114.73
					1025	0.02663	0.54687			1025	880.822	2115.28
					1026	0.0265	0.54631			1026	880.848	2115.83
					1027	0.02638	0.54576			1027	880.874	2116.37
					1028	0.02625	0.5452			1028	880.901	2116.92
					1029	0.02613	0.54465			1029	880.927	2117.46
					1030	0.026	0.54409			1030	880.953	2118.01
					1031	0.02587	0.54353			1031	880.979	2118.55
					1032	0.02574	0.54298			1032	881.004	2119.09
					1033	0.02561	0.54242			1033	881.03	2119.64
					1034	0.02548	0.54187			1034	881.056	2120.18
					1035	0.02535	0.54131			1035	881.081	2120.72
					1036	0.02522	0.54076			1036	881.106	2121.26
					1037	0.02513	0.54024			1037	881.131	2121.8
					1038	0.02504	0.53972			1038	881.156	2122.34
					1039	0.02494	0.5392			1039	881.181	2122.88
					1040	0.02485	0.53869			1040	881.206	2123.42
					1041	0.02476	0.53817			1041	881.231	2123.96
					1042	0.02467	0.53766			1042	881.256	2124.49
					1043	0.02458	0.53714			1043	881.28	2125.03
					1044	0.02448	0.53663			1044	881.305	2125.57
					1045	0.02439	0.53612			1045	881.329	2126.1
					1046	0.0243	0.53561			1046	881.353	2126.64
					1047	0.02421	0.5351			1047	881.377	2127.17
					1048	0.02412	0.53459			1048	881.402	2127.71
					1049	0.02403	0.53408			1049	881.426	2128.24
					1050	0.02393	0.53357			1050	881.45	2128.78
					1051	0.02384	0.53306			1051	881.473	2129.31
					1052	0.02375	0.53255			1052	881.497	2129.84
					1053	0.02366	0.53205			1053	881.521	2130.37
					1054	0.02357	0.53154			1054	881.544	2130.91
					1055	0.02347	0.53104			1055	881.568	2131.44
					1056	0.02338	0.53053			1056	881.591	2131.97
					1057	0.02329	0.53002			1057	881.615	2132.5
					1058	0.0232	0.52952			1058	881.638	2133.03
					1059	0.02311	0.52902			1059	881.661	2133.56
					1060	0.02302	0.52852			1060	881.684	2134.08
					1061	0.02292	0.52802			1061	881.707	2134.61
					1062	0.02283	0.52751			1062	881.73	2135.14
					1063	0.02274	0.52701			1063	881.752	2135.67
					1064	0.02265	0.52651			1064	881.775	2136.19
					1065	0.02256	0.52602			1065	881.798	2136.72
					1066	0.02246	0.52552			1066	881.82	2137.24
					1067	0.02237	0.52502			1067	881.842	2137.77
					1068	0.02228	0.52452			1068	881.865	2138.29
					1069	0.02219	0.52402			1069	881.887	2138.82
					1070	0.0221	0.52353			1070	881.909	2139.34
					1071	0.02201	0.52303			1071	881.931	2139.86
					1072	0.02192	0.52253			1072	881.953	2140.39
					1073	0.02182	0.52204			1073	881.975	2140.91
					1074	0.02173	0.52154			1074	881.996	2141.43
					1075	0.02164	0.52104			1075	882.018	2141.95
					1076	0.02155	0.52055			1076	882.04	2142.47
					1077	0.02146	0.52006			1077	882.061	2142.99
					1078	0.02136	0.51956			1078	882.082	2143.51
					1079	0.02127	0.51907			1079	882.104	2144.03
					1080	0.02118	0.51858			1080	882.125	2144.55
					1081	0.02109	0.51809			1081	882.146	2145.07
					1082	0.021	0.5176			1082	882.167	2145.59
					1083	0.02091	0.51711			1083	882.188	2146.1
					1084	0.02081	0.51662			1084	882.209	2146.62
					1085	0.02072	0.51613			1085	882.229	2147.13
					1086	0.02063	0.51564			1086	882.25	2147.65
					1087	0.02054	0.51515			1087	882.271	2148.17
					1088	0.02045	0.51467			1088	882.291	2148.68
					1089	0.02035	0.51418			1089	882.311	2149.19
					1090	0.02026	0.51369			1090	882.332	2149.71
					1091	0.02017	0.51321			1091	882.352	2150.22
					1092	0.02008	0.51272			1092	882.372	2150.73
					1093	0.02	0.51225			1093	882.392	2151.25
					1094	0.01994	0.5118			1094	882.412	2151.76
					1095	0.01988	0.51135			1095	882.432	2152.27
