# Supplementary material for: Modeling of Gas Production from Shale Reservoirs Considering Multiple Transport Mechanisms
Source: PLoS One. 2015 Dec 14;10(12):e0143649. doi: 10.1371/journal.pone.0143649 (PMC4682827; doi:10.1371/journal.pone.0143649)
Supplement: S7 Fig — (XLSX) [file pone.0143649.s007.xlsx]

## Sheet: Sheet1
					Time (day)	Production rate (1000m3/d)				Time (day)	Cumulative production (1000m3)
						Without considering pore radius change	Considering PRC				Without considering pore radius change	Considering PRC
					1	50.2848	53.8047			1	50.2848	53.8047
					2	38.5318	41.229			2	88.8166	95.0337
					3	32.078	34.3234			3	120.895	129.357
					4	27.8313	29.7795			4	148.726	159.137
					5	24.946	26.6923			5	173.672	185.829
					6	22.6761	24.2634			6	196.348	210.092
					7	20.9062	22.3696			7	217.254	232.462
					8	19.3745	20.7308			8	236.629	253.193
					9	18.2199	19.4953			9	254.849	272.688
					10	17.1884	18.3915			10	272.037	291.08
					11	16.2783	17.4178			11	288.315	308.497
					12	15.5178	16.6041			12	303.833	325.101
					13	14.8583	15.8984			13	318.691	341
					14	14.2826	15.2824			14	332.974	356.282
					15	13.7591	14.7222			15	346.733	371.004
					16	13.2848	14.2148			16	360.018	385.219
					17	12.8412	13.7401			17	372.859	398.959
					18	12.4478	13.3191			18	385.307	412.278
					19	12.0835	12.9293			19	397.39	425.208
					20	11.7424	12.5643			20	409.133	437.772
					21	11.4177	12.2169			21	420.55	449.989
					22	11.1177	11.8959			22	431.668	461.885
					23	10.8269	11.5848			23	442.495	473.47
					24	10.5531	11.2919			24	453.048	484.762
					25	10.3028	11.024			25	463.351	495.786
					26	10.0567	10.7607			26	473.408	506.546
					27	9.83316	10.5215			27	483.241	517.068
					28	9.61649	10.2896			28	492.857	527.357
					29	9.41589	10.075			29	502.273	537.432
					30	9.22442	9.87013			30	511.498	547.302
					31	9.03584	9.66835			31	520.534	556.971
					32	8.86464	9.48517			32	529.398	566.456
					33	8.69829	9.30717			33	538.096	575.763
					34	8.53986	9.13765			34	546.636	584.901
					35	8.38931	8.97656			35	555.026	593.877
					36	8.24377	8.82084			36	563.269	602.698
					37	8.10314	8.67036			37	571.373	611.369
					38	7.97626	8.5346			38	579.349	619.903
					39	7.84721	8.39652			39	587.196	628.3
					40	7.72204	8.26258			40	594.918	636.562
					41	7.60905	8.14169			41	602.527	644.704
					42	7.49221	8.01666			42	610.019	652.721
					43	7.38696	7.90405			43	617.406	660.625
					44	7.27733	7.78674			44	624.684	668.411
					45	7.17867	7.68117			45	631.862	676.093
					46	7.08285	7.57864			46	638.945	683.671
					47	6.98228	7.47104			47	645.927	691.142
					48	6.89225	7.3747			48	652.82	698.517
					49	6.80466	7.28098			49	659.624	705.798
					50	6.71931	7.18966			50	666.344	712.988
					51	6.63599	7.10051			51	672.98	720.088
					52	6.5545	7.01332			52	679.534	727.101
					53	6.47463	6.92785			53	686.009	734.029
					54	6.39696	6.84474			54	692.406	740.874
					55	6.32084	6.7633			55	698.727	747.637
					56	6.2461	6.68332			56	704.973	754.321
					57	6.1726	6.60468			57	711.145	760.925
					58	6.10018	6.52719			58	717.245	767.453
					59	6.02867	6.45068			59	723.274	773.903
					60	5.95792	6.37497			60	729.232	780.278
					61	5.89742	6.31024			61	735.129	786.588
					62	5.83038	6.23851			62	740.96	792.827
					63	5.76449	6.168			63	746.724	798.995
					64	5.70753	6.10706			64	752.432	805.102
					65	5.64374	6.0388			65	758.076	811.141
					66	5.58875	5.97996			66	763.664	817.121
					67	5.52682	5.9137			67	769.191	823.034
					68	5.47395	5.85712			68	774.665	828.892
					69	5.42207	5.80162			69	780.087	834.693
					70	5.36325	5.73868			70	785.45	840.432
					71	5.31315	5.68507			71	790.764	846.117
					72	5.26387	5.63234			72	796.027	851.749
					73	5.20753	5.57205			73	801.235	857.321
					74	5.15979	5.52097			74	806.395	862.842
					75	5.11296	5.47086			75	811.508	868.313
					76	5.06695	5.42164			76	816.575	873.735
					77	5.01383	5.3648			77	821.588	879.1
					78	4.96928	5.31713			78	826.558	884.417
					79	4.92543	5.27021			79	831.483	889.687
					80	4.88224	5.224			80	836.365	894.911
					81	4.83969	5.17847			81	841.205	900.089
					82	4.79783	5.13368			82	846.003	905.223
					83	4.75665	5.08962			83	850.76	910.313
					84	4.7161	5.04622			84	855.476	915.359
					85	4.67617	5.0035			85	860.152	920.362
					86	4.63684	4.96141			86	864.789	925.324
					87	4.59812	4.91998			87	869.387	930.244
					88	4.56783	4.88758			88	873.955	935.131
					89	4.53018	4.84729			89	878.485	939.979
					90	4.49296	4.80747			90	882.978	944.786
					91	4.45622	4.76816			91	887.434	949.554
					92	4.41991	4.72931			92	891.854	954.284
					93	4.39189	4.69932			93	896.246	958.983
					94	4.3564	4.66135			94	900.602	963.644
					95	4.32128	4.62377			95	904.923	968.268
					96	4.28651	4.58656			96	909.21	972.855
					97	4.2599	4.55809			97	913.47	977.413
					98	4.22572	4.52152			98	917.696	981.934
					99	4.19181	4.48524			99	921.887	986.419
					100	4.16598	4.4576			100	926.053	990.877
					101	4.1325	4.42178			101	930.186	995.299
					102	4.09921	4.38615			102	934.285	999.685
					103	4.07431	4.35951			103	938.359	1004.04
					104	4.04223	4.32519			104	942.402	1008.37
					105	4.01831	4.29959			105	946.42	1012.67
					106	3.98684	4.26591			106	950.407	1016.94
					107	3.96349	4.24093			107	954.37	1021.18
					108	3.93257	4.20785			108	958.303	1025.38
					109	3.90978	4.18346			109	962.213	1029.57
					110	3.87936	4.15092			110	966.092	1033.72
					111	3.85706	4.12706			111	969.949	1037.85
					112	3.82713	4.09503			112	973.776	1041.94
					113	3.80527	4.07164			113	977.581	1046.01
					114	3.77578	4.04008			114	981.357	1050.05
					115	3.75433	4.01713			115	985.112	1054.07
					116	3.73307	3.99439			116	988.845	1058.06
					117	3.70419	3.96349			117	992.549	1062.03
					118	3.68349	3.94134			118	996.232	1065.97
					119	3.66298	3.91939			119	999.895	1069.89
					120	3.63479	3.88923			120	1003.53	1073.78
					121	3.61465	3.86768			121	1007.14	1077.64
					122	3.59468	3.84631			122	1010.74	1081.49
					123	3.56701	3.8167			123	1014.31	1085.31
					124	3.54737	3.79568			124	1017.85	1089.1
					125	3.52786	3.77481			125	1021.38	1092.88
					126	3.50849	3.75408			126	1024.89	1096.63
					127	3.48926	3.73351			127	1028.38	1100.37
					128	3.46229	3.70465			128	1031.84	1104.07
					129	3.4433	3.68433			129	1035.29	1107.75
					130	3.42441	3.66412			130	1038.71	1111.42
					131	3.40567	3.64407			131	1042.12	1115.06
					132	3.38725	3.62436			132	1045.5	1118.69
					133	3.36112	3.59639			133	1048.86	1122.28
					134	3.34297	3.57698			134	1052.21	1125.86
					135	3.32495	3.55769			135	1055.53	1129.42
					136	3.30705	3.53855			136	1058.84	1132.96
					137	3.28928	3.51953			137	1062.13	1136.48
					138	3.27162	3.50063			138	1065.4	1139.98
					139	3.25407	3.48186			139	1068.65	1143.46
					140	3.23663	3.4632			140	1071.89	1146.92
					141	3.21929	3.44465			141	1075.11	1150.37
					142	3.20206	3.4262			142	1078.31	1153.79
					143	3.17706	3.39945			143	1081.49	1157.19
					144	3.16	3.3812			144	1084.65	1160.57
					145	3.14303	3.36304			145	1087.79	1163.94
					146	3.12631	3.34515			146	1090.92	1167.28
					147	3.10969	3.32737			147	1094.03	1170.61
					148	3.09319	3.30971			148	1097.12	1173.92
					149	3.07679	3.29216			149	1100.2	1177.21
					150	3.06049	3.27472			150	1103.26	1180.49
					151	3.04429	3.25739			151	1106.3	1183.74
					152	3.03605	3.24857			152	1109.34	1186.99
					153	3.02004	3.23145			153	1112.36	1190.22
					154	3.00414	3.21442			154	1115.36	1193.44
					155	2.98832	3.1975			155	1118.35	1196.64
					156	2.97259	3.18068			156	1121.32	1199.82
					157	2.95695	3.16394			157	1124.28	1202.98
					158	2.9414	3.1473			158	1127.22	1206.13
					159	2.92593	3.13075			159	1130.15	1209.26
					160	2.91059	3.11434			160	1133.06	1212.37
					161	2.89535	3.09803			161	1135.95	1215.47
					162	2.8802	3.08182			162	1138.83	1218.55
					163	2.87299	3.0741			163	1141.71	1221.63
					164	2.85801	3.05807			164	1144.56	1224.68
					165	2.84312	3.04214			165	1147.41	1227.73
					166	2.82831	3.02629			166	1150.24	1230.75
					167	2.81358	3.01053			167	1153.05	1233.76
					168	2.79893	2.99486			168	1155.85	1236.76
					169	2.79222	2.98767			169	1158.64	1239.75
					170	2.77773	2.97217			170	1161.42	1242.72
					171	2.76331	2.95674			171	1164.18	1245.67
					172	2.74897	2.9414			172	1166.93	1248.62
					173	2.7347	2.92613			173	1169.67	1251.54
					174	2.72837	2.91935			174	1172.39	1254.46
					175	2.71425	2.90425			175	1175.11	1257.37
					176	2.70021	2.88923			176	1177.81	1260.26
					177	2.68624	2.87428			177	1180.49	1263.13
					178	2.68019	2.86781			178	1183.17	1266
					179	2.66636	2.853			179	1185.84	1268.85
					180	2.65259	2.83827			180	1188.49	1271.69
					181	2.63889	2.82361			181	1191.13	1274.51
					182	2.6331	2.81742			182	1193.77	1277.33
					183	2.61952	2.80289			183	1196.39	1280.13
					184	2.606	2.78842			184	1198.99	1282.92
					185	2.59255	2.77402			185	1201.58	1285.69
					186	2.587	2.76809			186	1204.17	1288.46
					187	2.57366	2.75382			187	1206.74	1291.22
					188	2.56039	2.73962			188	1209.3	1293.96
					189	2.55504	2.73389			189	1211.86	1296.69
					190	2.54189	2.71983			190	1214.4	1299.41
					191	2.52881	2.70582			191	1216.93	1302.12
					192	2.52363	2.70029			192	1219.45	1304.82
					193	2.51066	2.6864			193	1221.97	1307.5
					194	2.49774	2.67258			194	1224.46	1310.18
					195	2.49273	2.66722			195	1226.96	1312.84
					196	2.47991	2.65351			196	1229.44	1315.5
					197	2.46715	2.63985			197	1231.9	1318.14
					198	2.46229	2.63465			198	1234.36	1320.77
					199	2.44963	2.62111			199	1236.81	1323.39
					200	2.43702	2.60761			200	1239.25	1326
					201	2.43231	2.60257			201	1241.68	1328.6
					202	2.4198	2.58918			202	1244.1	1331.19
					203	2.41518	2.58424			203	1246.52	1333.78
					204	2.40276	2.57095			204	1248.92	1336.35
					205	2.39037	2.5577			205	1251.31	1338.9
					206	2.38589	2.5529			206	1253.7	1341.46
					207	2.3736	2.53975			207	1256.07	1344
					208	2.3692	2.53504			208	1258.44	1346.53
					209	2.35698	2.52197			209	1260.8	1349.05
					210	2.34481	2.50895			210	1263.14	1351.56
					211	2.34053	2.50437			211	1265.48	1354.07
					212	2.32843	2.49142			212	1267.81	1356.56
					213	2.32423	2.48692			213	1270.14	1359.05
					214	2.3122	2.47405			214	1272.45	1361.52
					215	2.30021	2.46123			215	1274.75	1363.98
					216	2.29612	2.45685			216	1277.04	1366.44
					217	2.28425	2.44415			217	1279.33	1368.88
					218	2.28027	2.43989			218	1281.61	1371.32
					219	2.26847	2.42726			219	1283.88	1373.75
					220	2.26456	2.42308			220	1286.14	1376.17
					221	2.25283	2.41053			221	1288.39	1378.58
					222	2.24114	2.39802			222	1290.64	1380.98
					223	2.23734	2.39395			223	1292.87	1383.37
					224	2.22571	2.38151			224	1295.1	1385.76
					225	2.22197	2.37751			225	1297.32	1388.13
					226	2.21041	2.36514			226	1299.53	1390.5
					227	2.20673	2.3612			227	1301.74	1392.86
					228	2.19523	2.3489			228	1303.93	1395.21
					229	2.19162	2.34503			229	1306.12	1397.55
					230	2.18017	2.33279			230	1308.3	1399.89
					231	2.17662	2.32898			231	1310.48	1402.22
					232	2.16523	2.31679			232	1312.65	1404.53
					233	2.15387	2.30464			233	1314.8	1406.84
					234	2.15039	2.30092			234	1316.95	1409.14
					235	2.13908	2.28882			235	1319.09	1411.43
					236	2.13565	2.28515			236	1321.23	1413.71
					237	2.12439	2.2731			237	1323.35	1415.98
					238	2.12101	2.26948			238	1325.47	1418.25
					239	2.1098	2.25748			239	1327.58	1420.51
					240	2.10646	2.25391			240	1329.69	1422.77
					241	2.09529	2.24195			241	1331.78	1425.01
					242	2.09199	2.23843			242	1333.87	1427.25
					243	2.08086	2.22652			243	1335.96	1429.47
					244	2.0776	2.22303			244	1338.03	1431.7
					245	2.06658	2.21124			245	1340.1	1433.91
					246	2.06344	2.20788			246	1342.16	1436.11
					247	2.05247	2.19615			247	1344.22	1438.31
					248	2.04939	2.19284			248	1346.26	1440.5
					249	2.03847	2.18116			249	1348.3	1442.68
					250	2.03543	2.17791			250	1350.34	1444.86
					251	2.02455	2.16627			251	1352.36	1447.03
					252	2.02156	2.16307			252	1354.38	1449.19
					253	2.01073	2.15148			253	1356.4	1451.34
					254	2.00778	2.14832			254	1358.4	1453.49
					255	1.99699	2.13678			255	1360.4	1455.63
					256	1.99408	2.13367			256	1362.39	1457.76
					257	1.98334	2.12217			257	1364.38	1459.88
					258	1.98047	2.1191			258	1366.36	1462
					259	1.97762	2.11606			259	1368.34	1464.12
					260	1.96694	2.10462			260	1370.3	1466.22
					261	1.96413	2.10161			261	1372.27	1468.33
					262	1.95348	2.09022			262	1374.22	1470.42
					263	1.9507	2.08725			263	1376.17	1472.5
					264	1.94009	2.07589			264	1378.11	1474.58
					265	1.93735	2.07296			265	1380.05	1476.65
					266	1.92677	2.06164			266	1381.98	1478.71
					267	1.92406	2.05874			267	1383.9	1480.77
					268	1.91351	2.04745			268	1385.81	1482.82
					269	1.91083	2.04459			269	1387.72	1484.86
					270	1.90816	2.04174			270	1389.63	1486.91
					271	1.89766	2.0305			271	1391.53	1488.94
					272	1.89502	2.02767			272	1393.42	1490.96
					273	1.88459	2.01651			273	1395.31	1492.98
					274	1.88203	2.01378			274	1397.19	1494.99
					275	1.87165	2.00266			275	1399.06	1497
					276	1.86913	1.99997			276	1400.93	1499
					277	1.86664	1.9973			277	1402.8	1500.99
					278	1.8563	1.98624			278	1404.65	1502.98
					279	1.85384	1.98361			279	1406.51	1504.96
					280	1.84354	1.97259			280	1408.35	1506.94
					281	1.84111	1.96999			281	1410.19	1508.91
					282	1.83084	1.959			282	1412.02	1510.87
					283	1.82844	1.95643			283	1413.85	1512.82
					284	1.82606	1.95389			284	1415.68	1514.78
					285	1.81584	1.94295			285	1417.49	1516.72
					286	1.8135	1.94044			286	1419.31	1518.66
					287	1.80331	1.92954			287	1421.11	1520.59
					288	1.80099	1.92706			288	1422.91	1522.52
					289	1.79868	1.92459			289	1424.71	1524.44
					290	1.78854	1.91374			290	1426.5	1526.35
					291	1.78626	1.9113			291	1428.29	1528.27
					292	1.77615	1.90047			292	1430.06	1530.17
					293	1.7739	1.89807			293	1431.84	1532.06
					294	1.77166	1.89568			294	1433.61	1533.96
					295	1.76158	1.8849			295	1435.37	1535.85
					296	1.75937	1.88253			296	1437.13	1537.73
					297	1.74932	1.87178			297	1438.88	1539.6
					298	1.74714	1.86944			298	1440.63	1541.47
					299	1.74497	1.86712			299	1442.37	1543.34
					300	1.73495	1.8564			300	1444.1	1545.19
					301	1.73282	1.85412			301	1445.84	1547.05
					302	1.73071	1.85186			302	1447.57	1548.9
					303	1.72076	1.84122			303	1449.29	1550.74
					304	1.71868	1.83899			304	1451.01	1552.58
					305	1.70876	1.82838			305	1452.72	1554.41
					306	1.70671	1.82618			306	1454.42	1556.23
					307	1.70467	1.824			307	1456.13	1558.06
					308	1.69479	1.81343			308	1457.82	1559.87
					309	1.69278	1.81128			309	1459.52	1561.68
					310	1.69078	1.80914			310	1461.21	1563.49
					311	1.68094	1.79861			311	1462.89	1565.29
					312	1.67897	1.7965			312	1464.57	1567.09
					313	1.66915	1.786			313	1466.24	1568.87
					314	1.66721	1.78391			314	1467.9	1570.66
					315	1.66527	1.78184			315	1469.57	1572.44
					316	1.65549	1.77138			316	1471.22	1574.21
					317	1.65358	1.76933			317	1472.88	1575.98
					318	1.65168	1.7673			318	1474.53	1577.75
					319	1.64194	1.75687			319	1476.17	1579.5
					320	1.64006	1.75486			320	1477.81	1581.26
					321	1.6382	1.75287			321	1479.45	1583.01
					322	1.62849	1.74248			322	1481.08	1584.75
					323	1.62664	1.74051			323	1482.7	1586.49
					324	1.62481	1.73855			324	1484.33	1588.23
					325	1.61513	1.72819			325	1485.94	1589.96
					326	1.61332	1.72626			326	1487.56	1591.69
					327	1.61153	1.72433			327	1489.17	1593.41
					328	1.60188	1.71401			328	1490.77	1595.12
					329	1.6001	1.71211			329	1492.37	1596.84
					330	1.59834	1.71023			330	1493.97	1598.55
					331	1.58874	1.69996			331	1495.56	1600.25
					332	1.58701	1.6981			332	1497.14	1601.95
					333	1.58528	1.69625			333	1498.73	1603.64
					334	1.57572	1.68602			334	1500.31	1605.33
					335	1.57401	1.68419			335	1501.88	1607.01
					336	1.57232	1.68238			336	1503.45	1608.69
					337	1.56278	1.67218			337	1505.02	1610.37
					338	1.56111	1.67039			338	1506.58	1612.04
					339	1.55945	1.66861			339	1508.14	1613.71
					340	1.54995	1.65844			340	1509.69	1615.36
					341	1.54831	1.65669			341	1511.23	1617.02
					342	1.54668	1.65494			342	1512.78	1618.68
					343	1.54505	1.65321			343	1514.33	1620.33
					344	1.53559	1.64308			344	1515.86	1621.97
					345	1.53399	1.64137			345	1517.4	1623.61
					346	1.53239	1.63966			346	1518.93	1625.25
					347	1.52296	1.62956			347	1520.45	1626.88
					348	1.52138	1.62788			348	1521.97	1628.51
					349	1.51982	1.62621			349	1523.49	1630.14
					350	1.51041	1.61614			350	1525	1631.75
					351	1.50886	1.61448			351	1526.51	1633.37
					352	1.50733	1.61284			352	1528.02	1634.98
					353	1.49794	1.6028			353	1529.52	1636.58
					354	1.49642	1.60117			354	1531.01	1638.18
					355	1.49491	1.59956			355	1532.51	1639.78
					356	1.49341	1.59795			356	1534	1641.38
					357	1.48406	1.58794			357	1535.49	1642.97
					358	1.48258	1.58636			358	1536.97	1644.56
					359	1.48112	1.5848			359	1538.45	1646.14
					360	1.47181	1.57483			360	1539.92	1647.72
					361	1.47036	1.57328			361	1541.39	1649.29
					362	1.46892	1.57174			362	1542.86	1650.86
					363	1.46749	1.57021			363	1544.33	1652.43
					364	1.45822	1.56029			364	1545.79	1653.99
					365	1.45681	1.55878			365	1547.24	1655.55
					366	1.4554	1.55728			366	1548.7	1657.11
					367	1.44616	1.54739			367	1550.14	1658.65
					368	1.44477	1.5459			368	1551.59	1660.2
					369	1.44339	1.54443			369	1553.03	1661.74
					370	1.44203	1.54297			370	1554.47	1663.29
					371	1.43281	1.53311			371	1555.91	1664.82
					372	1.43146	1.53166			372	1557.34	1666.35
					373	1.43012	1.53023			373	1558.77	1667.88
					374	1.42879	1.5288			374	1560.2	1669.41
					375	1.41961	1.51898			375	1561.62	1670.93
					376	1.41829	1.51757			376	1563.04	1672.45
					377	1.41698	1.51617			377	1564.45	1673.96
					378	1.41568	1.51477			378	1565.87	1675.48
					379	1.40653	1.50499			379	1567.27	1676.98
					380	1.40524	1.50361			380	1568.68	1678.49
					381	1.40396	1.50224			381	1570.08	1679.99
					382	1.39484	1.49248			382	1571.48	1681.48
					383	1.39358	1.49113			383	1572.87	1682.97
					384	1.39232	1.48979			384	1574.26	1684.46
					385	1.39108	1.48845			385	1575.66	1685.95
					386	1.38198	1.47872			386	1577.04	1687.43
					387	1.38075	1.4774			387	1578.42	1688.91
					388	1.37952	1.47609			388	1579.8	1690.38
					389	1.37831	1.47479			389	1581.18	1691.86
					390	1.36924	1.46509			390	1582.55	1693.32
					391	1.36804	1.4638			391	1583.91	1694.79
					392	1.36684	1.46252			392	1585.28	1696.25
					393	1.36565	1.46125			393	1586.65	1697.71
					394	1.35662	1.45158			394	1588	1699.16
					395	1.35544	1.45032			395	1589.36	1700.61
					396	1.35427	1.44907			396	1590.71	1702.06
					397	1.35311	1.44783			397	1592.07	1703.51
					398	1.3441	1.43819			398	1593.41	1704.95
					399	1.34295	1.43696			399	1594.75	1706.38
					400	1.34181	1.43574			400	1596.09	1707.82
					401	1.34068	1.43453			401	1597.43	1709.26
					402	1.3317	1.42491			402	1598.77	1710.68
					403	1.33057	1.42371			403	1600.1	1712.1
					404	1.32946	1.42252			404	1601.43	1713.53
					405	1.32835	1.42133			405	1602.75	1714.95
					406	1.32724	1.42015			406	1604.08	1716.37
					407	1.31829	1.41057			407	1605.4	1717.78
					408	1.3172	1.4094			408	1606.72	1719.19
					409	1.31611	1.40824			409	1608.03	1720.6
					410	1.31504	1.40709			410	1609.35	1722
					411	1.30611	1.39753			411	1610.65	1723.4
					412	1.30504	1.39639			412	1611.96	1724.8
					413	1.30398	1.39525			413	1613.26	1726.19
					414	1.30292	1.39413			414	1614.57	1727.59
					415	1.29402	1.3846			415	1615.86	1728.97
					416	1.29298	1.38349			416	1617.15	1730.35
					417	1.29195	1.38239			417	1618.45	1731.74
					418	1.29092	1.38129			418	1619.74	1733.12
					419	1.2899	1.38019			419	1621.03	1734.5
					420	1.28103	1.3707			420	1622.31	1735.87
					421	1.28002	1.36962			421	1623.59	1737.24
					422	1.27902	1.36855			422	1624.87	1738.61
					423	1.27802	1.36748			423	1626.14	1739.97
					424	1.26917	1.35801			424	1627.41	1741.33
					425	1.26818	1.35695			425	1628.68	1742.69
					426	1.2672	1.3559			426	1629.95	1744.05
					427	1.26622	1.35485			427	1631.22	1745.4
					428	1.25739	1.34541			428	1632.47	1746.75
					429	1.25642	1.34438			429	1633.73	1748.09
					430	1.25546	1.34334			430	1634.98	1749.43
					431	1.2545	1.34232			431	1636.24	1750.78
					432	1.25355	1.3413			432	1637.49	1752.12
					433	1.24475	1.33188			433	1638.74	1753.45
					434	1.24381	1.33087			434	1639.98	1754.78
					435	1.24287	1.32987			435	1641.22	1756.11
					436	1.24193	1.32887			436	1642.47	1757.44
					437	1.241	1.32787			437	1643.71	1758.77
					438	1.23222	1.31848			438	1644.94	1760.08
					439	1.23131	1.3175			439	1646.17	1761.4
					440	1.23039	1.31652			440	1647.4	1762.72
					441	1.22948	1.31554			441	1648.63	1764.03
					442	1.22857	1.31457			442	1649.86	1765.35
					443	1.21982	1.3052			443	1651.08	1766.65
					444	1.21892	1.30424			444	1652.3	1767.96
					445	1.21802	1.30329			445	1653.52	1769.26
					446	1.21713	1.30233			446	1654.73	1770.56
					447	1.20839	1.29298			447	1655.94	1771.86
					448	1.20751	1.29204			448	1657.15	1773.15
					449	1.20663	1.2911			449	1658.36	1774.44
					450	1.20576	1.29016			450	1659.56	1775.73
					451	1.20489	1.28923			451	1660.77	1777.02
					452	1.19616	1.2799			452	1661.96	1778.3
					453	1.1953	1.27897			453	1663.16	1779.58
					454	1.19444	1.27805			454	1664.35	1780.86
					455	1.19359	1.27714			455	1665.55	1782.13
					456	1.19274	1.27623			456	1666.74	1783.41
					457	1.19189	1.27532			457	1667.93	1784.69
					458	1.18319	1.26601			458	1669.11	1785.95
					459	1.18235	1.26511			459	1670.3	1787.22
					460	1.18151	1.26421			460	1671.48	1788.48
					461	1.18067	1.26332			461	1672.66	1789.74
					462	1.17984	1.26243			462	1673.84	1791.01
					463	1.17115	1.25314			463	1675.01	1792.26
					464	1.17033	1.25225			464	1676.18	1793.51
					465	1.1695	1.25137			465	1677.35	1794.76
					466	1.16869	1.25049			466	1678.52	1796.01
					467	1.16787	1.24962			467	1679.69	1797.26
					468	1.1592	1.24034			468	1680.84	1798.5
					469	1.15839	1.23947			469	1682	1799.74
					470	1.15758	1.23861			470	1683.16	1800.98
					471	1.15679	1.23776			471	1684.32	1802.22
					472	1.15601	1.23693			472	1685.47	1803.46
					473	1.14738	1.2277			473	1686.62	1804.68
					474	1.14661	1.22687			474	1687.77	1805.91
					475	1.14585	1.22606			475	1688.91	1807.14
					476	1.14508	1.22524			476	1690.06	1808.36
					477	1.14432	1.22443			477	1691.2	1809.59
					478	1.14357	1.22362			478	1692.35	1810.81
					479	1.13496	1.21441			479	1693.48	1812.02
					480	1.13422	1.21361			480	1694.62	1813.24
					481	1.13347	1.21282			481	1695.75	1814.45
					482	1.13273	1.21202			482	1696.88	1815.66
					483	1.13199	1.21123			483	1698.01	1816.87
					484	1.12341	1.20204			484	1699.14	1818.08
					485	1.12268	1.20126			485	1700.26	1819.28
					486	1.12195	1.20048			486	1701.38	1820.48
					487	1.12122	1.19971			487	1702.5	1821.68
					488	1.1205	1.19894			488	1703.62	1822.88
					489	1.11979	1.19817			489	1704.74	1824.07
					490	1.11122	1.189			490	1705.85	1825.26
					491	1.11051	1.18825			491	1706.96	1826.45
					492	1.1098	1.18749			492	1708.07	1827.64
					493	1.1091	1.18674			493	1709.18	1828.83
					494	1.1084	1.18598			494	1710.29	1830.01
					495	1.1077	1.18524			495	1711.4	1831.2
					496	1.09915	1.17609			496	1712.5	1832.37
					497	1.09846	1.17535			497	1713.6	1833.55
					498	1.09777	1.17461			498	1714.7	1834.72
					499	1.09708	1.17388			499	1715.79	1835.9
					500	1.0964	1.17315			500	1716.89	1837.07
					501	1.08786	1.16401			501	1717.98	1838.23
					502	1.08719	1.16329			502	1719.06	1839.4
					503	1.08651	1.16257			503	1720.15	1840.56
					504	1.08584	1.16185			504	1721.24	1841.72
					505	1.08517	1.16113			505	1722.32	1842.88
					506	1.08451	1.16042			506	1723.41	1844.04
					507	1.07599	1.15131			507	1724.48	1845.2
					508	1.07533	1.1506			508	1725.56	1846.35
					509	1.07467	1.14989			509	1726.63	1847.5
					510	1.07401	1.14919			510	1727.71	1848.64
					511	1.07336	1.14849			511	1728.78	1849.79
					512	1.07271	1.14779			512	1729.85	1850.94
					513	1.0642	1.1387			513	1730.92	1852.08
					514	1.06356	1.138			514	1731.98	1853.22
					515	1.06291	1.13732			515	1733.04	1854.36
					516	1.06227	1.13663			516	1734.1	1855.49
					517	1.06163	1.13595			517	1735.17	1856.63
					518	1.06099	1.13526			518	1736.23	1857.76
					519	1.0525	1.12618			519	1737.28	1858.89
					520	1.05187	1.1255			520	1738.33	1860.01
					521	1.05124	1.12483			521	1739.38	1861.14
					522	1.05061	1.12415			522	1740.43	1862.26
					523	1.04998	1.12348			523	1741.48	1863.39
					524	1.04936	1.12282			524	1742.53	1864.51
					525	1.04874	1.12215			525	1743.58	1865.63
					526	1.04026	1.11308			526	1744.62	1866.75
					527	1.03964	1.11242			527	1745.66	1867.86
					528	1.03905	1.11178			528	1746.7	1868.97
					529	1.03845	1.11114			529	1747.74	1870.08
					530	1.03785	1.1105			530	1748.78	1871.19
					531	1.03726	1.10987			531	1749.81	1872.3
					532	1.02882	1.10083			532	1750.84	1873.4
					533	1.02823	1.1002			533	1751.87	1874.5
					534	1.02764	1.09958			534	1752.9	1875.6
					535	1.02706	1.09895			535	1753.93	1876.7
					536	1.02648	1.09833			536	1754.95	1877.8
					537	1.0259	1.09772			537	1755.98	1878.9
					538	1.02533	1.0971			538	1757	1879.99
					539	1.0169	1.08808			539	1758.02	1881.08
					540	1.01633	1.08747			540	1759.04	1882.17
					541	1.01576	1.08687			541	1760.05	1883.26
					542	1.0152	1.08626			542	1761.07	1884.34
					543	1.01463	1.08566			543	1762.08	1885.43
					544	1.01407	1.08506			544	1763.1	1886.51
					545	1.00566	1.07606			545	1764.1	1887.59
					546	1.0051	1.07546			546	1765.11	1888.66
					547	1.00455	1.07487			547	1766.11	1889.74
					548	1.004	1.07428			548	1767.12	1890.81
					549	1.00345	1.07369			549	1768.12	1891.89
					550	1.0029	1.07311			550	1769.12	1892.96
					551	1.00236	1.07253			551	1770.12	1894.03
					552	0.99396	1.06354			552	1771.12	1895.1
					553	0.99342	1.06296			553	1772.11	1896.16
					554	0.99288	1.06239			554	1773.1	1897.22
					555	0.99235	1.06181			555	1774.1	1898.28
					556	0.99182	1.06124			556	1775.09	1899.35
					557	0.99128	1.06067			557	1776.08	1900.41
					558	0.99075	1.06011			558	1777.07	1901.47
					559	0.98237	1.05114			559	1778.05	1902.52
					560	0.98185	1.05058			560	1779.04	1903.57
					561	0.98132	1.05001			561	1780.02	1904.62
					562	0.9808	1.04946			562	1781	1905.67
					563	0.98028	1.0489			563	1781.98	1906.72
					564	0.97976	1.04835			564	1782.96	1907.76
					565	0.97925	1.04779			565	1783.94	1908.81
					566	0.97088	1.03884			566	1784.91	1909.85
					567	0.97037	1.03829			567	1785.88	1910.89
					568	0.96986	1.03775			568	1786.85	1911.93
					569	0.96935	1.0372			569	1787.82	1912.96
					570	0.96884	1.03666			570	1788.79	1914
					571	0.96834	1.03612			571	1789.75	1915.04
					572	0.96783	1.03558			572	1790.72	1916.07
					573	0.95948	1.02664			573	1791.68	1917.1
					574	0.95898	1.02611			574	1792.64	1918.13
					575	0.95848	1.02557			575	1793.6	1919.15
					576	0.95798	1.02504			576	1794.56	1920.18
					577	0.95749	1.02451			577	1795.51	1921.2
					578	0.957	1.02398			578	1796.47	1922.22
					579	0.9565	1.02346			579	1797.43	1923.25
					580	0.94816	1.01453			580	1798.38	1924.26
					581	0.94767	1.01401			581	1799.32	1925.28
					582	0.94719	1.01349			582	1800.27	1926.29
					583	0.9467	1.01297			583	1801.22	1927.3
					584	0.94622	1.01246			584	1802.16	1928.32
					585	0.94575	1.01195			585	1803.11	1929.33
					586	0.94528	1.01145			586	1804.05	1930.34
					587	0.93696	1.00255			587	1804.99	1931.34
					588	0.9365	1.00205			588	1805.93	1932.34
					589	0.93604	1.00156			589	1806.86	1933.34
					590	0.93558	1.00107			590	1807.8	1934.35
					591	0.93512	1.00058			591	1808.74	1935.35
					592	0.93466	1.00009			592	1809.67	1936.35
					593	0.93421	0.9996			593	1810.6	1937.35
					594	0.93376	0.99912			594	1811.54	1938.35
					595	0.92545	0.99023			595	1812.46	1939.34
					596	0.925	0.98976			596	1813.39	1940.33
					597	0.92456	0.98928			597	1814.31	1941.31
					598	0.92412	0.9888			598	1815.24	1942.3
					599	0.92367	0.98833			599	1816.16	1943.29
					600	0.92323	0.98786			600	1817.08	1944.28
					601	0.92279	0.98739			601	1818.01	1945.27
					602	0.92236	0.98692			602	1818.93	1946.25
					603	0.91407	0.97805			603	1819.84	1947.23
					604	0.91363	0.97759			604	1820.76	1948.21
					605	0.9132	0.97713			605	1821.67	1949.19
					606	0.91278	0.97667			606	1822.58	1950.16
					607	0.91235	0.97621			607	1823.49	1951.14
					608	0.91192	0.97576			608	1824.41	1952.12
					609	0.9115	0.9753			609	1825.32	1953.09
					610	0.90322	0.96645			610	1826.22	1954.06
					611	0.9028	0.966			611	1827.12	1955.02
					612	0.90238	0.96555			612	1828.03	1955.99
					613	0.90197	0.96511			613	1828.93	1956.95
					614	0.90155	0.96466			614	1829.83	1957.92
					615	0.90114	0.96422			615	1830.73	1958.88
					616	0.90073	0.96378			616	1831.63	1959.85
					617	0.90032	0.96334			617	1832.53	1960.81
					618	0.89206	0.9545			618	1833.42	1961.76
					619	0.89165	0.95407			619	1834.32	1962.72
					620	0.89125	0.95364			620	1835.21	1963.67
					621	0.89085	0.9532			621	1836.1	1964.63
					622	0.89033	0.95265			622	1836.99	1965.58
					623	0.88896	0.95119			623	1837.88	1966.53
					624	0.8876	0.94973			624	1838.77	1967.48
					625	0.88624	0.94828			625	1839.65	1968.43
					626	0.88489	0.94683			626	1840.54	1969.37
					627	0.88354	0.94539			627	1841.42	1970.32
					628	0.88219	0.94394			628	1842.3	1971.26
					629	0.88085	0.94251			629	1843.18	1972.21
					630	0.87951	0.94108			630	1844.06	1973.15
					631	0.87817	0.93964			631	1844.94	1974.09
					632	0.87684	0.93822			632	1845.82	1975.02
					633	0.87551	0.9368			633	1846.69	1975.96
					634	0.87418	0.93538			634	1847.57	1976.9
					635	0.87286	0.93396			635	1848.44	1977.83
					636	0.87154	0.93255			636	1849.31	1978.76
					637	0.87023	0.93114			637	1850.18	1979.69
					638	0.86891	0.92974			638	1851.05	1980.62
					639	0.86761	0.92834			639	1851.92	1981.55
					640	0.8663	0.92694			640	1852.78	1982.48
					641	0.865	0.92555			641	1853.65	1983.4
					642	0.8637	0.92416			642	1854.51	1984.33
					643	0.8624	0.92277			643	1855.38	1985.25
					644	0.86111	0.92139			644	1856.24	1986.17
					645	0.85982	0.92001			645	1857.1	1987.09
					646	0.85854	0.91863			646	1857.96	1988.01
					647	0.85726	0.91727			647	1858.81	1988.93
					648	0.85599	0.91592			648	1859.67	1989.85
					649	0.85473	0.91456			649	1860.52	1990.76
					650	0.85347	0.91321			650	1861.38	1991.67
					651	0.85221	0.91187			651	1862.23	1992.58
					652	0.85096	0.91053			652	1863.08	1993.5
					653	0.84971	0.90919			653	1863.93	1994.4
					654	0.84846	0.90785			654	1864.78	1995.31
					655	0.84722	0.90652			655	1865.63	1996.22
					656	0.84598	0.90519			656	1866.47	1997.12
					657	0.84474	0.90387			657	1867.32	1998.03
					658	0.8435	0.90255			658	1868.16	1998.93
					659	0.84228	0.90123			659	1869	1999.83
					660	0.84105	0.89992			660	1869.84	2000.73
					661	0.83983	0.89861			661	1870.68	2001.63
					662	0.8386	0.89731			662	1871.52	2002.53
					663	0.83739	0.896			663	1872.36	2003.42
					664	0.83617	0.8947			664	1873.19	2004.32
					665	0.83496	0.89341			665	1874.03	2005.21
					666	0.83376	0.89212			666	1874.86	2006.1
					667	0.83255	0.89083			667	1875.7	2006.99
					668	0.83135	0.88954			668	1876.53	2007.88
					669	0.83015	0.88826			669	1877.36	2008.77
					670	0.82896	0.88698			670	1878.19	2009.66
					671	0.82776	0.88571			671	1879.01	2010.55
					672	0.82657	0.88443			672	1879.84	2011.43
					673	0.82539	0.88316			673	1880.67	2012.31
					674	0.82421	0.8819			674	1881.49	2013.19
					675	0.82303	0.88064			675	1882.31	2014.08
					676	0.82185	0.87938			676	1883.14	2014.95
					677	0.82068	0.87812			677	1883.96	2015.83
					678	0.81951	0.87687			678	1884.78	2016.71
					679	0.81834	0.87562			679	1885.59	2017.59
					680	0.81717	0.87437			680	1886.41	2018.46
					681	0.81601	0.87313			681	1887.23	2019.33
					682	0.81485	0.87189			682	1888.04	2020.2
					683	0.81369	0.87065			683	1888.86	2021.08
					684	0.81254	0.86942			684	1889.67	2021.94
					685	0.81139	0.86819			685	1890.48	2022.81
					686	0.81024	0.86696			686	1891.29	2023.68
					687	0.8091	0.86573			687	1892.1	2024.55
					688	0.80795	0.86451			688	1892.91	2025.41
					689	0.80681	0.86329			689	1893.71	2026.27
					690	0.80568	0.86207			690	1894.52	2027.14
					691	0.80454	0.86086			691	1895.32	2028
					692	0.80341	0.85965			692	1896.13	2028.86
					693	0.80228	0.85844			693	1896.93	2029.71
					694	0.80115	0.85723			694	1897.73	2030.57
					695	0.80003	0.85603			695	1898.53	2031.43
					696	0.79891	0.85483			696	1899.33	2032.28
					697	0.79779	0.85364			697	1900.13	2033.14
					698	0.79668	0.85245			698	1900.92	2033.99
					699	0.79557	0.85126			699	1901.72	2034.84
					700	0.79447	0.85008			700	1902.51	2035.69
					701	0.79336	0.8489			701	1903.31	2036.54
					702	0.79227	0.84772			702	1904.1	2037.39
					703	0.79117	0.84655			703	1904.89	2038.23
					704	0.79007	0.84538			704	1905.68	2039.08
					705	0.78898	0.84421			705	1906.47	2039.92
					706	0.78789	0.84305			706	1907.26	2040.77
					707	0.78681	0.84188			707	1908.04	2041.61
					708	0.78572	0.84072			708	1908.83	2042.45
					709	0.78465	0.83957			709	1909.61	2043.29
					710	0.78357	0.83842			710	1910.4	2044.13
					711	0.78249	0.83727			711	1911.18	2044.96
					712	0.78142	0.83612			712	1911.96	2045.8
					713	0.78035	0.83497			713	1912.74	2046.63
					714	0.77928	0.83383			714	1913.52	2047.47
					715	0.77822	0.83269			715	1914.3	2048.3
					716	0.77716	0.83156			716	1915.08	2049.13
					717	0.7761	0.83043			717	1915.85	2049.96
					718	0.77505	0.8293			718	1916.63	2050.79
					719	0.774	0.82818			719	1917.4	2051.62
					720	0.77295	0.82706			720	1918.18	2052.45
					721	0.77191	0.82594			721	1918.95	2053.27
					722	0.77087	0.82483			722	1919.72	2054.1
					723	0.76983	0.82372			723	1920.49	2054.92
					724	0.76879	0.82261			724	1921.26	2055.74
					725	0.76776	0.82151			725	1922.02	2056.57
					726	0.76673	0.8204			726	1922.79	2057.39
					727	0.76571	0.81931			727	1923.56	2058.21
					728	0.76468	0.81821			728	1924.32	2059.02
					729	0.76366	0.81712			729	1925.09	2059.84
					730	0.76264	0.81603			730	1925.85	2060.66
					731	0.76163	0.81494			731	1926.61	2061.47
					732	0.76062	0.81386			732	1927.37	2062.29
					733	0.7596	0.81278			733	1928.13	2063.1
					734	0.7586	0.8117			734	1928.89	2063.91
					735	0.7576	0.81063			735	1929.65	2064.72
					736	0.75659	0.80956			736	1930.4	2065.53
					737	0.7556	0.80849			737	1931.16	2066.34
					738	0.7546	0.80742			738	1931.91	2067.15
					739	0.75361	0.80636			739	1932.67	2067.95
					740	0.75262	0.8053			740	1933.42	2068.76
					741	0.75163	0.80424			741	1934.17	2069.56
					742	0.75064	0.80319			742	1934.92	2070.37
					743	0.74966	0.80214			743	1935.67	2071.17
					744	0.74868	0.80109			744	1936.42	2071.97
					745	0.74771	0.80005			745	1937.17	2072.77
					746	0.74673	0.799			746	1937.91	2073.57
					747	0.74576	0.79797			747	1938.66	2074.37
					748	0.7448	0.79693			748	1939.4	2075.16
					749	0.74383	0.7959			749	1940.15	2075.96
					750	0.74287	0.79487			750	1940.89	2076.75
					751	0.74191	0.79384			751	1941.63	2077.55
					752	0.74095	0.79282			752	1942.37	2078.34
					753	0.74	0.7918			753	1943.11	2079.13
					754	0.73904	0.79078			754	1943.85	2079.92
					755	0.73808	0.78975			755	1944.59	2080.71
					756	0.73713	0.78873			756	1945.33	2081.5
					757	0.73618	0.78771			757	1946.06	2082.29
					758	0.73523	0.78669			758	1946.8	2083.08
					759	0.73428	0.78568			759	1947.53	2083.86
					760	0.73333	0.78467			760	1948.27	2084.65
					761	0.73239	0.78366			761	1949	2085.43
					762	0.73145	0.78265			762	1949.73	2086.21
					763	0.73051	0.78165			763	1950.46	2086.99
					764	0.72957	0.78064			764	1951.19	2087.77
					765	0.72864	0.77964			765	1951.92	2088.55
					766	0.72771	0.77865			766	1952.65	2089.33
					767	0.72678	0.77765			767	1953.37	2090.11
					768	0.72585	0.77666			768	1954.1	2090.89
					769	0.72492	0.77567			769	1954.83	2091.66
					770	0.724	0.77468			770	1955.55	2092.44
					771	0.72308	0.77369			771	1956.27	2093.21
					772	0.72216	0.77271			772	1956.99	2093.98
					773	0.72124	0.77173			773	1957.72	2094.76
					774	0.72032	0.77075			774	1958.44	2095.53
					775	0.71941	0.76977			775	1959.16	2096.3
					776	0.7185	0.7688			776	1959.87	2097.07
					777	0.71759	0.76782			777	1960.59	2097.83
					778	0.71668	0.76685			778	1961.31	2098.6
					779	0.71578	0.76588			779	1962.02	2099.37
					780	0.71488	0.76492			780	1962.74	2100.13
					781	0.71398	0.76395			781	1963.45	2100.89
					782	0.71308	0.76299			782	1964.17	2101.66
					783	0.71218	0.76203			783	1964.88	2102.42
					784	0.71128	0.76107			784	1965.59	2103.18
					785	0.71039	0.76012			785	1966.3	2103.94
					786	0.7095	0.75917			786	1967.01	2104.7
					787	0.70861	0.75821			787	1967.72	2105.46
					788	0.70772	0.75726			788	1968.43	2106.22
					789	0.70684	0.75632			789	1969.13	2106.97
					790	0.70595	0.75537			790	1969.84	2107.73
					791	0.70507	0.75443			791	1970.54	2108.48
					792	0.70419	0.75348			792	1971.25	2109.24
					793	0.70331	0.75255			793	1971.95	2109.99
					794	0.70244	0.75161			794	1972.65	2110.74
					795	0.70156	0.75067			795	1973.36	2111.49
					796	0.70069	0.74974			796	1974.06	2112.24
					797	0.69982	0.7488			797	1974.76	2112.99
					798	0.69895	0.74787			798	1975.45	2113.74
					799	0.69808	0.74695			799	1976.15	2114.48
					800	0.69721	0.74602			800	1976.85	2115.23
					801	0.69635	0.74509			801	1977.55	2115.97
					802	0.69549	0.74417			802	1978.24	2116.72
					803	0.69463	0.74325			803	1978.94	2117.46
					804	0.69377	0.74233			804	1979.63	2118.2
					805	0.69291	0.74142			805	1980.32	2118.95
					806	0.69206	0.7405			806	1981.02	2119.69
					807	0.6912	0.73959			807	1981.71	2120.43
					808	0.69035	0.73868			808	1982.4	2121.16
					809	0.6895	0.73777			809	1983.09	2121.9
					810	0.68865	0.73686			810	1983.77	2122.64
					811	0.68782	0.73596			811	1984.46	2123.37
					812	0.68698	0.73507			812	1985.15	2124.11
					813	0.68615	0.73418			813	1985.84	2124.84
					814	0.68531	0.73329			814	1986.52	2125.58
					815	0.68449	0.7324			815	1987.21	2126.31
					816	0.68366	0.73151			816	1987.89	2127.04
					817	0.68283	0.73063			817	1988.57	2127.77
					818	0.68201	0.72975			818	1989.25	2128.5
					819	0.68119	0.72887			819	1989.94	2129.23
					820	0.68037	0.72799			820	1990.62	2129.96
					821	0.67955	0.72712			821	1991.3	2130.69
					822	0.67874	0.72625			822	1991.97	2131.41
					823	0.67792	0.72538			823	1992.65	2132.14
					824	0.67711	0.72451			824	1993.33	2132.86
					825	0.67631	0.72365			825	1994.01	2133.59
					826	0.6755	0.72278			826	1994.68	2134.31
					827	0.67469	0.72192			827	1995.36	2135.03
					828	0.67389	0.72106			828	1996.03	2135.75
					829	0.67309	0.72021			829	1996.7	2136.47
					830	0.67229	0.71935			830	1997.37	2137.19
					831	0.6715	0.7185			831	1998.05	2137.91
					832	0.6707	0.71765			832	1998.72	2138.63
					833	0.66991	0.71681			833	1999.39	2139.34
					834	0.66912	0.71596			834	2000.06	2140.06
					835	0.66833	0.71512			835	2000.72	2140.77
					836	0.66755	0.71427			836	2001.39	2141.49
					837	0.66676	0.71344			837	2002.06	2142.2
					838	0.66598	0.7126			838	2002.72	2142.92
					839	0.6652	0.71177			839	2003.39	2143.63
					840	0.66443	0.71094			840	2004.05	2144.34
					841	0.66365	0.7101			841	2004.72	2145.05
					842	0.66288	0.70928			842	2005.38	2145.76
					843	0.66211	0.70845			843	2006.04	2146.47
					844	0.66134	0.70763			844	2006.7	2147.17
					845	0.66057	0.70681			845	2007.36	2147.88
					846	0.6598	0.70599			846	2008.02	2148.59
					847	0.65904	0.70518			847	2008.68	2149.29
					848	0.65828	0.70436			848	2009.34	2150
					849	0.65752	0.70355			849	2010	2150.7
					850	0.65677	0.70274			850	2010.66	2151.4
					851	0.65601	0.70193			851	2011.31	2152.1
					852	0.65526	0.70113			852	2011.97	2152.81
					853	0.65451	0.70032			853	2012.62	2153.51
					854	0.65376	0.69952			854	2013.28	2154.2
					855	0.65302	0.69873			855	2013.93	2154.9
					856	0.65227	0.69793			856	2014.58	2155.6
					857	0.65153	0.69713			857	2015.23	2156.3
					858	0.65079	0.69634			858	2015.88	2157
					859	0.65005	0.69555			859	2016.53	2157.69
					860	0.64931	0.69476			860	2017.18	2158.39
					861	0.64858	0.69398			861	2017.83	2159.08
					862	0.64784	0.69319			862	2018.48	2159.77
					863	0.64711	0.69241			863	2019.13	2160.46
					864	0.64638	0.69163			864	2019.77	2161.16
					865	0.64565	0.69085			865	2020.42	2161.85
					866	0.64493	0.69007			866	2021.06	2162.54
					867	0.6442	0.68929			867	2021.71	2163.23
					868	0.64346	0.6885			868	2022.35	2163.92
					869	0.64273	0.68772			869	2022.99	2164.6
					870	0.642	0.68694			870	2023.64	2165.29
					871	0.64126	0.68615			871	2024.28	2165.98
					872	0.64053	0.68537			872	2024.92	2166.66
					873	0.63981	0.68459			873	2025.56	2167.35
					874	0.63908	0.68381			874	2026.2	2168.03
					875	0.63835	0.68304			875	2026.83	2168.71
					876	0.63763	0.68226			876	2027.47	2169.4
					877	0.63691	0.68149			877	2028.11	2170.08
					878	0.63618	0.68071			878	2028.75	2170.76
					879	0.63546	0.67994			879	2029.38	2171.44
					880	0.63474	0.67917			880	2030.02	2172.12
					881	0.63402	0.6784			881	2030.65	2172.79
					882	0.6333	0.67763			882	2031.28	2173.47
					883	0.63259	0.67687			883	2031.92	2174.15
					884	0.63187	0.6761			884	2032.55	2174.83
					885	0.63116	0.67534			885	2033.18	2175.5
					886	0.63044	0.67457			886	2033.81	2176.18
					887	0.62973	0.67381			887	2034.44	2176.85
					888	0.62902	0.67305			888	2035.07	2177.52
					889	0.62831	0.67229			889	2035.7	2178.19
					890	0.6276	0.67153			890	2036.32	2178.87
					891	0.62689	0.67077			891	2036.95	2179.54
					892	0.62618	0.67001			892	2037.58	2180.21
					893	0.62547	0.66926			893	2038.2	2180.88
					894	0.62477	0.6685			894	2038.83	2181.54
					895	0.62406	0.66775			895	2039.45	2182.21
					896	0.62336	0.66699			896	2040.07	2182.88
					897	0.62266	0.66624			897	2040.7	2183.55
					898	0.62195	0.66549			898	2041.32	2184.21
					899	0.62125	0.66474			899	2041.94	2184.88
					900	0.62055	0.66399			900	2042.56	2185.54
					901	0.61985	0.66324			901	2043.18	2186.2
					902	0.61916	0.6625			902	2043.8	2186.87
					903	0.61846	0.66175			903	2044.42	2187.53
					904	0.61776	0.661			904	2045.04	2188.19
					905	0.61706	0.66026			905	2045.65	2188.85
					906	0.61637	0.65951			906	2046.27	2189.51
					907	0.61567	0.65877			907	2046.88	2190.17
					908	0.61498	0.65803			908	2047.5	2190.82
					909	0.61429	0.65729			909	2048.11	2191.48
					910	0.6136	0.65655			910	2048.73	2192.14
					911	0.6129	0.65581			911	2049.34	2192.79
					912	0.61221	0.65507			912	2049.95	2193.45
					913	0.61152	0.65433			913	2050.56	2194.1
					914	0.61083	0.65359			914	2051.18	2194.76
					915	0.61015	0.65285			915	2051.79	2195.41
					916	0.60946	0.65212			916	2052.39	2196.06
					917	0.60877	0.65138			917	2053	2196.71
					918	0.60808	0.65065			918	2053.61	2197.36
					919	0.6074	0.64992			919	2054.22	2198.01
					920	0.60671	0.64918			920	2054.83	2198.66
					921	0.60603	0.64845			921	2055.43	2199.31
					922	0.60534	0.64772			922	2056.04	2199.96
					923	0.60466	0.64699			923	2056.64	2200.61
					924	0.60401	0.64629			924	2057.25	2201.25
					925	0.60337	0.6456			925	2057.85	2201.9
					926	0.60272	0.64492			926	2058.45	2202.54
					927	0.60208	0.64423			927	2059.05	2203.19
					928	0.60144	0.64355			928	2059.66	2203.83
					929	0.60081	0.64287			929	2060.26	2204.47
					930	0.60018	0.64219			930	2060.86	2205.12
					931	0.59954	0.64151			931	2061.46	2205.76
					932	0.59892	0.64084			932	2062.05	2206.4
					933	0.59829	0.64017			933	2062.65	2207.04
					934	0.59767	0.6395			934	2063.25	2207.68
					935	0.59705	0.63884			935	2063.85	2208.32
					936	0.59643	0.63818			936	2064.44	2208.96
					937	0.59581	0.63752			937	2065.04	2209.59
					938	0.5952	0.63687			938	2065.64	2210.23
					939	0.59459	0.63621			939	2066.23	2210.87
					940	0.59398	0.63556			940	2066.82	2211.5
					941	0.59338	0.63492			941	2067.42	2212.14
					942	0.59278	0.63427			942	2068.01	2212.77
					943	0.59218	0.63363			943	2068.6	2213.4
					944	0.59158	0.63299			944	2069.19	2214.04
					945	0.59099	0.63236			945	2069.78	2214.67
					946	0.5904	0.63173			946	2070.38	2215.3
					947	0.58981	0.6311			947	2070.97	2215.93
					948	0.58923	0.63047			948	2071.55	2216.56
					949	0.58864	0.62985			949	2072.14	2217.19
					950	0.58806	0.62923			950	2072.73	2217.82
					951	0.58749	0.62861			951	2073.32	2218.45
					952	0.58691	0.628			952	2073.91	2219.08
					953	0.58634	0.62739			953	2074.49	2219.71
					954	0.58577	0.62678			954	2075.08	2220.33
					955	0.58521	0.62617			955	2075.66	2220.96
					956	0.58465	0.62557			956	2076.25	2221.58
					957	0.58409	0.62497			957	2076.83	2222.21
					958	0.58353	0.62438			958	2077.42	2222.83
					959	0.58298	0.62379			959	2078	2223.46
					960	0.58243	0.6232			960	2078.58	2224.08
					961	0.58188	0.62261			961	2079.16	2224.7
					962	0.58134	0.62203			962	2079.74	2225.33
					963	0.5808	0.62145			963	2080.32	2225.95
					964	0.58026	0.62088			964	2080.9	2226.57
					965	0.57973	0.62031			965	2081.48	2227.19
					966	0.57919	0.61974			966	2082.06	2227.81
					967	0.57867	0.61917			967	2082.64	2228.43
					968	0.57814	0.61861			968	2083.22	2229.05
					969	0.57762	0.61805			969	2083.8	2229.66
					970	0.5771	0.6175			970	2084.38	2230.28
					971	0.57659	0.61695			971	2084.95	2230.9
					972	0.57607	0.6164			972	2085.53	2231.51
					973	0.57557	0.61586			973	2086.1	2232.13
					974	0.57506	0.61531			974	2086.68	2232.75
					975	0.57456	0.61478			975	2087.25	2233.36
					976	0.57406	0.61424			976	2087.83	2233.97
					977	0.57356	0.61371			977	2088.4	2234.59
					978	0.57307	0.61319			978	2088.97	2235.2
					979	0.57258	0.61267			979	2089.55	2235.81
					980	0.57206	0.6121			980	2090.12	2236.43
					981	0.5715	0.6115			981	2090.69	2237.04
					982	0.57093	0.6109			982	2091.26	2237.65
					983	0.57037	0.6103			983	2091.83	2238.26
					984	0.56981	0.60969			984	2092.4	2238.87
					985	0.56924	0.60909			985	2092.97	2239.48
					986	0.56868	0.60849			986	2093.54	2240.09
					987	0.56812	0.60789			987	2094.11	2240.69
					988	0.56756	0.60728			988	2094.67	2241.3
					989	0.56699	0.60668			989	2095.24	2241.91
					990	0.56643	0.60608			990	2095.81	2242.51
					991	0.56587	0.60548			991	2096.37	2243.12
					992	0.56531	0.60488			992	2096.94	2243.72
					993	0.56475	0.60428			993	2097.5	2244.33
					994	0.56419	0.60368			994	2098.07	2244.93
					995	0.56363	0.60308			995	2098.63	2245.54
					996	0.56306	0.60248			996	2099.19	2246.14
					997	0.5625	0.60188			997	2099.76	2246.74
					998	0.56194	0.60128			998	2100.32	2247.34
					999	0.56138	0.60068			999	2100.88	2247.94
					1000	0.56082	0.60008			1000	2101.44	2248.54
					1001	0.56026	0.59948			1001	2102	2249.14
					1002	0.5597	0.59888			1002	2102.56	2249.74
					1003	0.55914	0.59828			1003	2103.12	2250.34
					1004	0.55858	0.59768			1004	2103.68	2250.94
					1005	0.55802	0.59709			1005	2104.24	2251.53
					1006	0.55746	0.59649			1006	2104.79	2252.13
					1007	0.55691	0.59589			1007	2105.35	2252.73
					1008	0.55635	0.59529			1008	2105.91	2253.32
					1009	0.55579	0.59469			1009	2106.46	2253.92
					1010	0.55523	0.5941			1010	2107.02	2254.51
					1011	0.55467	0.5935			1011	2107.57	2255.1
					1012	0.55411	0.5929			1012	2108.13	2255.7
					1013	0.55356	0.5923			1013	2108.68	2256.29
					1014	0.553	0.59171			1014	2109.23	2256.88
					1015	0.55244	0.59111			1015	2109.79	2257.47
					1016	0.55188	0.59051			1016	2110.34	2258.06
					1017	0.55132	0.58992			1017	2110.89	2258.65
					1018	0.55077	0.58932			1018	2111.44	2259.24
					1019	0.55021	0.58873			1019	2111.99	2259.83
					1020	0.54965	0.58813			1020	2112.54	2260.42
					1021	0.5491	0.58753			1021	2113.09	2261.01
					1022	0.54854	0.58694			1022	2113.64	2261.59
					1023	0.54798	0.58634			1023	2114.19	2262.18
					1024	0.54743	0.58575			1024	2114.73	2262.76
					1025	0.54687	0.58515			1025	2115.28	2263.35
					1026	0.54631	0.58456			1026	2115.83	2263.93
					1027	0.54576	0.58396			1027	2116.37	2264.52
					1028	0.5452	0.58337			1028	2116.92	2265.1
					1029	0.54465	0.58277			1029	2117.46	2265.68
					1030	0.54409	0.58218			1030	2118.01	2266.27
					1031	0.54353	0.58158			1031	2118.55	2266.85
					1032	0.54298	0.58099			1032	2119.09	2267.43
					1033	0.54242	0.58039			1033	2119.64	2268.01
					1034	0.54187	0.5798			1034	2120.18	2268.59
					1035	0.54131	0.5792			1035	2120.72	2269.17
					1036	0.54076	0.57861			1036	2121.26	2269.75
					1037	0.54024	0.57805			1037	2121.8	2270.33
					1038	0.53972	0.5775			1038	2122.34	2270.9
					1039	0.5392	0.57695			1039	2122.88	2271.48
					1040	0.53869	0.57639			1040	2123.42	2272.06
					1041	0.53817	0.57585			1041	2123.96	2272.63
					1042	0.53766	0.57529			1042	2124.49	2273.21
					1043	0.53714	0.57474			1043	2125.03	2273.78
					1044	0.53663	0.5742			1044	2125.57	2274.36
					1045	0.53612	0.57365			1045	2126.1	2274.93
					1046	0.53561	0.5731			1046	2126.64	2275.5
					1047	0.5351	0.57255			1047	2127.17	2276.08
					1048	0.53459	0.57201			1048	2127.71	2276.65
					1049	0.53408	0.57146			1049	2128.24	2277.22
					1050	0.53357	0.57092			1050	2128.78	2277.79
					1051	0.53306	0.57037			1051	2129.31	2278.36
					1052	0.53255	0.56983			1052	2129.84	2278.93
					1053	0.53205	0.56929			1053	2130.37	2279.5
					1054	0.53154	0.56875			1054	2130.91	2280.07
					1055	0.53104	0.56821			1055	2131.44	2280.64
					1056	0.53053	0.56767			1056	2131.97	2281.2
					1057	0.53002	0.56713			1057	2132.5	2281.77
					1058	0.52952	0.56659			1058	2133.03	2282.34
					1059	0.52902	0.56605			1059	2133.56	2282.9
					1060	0.52852	0.56551			1060	2134.08	2283.47
					1061	0.52802	0.56498			1061	2134.61	2284.03
					1062	0.52751	0.56444			1062	2135.14	2284.6
					1063	0.52701	0.5639			1063	2135.67	2285.16
					1064	0.52651	0.56337			1064	2136.19	2285.73
					1065	0.52602	0.56284			1065	2136.72	2286.29
					1066	0.52552	0.5623			1066	2137.24	2286.85
					1067	0.52502	0.56177			1067	2137.77	2287.41
					1068	0.52452	0.56124			1068	2138.29	2287.97
					1069	0.52402	0.56071			1069	2138.82	2288.54
					1070	0.52353	0.56017			1070	2139.34	2289.1
					1071	0.52303	0.55964			1071	2139.86	2289.65
					1072	0.52253	0.55911			1072	2140.39	2290.21
					1073	0.52204	0.55858			1073	2140.91	2290.77
					1074	0.52154	0.55805			1074	2141.43	2291.33
					1075	0.52104	0.55752			1075	2141.95	2291.89
					1076	0.52055	0.55699			1076	2142.47	2292.45
					1077	0.52006	0.55646			1077	2142.99	2293
					1078	0.51956	0.55593			1078	2143.51	2293.56
					1079	0.51907	0.55541			1079	2144.03	2294.11
					1080	0.51858	0.55488			1080	2144.55	2294.67
					1081	0.51809	0.55436			1081	2145.07	2295.22
					1082	0.5176	0.55383			1082	2145.59	2295.78
					1083	0.51711	0.5533			1083	2146.1	2296.33
					1084	0.51662	0.55278			1084	2146.62	2296.88
					1085	0.51613	0.55226			1085	2147.13	2297.43
					1086	0.51564	0.55173			1086	2147.65	2297.99
					1087	0.51515	0.55121			1087	2148.17	2298.54
					1088	0.51467	0.55069			1088	2148.68	2299.09
					1089	0.51418	0.55017			1089	2149.19	2299.64
					1090	0.51369	0.54965			1090	2149.71	2300.19
					1091	0.51321	0.54913			1091	2150.22	2300.74
					1092	0.51272	0.54861			1092	2150.73	2301.29
					1093	0.51225	0.5481			1093	2151.25	2301.83
					1094	0.5118	0.54762			1094	2151.76	2302.38
					1095	0.51135	0.54714			1095	2152.27	2302.93
