# Supplementary material for: Modeling of Gas Production from Shale Reservoirs Considering Multiple Transport Mechanisms
Source: PLoS One. 2015 Dec 14;10(12):e0143649. doi: 10.1371/journal.pone.0143649 (PMC4682827; doi:10.1371/journal.pone.0143649)
Supplement: S8 Fig — (XLSX) [file pone.0143649.s008.xlsx]

## Sheet: Sheet1
				Production rate (1000 m3/d)								Cumulative production (1000 m3)
				Time (day)	model 1	model 2	model 3	model 4	model 5				model 1	model 2	model 3	model 4	model 5
				1	41.8909	47.9127	47.9127	50.2848	53.8047			1	41.8909	47.9127	47.9127	50.2848	53.8047
				2	28.8	35.4764	35.4764	38.5318	41.229			2	70.6909	83.3891	83.3891	88.8166	95.0337
				3	21.9927	28.6691	28.6691	32.078	34.3234			3	92.6836	112.058	112.058	120.895	129.357
				4	17.8036	24.2182	24.2182	27.8313	29.7795			4	110.487	136.276	136.276	148.726	159.137
				5	14.9236	21.2073	21.2073	24.946	26.6923			5	125.411	157.484	157.484	173.672	185.829
				6	12.7533	18.8509	18.8509	22.6761	24.2634			6	138.164	176.335	176.335	196.348	210.092
				7	11.157	17.0182	17.0182	20.9062	22.3696			7	149.321	193.353	193.353	217.254	232.462
				8	9.92005	15.4473	15.4473	19.3745	20.7308			8	159.241	208.8	208.8	236.629	253.193
				9	8.91971	14.2691	14.2691	18.2199	19.4953			9	168.161	223.069	223.069	254.849	272.688
				10	8.09123	13.2218	13.2218	17.1884	18.3915			10	176.252	236.291	236.291	272.037	291.08
				11	7.39405	12.2909	12.3038	16.2783	17.4178			11	183.646	248.582	248.595	288.315	308.497
				12	6.79931	11.5312	11.5449	15.5178	16.6041			12	190.446	260.113	260.14	303.833	325.101
				13	6.28601	10.879	10.8935	14.8583	15.8984			13	196.732	270.992	271.033	318.691	341
				14	5.83992	10.3081	10.3228	14.2826	15.2824			14	202.571	281.3	281.356	332.974	356.282
				15	5.45149	9.80101	9.81594	13.7591	14.7222			15	208.023	291.101	291.172	346.733	371.004
				16	5.11039	9.3392	9.35322	13.2848	14.2148			16	213.133	300.44	300.525	360.018	385.219
				17	4.80779	8.91648	8.93142	12.8412	13.7401			17	217.941	309.357	309.457	372.859	398.959
				18	4.537	8.53963	8.55463	12.4478	13.3191			18	222.478	317.896	318.011	385.307	412.278
				19	4.29154	8.19397	8.20889	12.0835	12.9293			19	226.77	326.09	326.22	397.39	425.208
				20	4.069	7.87332	7.88777	11.7424	12.5643			20	230.839	333.964	334.108	409.133	437.772
				21	3.8672	7.57036	7.58417	11.4177	12.2169			21	234.706	341.534	341.692	420.55	449.989
				22	3.68219	7.28497	7.29846	11.1177	11.8959			22	238.388	348.819	348.99	431.668	461.885
				23	3.51072	7.01749	7.03087	10.8269	11.5848			23	241.899	355.837	356.021	442.495	473.47
				24	3.354	6.76792	6.78139	10.5531	11.2919			24	245.253	362.605	362.803	453.048	484.762
				25	3.20857	6.53533	6.5485	10.3028	11.024			25	248.461	369.14	369.351	463.351	495.786
				26	3.07588	6.31513	6.32847	10.0567	10.7607			26	251.537	375.455	375.68	473.408	506.546
				27	2.95053	6.11042	6.1241	9.83316	10.5215			27	254.488	381.565	381.804	483.241	517.068
				28	2.83447	5.92119	5.93538	9.61649	10.2896			28	257.322	387.487	387.739	492.857	527.357
				29	2.72572	5.74184	5.75539	9.41589	10.075			29	260.048	393.228	393.495	502.273	537.432
				30	2.62432	5.57135	5.58513	9.22442	9.87013			30	262.672	398.8	399.08	511.498	547.302
				31	2.52933	5.41215	5.42629	9.03584	9.66835			31	265.202	404.212	404.506	520.534	556.971
				32	2.44011	5.26376	5.27759	8.86464	9.48517			32	267.642	409.476	409.784	529.398	566.456
				33	2.3567	5.12009	5.13405	8.69829	9.30717			33	269.998	414.596	414.918	538.096	575.763
				34	2.27812	4.98473	4.99892	8.53986	9.13765			34	272.277	419.581	419.916	546.636	584.901
				35	2.20414	4.85767	4.87219	8.38931	8.97656			35	274.481	424.438	424.789	555.026	593.877
				36	2.13433	4.73663	4.75078	8.24377	8.82084			36	276.615	429.175	429.539	563.269	602.698
				37	2.06822	4.62031	4.6346	8.10314	8.67036			37	278.683	433.795	434.174	571.373	611.369
				38	2.00561	4.5102	4.52469	7.97626	8.5346			38	280.689	438.305	438.699	579.349	619.903
				39	1.94608	4.4063	4.42083	7.84721	8.39652			39	282.635	442.712	443.12	587.196	628.3
				40	1.88922	4.3065	4.32109	7.72204	8.26258			40	284.524	447.018	447.441	594.918	636.562
				41	1.83508	4.21129	4.22595	7.60905	8.14169			41	286.359	451.229	451.667	602.527	644.704
				42	1.78344	4.12035	4.13508	7.49221	8.01666			42	288.143	455.35	455.802	610.019	652.721
				43	1.73417	4.03339	4.04818	7.38696	7.90405			43	289.877	459.383	459.85	617.406	660.625
				44	1.687	3.95013	3.96497	7.27733	7.78674			44	291.564	463.333	463.815	624.684	668.411
				45	1.64155	3.87022	3.88508	7.17867	7.68117			45	293.205	467.203	467.7	631.862	676.093
				46	1.59802	3.79334	3.80821	7.08285	7.57864			46	294.803	470.997	471.508	638.945	683.671
				47	1.55642	3.71969	3.73465	6.98228	7.47104			47	296.36	474.717	475.243	645.927	691.142
				48	1.51667	3.64895	3.66394	6.89225	7.3747			48	297.876	478.365	478.907	652.82	698.517
				49	1.47812	3.58082	3.59582	6.80466	7.28098			49	299.355	481.946	482.503	659.624	705.798
				50	1.44122	3.51511	3.5301	6.71931	7.18966			50	300.796	485.461	486.033	666.344	712.988
				51	1.40595	3.45156	3.46652	6.63599	7.10051			51	302.202	488.913	489.499	672.98	720.088
				52	1.37233	3.39	3.40491	6.5545	7.01332			52	303.574	492.303	492.904	679.534	727.101
				53	1.33967	3.33018	3.345	6.47463	6.92785			53	304.914	495.633	496.249	686.009	734.029
				54	1.30813	3.27251	3.28744	6.39696	6.84474			54	306.222	498.906	499.537	692.406	740.874
				55	1.27788	3.21665	3.23153	6.32084	6.7633			55	307.5	502.122	502.768	698.727	747.637
				56	1.24892	3.16229	3.17708	6.2461	6.68332			56	308.749	505.285	505.945	704.973	754.321
				57	1.22101	3.10927	3.12396	6.1726	6.60468			57	309.97	508.394	509.069	711.145	760.925
				58	1.19381	3.05743	3.07199	6.10018	6.52719			58	311.164	511.451	512.141	717.245	767.453
				59	1.16762	3.00659	3.02099	6.02867	6.45068			59	312.331	514.458	515.162	723.274	773.903
				60	1.14245	2.9566	2.97078	5.95792	6.37497			60	313.474	517.414	518.133	729.232	780.278
				61	1.1183	2.90855	2.92313	5.89742	6.31024			61	314.592	520.323	521.056	735.129	786.588
				62	1.09462	2.86233	2.87688	5.83038	6.23851			62	315.687	523.185	523.933	740.96	792.827
				63	1.07176	2.81732	2.83185	5.76449	6.168			63	316.758	526.003	526.765	746.724	798.995
				64	1.04971	2.77348	2.78797	5.70753	6.10706			64	317.808	528.776	529.553	752.432	805.102
				65	1.02847	2.73071	2.74518	5.64374	6.0388			65	318.836	531.507	532.298	758.076	811.141
				66	1.00791	2.68899	2.70339	5.58875	5.97996			66	319.844	534.196	535.001	763.664	817.121
				67	0.98805	2.64821	2.66257	5.52682	5.9137			67	320.832	536.844	537.664	769.191	823.034
				68	0.96903	2.60859	2.62304	5.47395	5.85712			68	321.801	539.453	540.287	774.665	828.892
				69	0.95074	2.57013	2.58456	5.42207	5.80162			69	322.752	542.023	542.871	780.087	834.693
				70	0.93343	2.53263	2.54706	5.36325	5.73868			70	323.686	544.555	545.418	785.45	840.432
				71	0.91651	2.49606	2.51047	5.31315	5.68507			71	324.602	547.051	547.929	790.764	846.117
				72	0.89958	2.46037	2.47476	5.26387	5.63234			72	325.502	549.512	550.404	796.027	851.749
				73	0.88377	2.42551	2.43988	5.20753	5.57205			73	326.385	551.937	552.844	801.235	857.321
				74	0.86807	2.39146	2.40581	5.15979	5.52097			74	327.254	554.329	555.249	806.395	862.842
				75	0.85258	2.35829	2.3727	5.11296	5.47086			75	328.106	556.687	557.622	811.508	868.313
				76	0.83892	2.32605	2.34047	5.06695	5.42164			76	328.945	559.013	559.963	816.575	873.735
				77	0.82527	2.2946	2.30903	5.01383	5.3648			77	329.77	561.308	562.272	821.588	879.1
				78	0.81161	2.26392	2.27834	4.96928	5.31713			78	330.582	563.572	564.55	826.558	884.417
				79	0.79795	2.23398	2.2484	4.92543	5.27021			79	331.38	565.806	566.798	831.483	889.687
				80	0.78429	2.20473	2.21917	4.88224	5.224			80	332.164	568.01	569.018	836.365	894.911
				81	0.77143	2.17618	2.19062	4.83969	5.17847			81	332.936	570.187	571.208	841.205	900.089
				82	0.75945	2.14832	2.1628	4.79783	5.13368			82	333.695	572.335	573.371	846.003	905.223
				83	0.74747	2.1212	2.1357	4.75665	5.08962			83	334.443	574.456	575.507	850.76	910.313
				84	0.73548	2.09476	2.10927	4.7161	5.04622			84	335.178	576.551	577.616	855.476	915.359
				85	0.7235	2.06895	2.08351	4.67617	5.0035			85	335.901	578.62	579.699	860.152	920.362
				86	0.71151	2.0438	2.05837	4.63684	4.96141			86	336.613	580.664	581.758	864.789	925.324
				87	0.70074	2.01929	2.03389	4.59812	4.91998			87	337.314	582.683	583.792	869.387	930.244
				88	0.69015	1.9954	2.01003	4.56783	4.88758			88	338.004	584.678	585.802	873.955	935.131
				89	0.67957	1.97208	1.98669	4.53018	4.84729			89	338.683	586.65	587.788	878.485	939.979
				90	0.66899	1.94925	1.96381	4.49296	4.80747			90	339.352	588.6	589.752	882.978	944.786
				91	0.65841	1.92696	1.94143	4.45622	4.76816			91	340.011	590.527	591.694	887.434	949.554
				92	0.64794	1.90516	1.91952	4.41991	4.72931			92	340.659	592.432	593.613	891.854	954.284
				93	0.63792	1.88385	1.89806	4.39189	4.69932			93	341.297	594.316	595.511	896.246	958.983
				94	0.62807	1.86301	1.87703	4.3564	4.66135			94	341.925	596.179	597.388	900.602	963.644
				95	0.61838	1.84261	1.85637	4.32128	4.62377			95	342.543	598.021	599.245	904.923	968.268
				96	0.60885	1.82263	1.83609	4.28651	4.58656			96	343.152	599.844	601.081	909.21	972.855
				97	0.59948	1.80304	1.81614	4.2599	4.55809			97	343.751	601.647	602.897	913.47	977.413
				98	0.59027	1.78379	1.79649	4.22572	4.52152			98	344.342	603.431	604.693	917.696	981.934
				99	0.58122	1.7649	1.77713	4.19181	4.48524			99	344.923	605.196	606.47	921.887	986.419
				100	0.57234	1.74633	1.758	4.16598	4.4576			100	345.495	606.942	608.228	926.053	990.877
				101	0.56361	1.72804	1.7391	4.1325	4.42178			101	346.059	608.67	609.968	930.186	995.299
				102	0.55504	1.71001	1.72039	4.09921	4.38615			102	346.614	610.38	611.688	934.285	999.685
				103	0.54664	1.69225	1.70226	4.07431	4.35951			103	347.161	612.072	613.39	938.359	1004.04
				104	0.53837	1.67481	1.68485	4.04223	4.32519			104	347.699	613.747	615.075	942.402	1008.37
				105	0.53026	1.65761	1.66776	4.01831	4.29959			105	348.229	615.405	616.743	946.42	1012.67
				106	0.52231	1.64066	1.65099	3.98684	4.26591			106	348.752	617.045	618.394	950.407	1016.94
				107	0.51451	1.62393	1.63451	3.96349	4.24093			107	349.266	618.669	620.028	954.37	1021.18
				108	0.50687	1.60739	1.61832	3.93257	4.20785			108	349.773	620.277	621.647	958.303	1025.38
				109	0.49939	1.59107	1.60243	3.90978	4.18346			109	350.272	621.868	623.249	962.213	1029.57
				110	0.49207	1.57492	1.58679	3.87936	4.15092			110	350.764	623.443	624.836	966.092	1033.72
				111	0.4849	1.55919	1.57142	3.85706	4.12706			111	351.249	625.002	626.407	969.949	1037.85
				112	0.47789	1.54374	1.55629	3.82713	4.09503			112	351.727	626.546	627.964	973.776	1041.94
				113	0.47104	1.52855	1.54139	3.80527	4.07164			113	352.198	628.074	629.505	977.581	1046.01
				114	0.46434	1.51361	1.52673	3.77578	4.04008			114	352.663	629.588	631.032	981.357	1050.05
				115	0.45764	1.49892	1.51226	3.75433	4.01713			115	353.12	631.087	632.544	985.112	1054.07
				116	0.45101	1.4845	1.49801	3.73307	3.99439			116	353.571	632.571	634.042	988.845	1058.06
				117	0.4445	1.47032	1.484	3.70419	3.96349			117	354.016	634.041	635.526	992.549	1062.03
				118	0.43811	1.4563	1.47033	3.68349	3.94134			118	354.454	635.498	636.996	996.232	1065.97
				119	0.43185	1.44247	1.45686	3.66298	3.91939			119	354.886	636.94	638.453	999.895	1069.89
				120	0.4257	1.42887	1.44359	3.63479	3.88923			120	355.311	638.369	639.897	1003.53	1073.78
				121	0.41968	1.41549	1.43052	3.61465	3.86768			121	355.731	639.785	641.327	1007.14	1077.64
				122	0.41378	1.40234	1.41763	3.59468	3.84631			122	356.145	641.187	642.745	1010.74	1081.49
				123	0.408	1.3894	1.4049	3.56701	3.8167			123	356.553	642.576	644.15	1014.31	1085.31
				124	0.40234	1.37669	1.39236	3.54737	3.79568			124	356.955	643.953	645.542	1017.85	1089.1
				125	0.3968	1.36413	1.37997	3.52786	3.77481			125	357.352	645.317	646.922	1021.38	1092.88
				126	0.39138	1.35173	1.36771	3.50849	3.75408			126	357.743	646.669	648.29	1024.89	1096.63
				127	0.38608	1.33953	1.35562	3.48926	3.73351			127	358.129	648.008	649.645	1028.38	1100.37
				128	0.3809	1.32751	1.34364	3.46229	3.70465			128	358.51	649.336	650.989	1031.84	1104.07
				129	0.37585	1.3157	1.33179	3.4433	3.68433			129	358.886	650.652	652.321	1035.29	1107.75
				130	0.37091	1.30408	1.32005	3.42441	3.66412			130	359.257	651.956	653.641	1038.71	1111.42
				131	0.36589	1.29266	1.30847	3.40567	3.64407			131	359.623	653.248	654.949	1042.12	1115.06
				132	0.3609	1.28131	1.29723	3.38725	3.62436			132	359.984	654.53	656.247	1045.5	1118.69
				133	0.35601	1.27003	1.28614	3.36112	3.59639			133	360.34	655.8	657.533	1048.86	1122.28
				134	0.35121	1.2589	1.27519	3.34297	3.57698			134	360.691	657.059	658.808	1052.21	1125.86
				135	0.34649	1.24791	1.26437	3.32495	3.55769			135	361.038	658.306	660.072	1055.53	1129.42
				136	0.34187	1.23706	1.25369	3.30705	3.53855			136	361.379	659.544	661.326	1058.84	1132.96
				137	0.33734	1.22636	1.24314	3.28928	3.51953			137	361.717	660.77	662.569	1062.13	1136.48
				138	0.33289	1.2158	1.23271	3.27162	3.50063			138	362.05	661.986	663.802	1065.4	1139.98
				139	0.32854	1.20538	1.2224	3.25407	3.48186			139	362.378	663.191	665.024	1068.65	1143.46
				140	0.32427	1.19511	1.2122	3.23663	3.4632			140	362.703	664.386	666.236	1071.89	1146.92
				141	0.3201	1.18498	1.20211	3.21929	3.44465			141	363.023	665.571	667.439	1075.11	1150.37
				142	0.31601	1.17499	1.19213	3.20206	3.4262			142	363.339	666.746	668.631	1078.31	1153.79
				143	0.31202	1.16514	1.18224	3.17706	3.39945			143	363.651	667.911	669.813	1081.49	1157.19
				144	0.30812	1.15544	1.17245	3.16	3.3812			144	363.959	669.067	670.985	1084.65	1160.57
				145	0.3043	1.14588	1.16276	3.14303	3.36304			145	364.263	670.213	672.148	1087.79	1163.94
				146	0.30057	1.13641	1.15332	3.12631	3.34515			146	364.564	671.349	673.301	1090.92	1167.28
				147	0.29674	1.12698	1.144	3.10969	3.32737			147	364.86	672.476	674.445	1094.03	1170.61
				148	0.29294	1.11767	1.1348	3.09319	3.30971			148	365.153	673.594	675.58	1097.12	1173.92
				149	0.28921	1.10849	1.12571	3.07679	3.29216			149	365.443	674.702	676.706	1100.2	1177.21
				150	0.28554	1.09944	1.11673	3.06049	3.27472			150	365.728	675.802	677.823	1103.26	1180.49
				151	0.28193	1.0905	1.10785	3.04429	3.25739			151	366.01	676.892	678.931	1106.3	1183.74
				152	0.27839	1.08169	1.09908	3.03605	3.24857			152	366.288	677.974	680.03	1109.34	1186.99
				153	0.27491	1.07301	1.09041	3.02004	3.23145			153	366.563	679.047	681.12	1112.36	1190.22
				154	0.27149	1.06444	1.08185	3.00414	3.21442			154	366.835	680.111	682.202	1115.36	1193.44
				155	0.26814	1.05601	1.07338	2.98832	3.1975			155	367.103	681.167	683.275	1118.35	1196.64
				156	0.26485	1.04769	1.065	2.97259	3.18068			156	367.368	682.215	684.34	1121.32	1199.82
				157	0.26162	1.0395	1.05672	2.95695	3.16394			157	367.629	683.254	685.397	1124.28	1202.98
				158	0.25846	1.03143	1.04853	2.9414	3.1473			158	367.888	684.286	686.446	1127.22	1206.13
				159	0.25536	1.02349	1.04043	2.92593	3.13075			159	368.143	685.309	687.486	1130.15	1209.26
				160	0.25232	1.01562	1.03247	2.91059	3.11434			160	368.396	686.325	688.518	1133.06	1212.37
				161	0.24934	1.00772	1.02461	2.89535	3.09803			161	368.645	687.333	689.543	1135.95	1215.47
				162	0.24643	0.99991	1.01685	2.8802	3.08182			162	368.891	688.333	690.56	1138.83	1218.55
				163	0.24337	0.9922	1.00918	2.87299	3.0741			163	369.135	689.325	691.569	1141.71	1221.63
				164	0.24034	0.98458	1.0016	2.85801	3.05807			164	369.375	690.309	692.571	1144.56	1224.68
				165	0.23735	0.97706	0.99411	2.84312	3.04214			165	369.612	691.286	693.565	1147.41	1227.73
				166	0.2344	0.96964	0.98671	2.82831	3.02629			166	369.847	692.256	694.552	1150.24	1230.75
				167	0.23149	0.96232	0.9794	2.81358	3.01053			167	370.078	693.218	695.531	1153.05	1233.76
				168	0.22861	0.95509	0.97217	2.79893	2.99486			168	370.307	694.174	696.503	1155.85	1236.76
				169	0.22577	0.94796	0.96503	2.79222	2.98767			169	370.533	695.121	697.468	1158.64	1239.75
				170	0.22297	0.94092	0.95797	2.77773	2.97217			170	370.756	696.062	698.426	1161.42	1242.72
				171	0.22021	0.93399	0.95099	2.76331	2.95674			171	370.976	696.996	699.377	1164.18	1245.67
				172	0.21748	0.92715	0.94408	2.74897	2.9414			172	371.193	697.924	700.321	1166.93	1248.62
				173	0.21479	0.9204	0.93726	2.7347	2.92613			173	371.408	698.844	701.258	1169.67	1251.54
				174	0.21214	0.91375	0.93053	2.72837	2.91935			174	371.62	699.758	702.189	1172.39	1254.46
				175	0.20953	0.90705	0.92387	2.71425	2.90425			175	371.83	700.665	703.113	1175.11	1257.37
				176	0.20695	0.90042	0.91729	2.70021	2.88923			176	372.037	701.565	704.03	1177.81	1260.26
				177	0.20441	0.89386	0.91078	2.68624	2.87428			177	372.241	702.459	704.941	1180.49	1263.13
				178	0.20191	0.88738	0.90434	2.68019	2.86781			178	372.443	703.346	705.845	1183.17	1266
				179	0.19941	0.88098	0.89798	2.66636	2.853			179	372.642	704.227	706.743	1185.84	1268.85
				180	0.19694	0.87466	0.89169	2.65259	2.83827			180	372.839	705.102	707.635	1188.49	1271.69
				181	0.19451	0.86841	0.88547	2.63889	2.82361			181	373.034	705.97	708.52	1191.13	1274.51
				182	0.19211	0.86223	0.87931	2.6331	2.81742			182	373.226	706.833	709.4	1193.77	1277.33
				183	0.18974	0.85614	0.87322	2.61952	2.80289			183	373.416	707.689	710.273	1196.39	1280.13
				184	0.1874	0.85012	0.8672	2.606	2.78842			184	373.603	708.539	711.14	1198.99	1282.92
				185	0.1851	0.84417	0.86124	2.59255	2.77402			185	373.788	709.383	712.001	1201.58	1285.69
				186	0.18284	0.8383	0.85534	2.587	2.76809			186	373.971	710.221	712.857	1204.17	1288.46
				187	0.1806	0.83251	0.8495	2.57366	2.75382			187	374.152	711.054	713.706	1206.74	1291.22
				188	0.1784	0.8268	0.84374	2.56039	2.73962			188	374.33	711.881	714.55	1209.3	1293.96
				189	0.17623	0.8211	0.83805	2.55504	2.73389			189	374.506	712.702	715.388	1211.86	1296.69
				190	0.1741	0.81546	0.83242	2.54189	2.71983			190	374.68	713.517	716.22	1214.4	1299.41
				191	0.17199	0.80988	0.82686	2.52881	2.70582			191	374.852	714.327	717.047	1216.93	1302.12
				192	0.16992	0.80435	0.82135	2.52363	2.70029			192	375.022	715.131	717.869	1219.45	1304.82
				193	0.16789	0.79889	0.8159	2.51066	2.6864			193	375.19	715.93	718.684	1221.97	1307.5
				194	0.16589	0.79348	0.81051	2.49774	2.67258			194	375.356	716.724	719.495	1224.46	1310.18
				195	0.16392	0.78814	0.80518	2.49273	2.66722			195	375.52	717.512	720.3	1226.96	1312.84
				196	0.16198	0.78284	0.79991	2.47991	2.65351			196	375.682	718.295	721.1	1229.44	1315.5
				197	0.16008	0.77761	0.79468	2.46715	2.63985			197	375.842	719.072	721.895	1231.9	1318.14
				198	0.15821	0.77243	0.78952	2.46229	2.63465			198	376	719.845	722.684	1234.36	1320.77
				199	0.15637	0.7673	0.78441	2.44963	2.62111			199	376.157	720.612	723.469	1236.81	1323.39
				200	0.15457	0.76223	0.77934	2.43702	2.60761			200	376.311	721.374	724.248	1239.25	1326
				201	0.1528	0.7572	0.77434	2.43231	2.60257			201	376.464	722.132	725.022	1241.68	1328.6
				202	0.15107	0.75223	0.76938	2.4198	2.58918			202	376.615	722.884	725.792	1244.1	1331.19
				203	0.14936	0.74731	0.76447	2.41518	2.58424			203	376.764	723.631	726.556	1246.52	1333.78
				204	0.14769	0.74244	0.7596	2.40276	2.57095			204	376.912	724.374	727.316	1248.92	1336.35
				205	0.14606	0.73762	0.75479	2.39037	2.5577			205	377.058	725.111	728.071	1251.31	1338.9
				206	0.14445	0.73284	0.75002	2.38589	2.5529			206	377.203	725.844	728.821	1253.7	1341.46
				207	0.14283	0.72811	0.7453	2.3736	2.53975			207	377.345	726.572	729.566	1256.07	1344
				208	0.14117	0.72343	0.74062	2.3692	2.53504			208	377.487	727.296	730.307	1258.44	1346.53
				209	0.13953	0.71879	0.73598	2.35698	2.52197			209	377.626	728.014	731.043	1260.8	1349.05
				210	0.13792	0.7142	0.73138	2.34481	2.50895			210	377.764	728.729	731.774	1263.14	1351.56
				211	0.13633	0.70965	0.72683	2.34053	2.50437			211	377.9	729.438	732.501	1265.48	1354.07
				212	0.13477	0.70514	0.72232	2.32843	2.49142			212	378.035	730.143	733.223	1267.81	1356.56
				213	0.13323	0.70067	0.71784	2.32423	2.48692			213	378.168	730.844	733.941	1270.14	1359.05
				214	0.13171	0.69625	0.7134	2.3122	2.47405			214	378.3	731.54	734.654	1272.45	1361.52
				215	0.13023	0.69186	0.70901	2.30021	2.46123			215	378.43	732.232	735.363	1274.75	1363.98
				216	0.12876	0.68751	0.70466	2.29612	2.45685			216	378.559	732.92	736.068	1277.04	1366.44
				217	0.12732	0.6832	0.70038	2.28425	2.44415			217	378.686	733.603	736.768	1279.33	1368.88
				218	0.12591	0.67895	0.69615	2.28027	2.43989			218	378.812	734.282	737.465	1281.61	1371.32
				219	0.12452	0.67473	0.69195	2.26847	2.42726			219	378.937	734.957	738.156	1283.88	1373.75
				220	0.12315	0.67055	0.68779	2.26456	2.42308			220	379.06	735.627	738.844	1286.14	1376.17
				221	0.12181	0.66641	0.68367	2.25283	2.41053			221	379.182	736.294	739.528	1288.39	1378.58
				222	0.1205	0.66231	0.67959	2.24114	2.39802			222	379.302	736.956	740.208	1290.64	1380.98
				223	0.11921	0.65824	0.67554	2.23734	2.39395			223	379.422	737.614	740.883	1292.87	1383.37
				224	0.11794	0.65421	0.67153	2.22571	2.38151			224	379.539	738.268	741.555	1295.1	1385.76
				225	0.11671	0.65021	0.66755	2.22197	2.37751			225	379.656	738.918	742.222	1297.32	1388.13
				226	0.11549	0.64625	0.66361	2.21041	2.36514			226	379.772	739.565	742.886	1299.53	1390.5
				227	0.1143	0.64232	0.6597	2.20673	2.3612			227	379.886	740.207	743.545	1301.74	1392.86
				228	0.11314	0.63843	0.65582	2.19523	2.3489			228	379.999	740.845	744.201	1303.93	1395.21
				229	0.112	0.63457	0.65197	2.19162	2.34503			229	380.111	741.48	744.853	1306.12	1397.55
				230	0.11088	0.63073	0.64815	2.18017	2.33279			230	380.222	742.111	745.501	1308.3	1399.89
				231	0.10979	0.62694	0.64437	2.17662	2.32898			231	380.332	742.738	746.146	1310.48	1402.22
				232	0.10872	0.62318	0.64061	2.16523	2.31679			232	380.441	743.361	746.786	1312.65	1404.53
				233	0.10768	0.61945	0.63688	2.15387	2.30464			233	380.548	743.98	747.423	1314.8	1406.84
				234	0.10667	0.61576	0.63318	2.15039	2.30092			234	380.655	744.596	748.056	1316.95	1409.14
				235	0.10568	0.6121	0.62951	2.13908	2.28882			235	380.761	745.208	748.686	1319.09	1411.43
				236	0.10461	0.60847	0.62586	2.13565	2.28515			236	380.865	745.817	749.312	1321.23	1413.71
				237	0.10352	0.60486	0.62224	2.12439	2.2731			237	380.969	746.422	749.934	1323.35	1415.98
				238	0.10245	0.60129	0.61864	2.12101	2.26948			238	381.071	747.023	750.553	1325.47	1418.25
				239	0.10139	0.59775	0.61506	2.1098	2.25748			239	381.173	747.621	751.168	1327.58	1420.51
				240	0.10035	0.59423	0.61151	2.10646	2.25391			240	381.273	748.215	751.779	1329.69	1422.77
				241	0.09933	0.59075	0.60798	2.09529	2.24195			241	381.372	748.806	752.387	1331.78	1425.01
				242	0.09832	0.58729	0.60447	2.09199	2.23843			242	381.471	749.393	752.992	1333.87	1427.25
				243	0.09732	0.58385	0.60099	2.08086	2.22652			243	381.568	749.977	753.593	1335.96	1429.47
				244	0.09635	0.58045	0.59752	2.0776	2.22303			244	381.664	750.557	754.19	1338.03	1431.7
				245	0.09538	0.57707	0.59416	2.06658	2.21124			245	381.76	751.134	754.784	1340.1	1433.91
				246	0.09443	0.57372	0.59082	2.06344	2.20788			246	381.854	751.708	755.375	1342.16	1436.11
				247	0.0935	0.5704	0.58751	2.05247	2.19615			247	381.947	752.278	755.963	1344.22	1438.31
				248	0.09259	0.56711	0.58422	2.04939	2.19284			248	382.04	752.845	756.547	1346.26	1440.5
				249	0.09168	0.56385	0.58096	2.03847	2.18116			249	382.132	753.409	757.128	1348.3	1442.68
				250	0.0908	0.56061	0.57773	2.03543	2.17791			250	382.223	753.97	757.706	1350.34	1444.86
				251	0.08993	0.55739	0.57451	2.02455	2.16627			251	382.312	754.527	758.28	1352.36	1447.03
				252	0.08907	0.5542	0.57133	2.02156	2.16307			252	382.402	755.082	758.851	1354.38	1449.19
				253	0.08823	0.55104	0.56817	2.01073	2.15148			253	382.49	755.633	759.42	1356.4	1451.34
				254	0.08741	0.5479	0.56503	2.00778	2.14832			254	382.577	756.18	759.985	1358.4	1453.49
				255	0.0866	0.54478	0.56191	1.99699	2.13678			255	382.664	756.725	760.547	1360.4	1455.63
				256	0.08581	0.54169	0.55881	1.99408	2.13367			256	382.75	757.267	761.105	1362.39	1457.76
				257	0.08503	0.53862	0.55574	1.98334	2.12217			257	382.835	757.806	761.661	1364.38	1459.88
				258	0.08427	0.53557	0.55269	1.98047	2.1191			258	382.919	758.341	762.214	1366.36	1462
				259	0.08353	0.53254	0.54966	1.97762	2.11606			259	383.002	758.874	762.763	1368.34	1464.12
				260	0.08279	0.52953	0.54665	1.96694	2.10462			260	383.085	759.403	763.31	1370.3	1466.22
				261	0.08208	0.52654	0.54365	1.96413	2.10161			261	383.167	759.93	763.854	1372.27	1468.33
				262	0.08138	0.52357	0.54068	1.95348	2.09022			262	383.249	760.453	764.394	1374.22	1470.42
				263	0.0807	0.52062	0.53773	1.9507	2.08725			263	383.329	760.974	764.932	1376.17	1472.5
				264	0.08002	0.5177	0.53479	1.94009	2.07589			264	383.409	761.492	765.467	1378.11	1474.58
				265	0.07927	0.51479	0.53188	1.93735	2.07296			265	383.489	762.006	765.999	1380.05	1476.65
				266	0.07852	0.51191	0.52898	1.92677	2.06164			266	383.567	762.518	766.528	1381.98	1478.71
				267	0.07779	0.50905	0.5261	1.92406	2.05874			267	383.645	763.027	767.054	1383.9	1480.77
				268	0.07706	0.50622	0.52323	1.91351	2.04745			268	383.722	763.534	767.577	1385.81	1482.82
				269	0.07634	0.5034	0.52038	1.91083	2.04459			269	383.798	764.037	768.098	1387.72	1484.86
				270	0.07563	0.50061	0.51755	1.90816	2.04174			270	383.874	764.538	768.615	1389.63	1486.91
				271	0.07493	0.49784	0.51472	1.89766	2.0305			271	383.949	765.035	769.13	1391.53	1488.94
				272	0.07424	0.49509	0.51192	1.89502	2.02767			272	384.023	765.531	769.642	1393.42	1490.96
				273	0.07356	0.49236	0.50917	1.88459	2.01651			273	384.097	766.023	770.151	1395.31	1492.98
				274	0.07288	0.48965	0.50646	1.88203	2.01378			274	384.17	766.513	770.657	1397.19	1494.99
				275	0.07222	0.48695	0.50376	1.87165	2.00266			275	384.242	766.999	771.161	1399.06	1497
				276	0.07156	0.48427	0.50109	1.86913	1.99997			276	384.313	767.484	771.662	1400.93	1499
				277	0.07091	0.48161	0.49843	1.86664	1.9973			277	384.384	767.965	772.161	1402.8	1500.99
				278	0.07027	0.47897	0.49579	1.8563	1.98624			278	384.455	768.444	772.656	1404.65	1502.98
				279	0.06964	0.47635	0.49317	1.85384	1.98361			279	384.524	768.921	773.15	1406.51	1504.96
				280	0.06902	0.47375	0.49057	1.84354	1.97259			280	384.593	769.394	773.64	1408.35	1506.94
				281	0.06841	0.47118	0.48799	1.84111	1.96999			281	384.662	769.866	774.128	1410.19	1508.91
				282	0.06781	0.46862	0.48542	1.83084	1.959			282	384.729	770.334	774.614	1412.02	1510.87
				283	0.06721	0.46608	0.48287	1.82844	1.95643			283	384.797	770.8	775.096	1413.85	1512.82
				284	0.06662	0.46356	0.48034	1.82606	1.95389			284	384.863	771.264	775.577	1415.68	1514.78
				285	0.06605	0.46106	0.47782	1.81584	1.94295			285	384.929	771.725	776.055	1417.49	1516.72
				286	0.06548	0.45858	0.47532	1.8135	1.94044			286	384.995	772.184	776.53	1419.31	1518.66
				287	0.06492	0.45612	0.47284	1.80331	1.92954			287	385.06	772.64	777.003	1421.11	1520.59
				288	0.06437	0.45367	0.47037	1.80099	1.92706			288	385.124	773.093	777.473	1422.91	1522.52
				289	0.06382	0.45122	0.46792	1.79868	1.92459			289	385.188	773.545	777.941	1424.71	1524.44
				290	0.06329	0.44879	0.46548	1.78854	1.91374			290	385.251	773.993	778.407	1426.5	1526.35
				291	0.06277	0.44637	0.46306	1.78626	1.9113			291	385.314	774.44	778.87	1428.29	1528.27
				292	0.06225	0.44397	0.46066	1.77615	1.90047			292	385.376	774.884	779.33	1430.06	1530.17
				293	0.06173	0.44158	0.45827	1.7739	1.89807			293	385.438	775.325	779.789	1431.84	1532.06
				294	0.06119	0.43921	0.45589	1.77166	1.89568			294	385.499	775.764	780.244	1433.61	1533.96
				295	0.06065	0.43685	0.45352	1.76158	1.8849			295	385.56	776.201	780.698	1435.37	1535.85
				296	0.06012	0.43451	0.45117	1.75937	1.88253			296	385.62	776.636	781.149	1437.13	1537.73
				297	0.05959	0.43219	0.44884	1.74932	1.87178			297	385.68	777.068	781.598	1438.88	1539.6
				298	0.05906	0.42988	0.44651	1.74714	1.86944			298	385.739	777.498	782.044	1440.63	1541.47
				299	0.05854	0.42759	0.4442	1.74497	1.86712			299	385.797	777.925	782.489	1442.37	1543.34
				300	0.05803	0.42532	0.4419	1.73495	1.8564			300	385.855	778.351	782.931	1444.1	1545.19
				301	0.05751	0.42306	0.43963	1.73282	1.85412			301	385.913	778.774	783.37	1445.84	1547.05
				302	0.057	0.42081	0.43739	1.73071	1.85186			302	385.97	779.195	783.808	1447.57	1548.9
				303	0.0565	0.41859	0.43516	1.72076	1.84122			303	386.026	779.613	784.243	1449.29	1550.74
				304	0.05599	0.41638	0.43295	1.71868	1.83899			304	386.082	780.03	784.676	1451.01	1552.58
				305	0.05549	0.41418	0.43075	1.70876	1.82838			305	386.138	780.444	785.106	1452.72	1554.41
				306	0.055	0.412	0.42857	1.70671	1.82618			306	386.193	780.856	785.535	1454.42	1556.23
				307	0.0545	0.40984	0.4264	1.70467	1.824			307	386.247	781.266	785.961	1456.13	1558.06
				308	0.05401	0.40769	0.42425	1.69479	1.81343			308	386.301	781.673	786.386	1457.82	1559.87
				309	0.05352	0.40556	0.42211	1.69278	1.81128			309	386.355	782.079	786.808	1459.52	1561.68
				310	0.05303	0.40344	0.41998	1.69078	1.80914			310	386.408	782.482	787.228	1461.21	1563.49
				311	0.05255	0.40134	0.41787	1.68094	1.79861			311	386.46	782.884	787.646	1462.89	1565.29
				312	0.05207	0.39926	0.41577	1.67897	1.7965			312	386.512	783.283	788.061	1464.57	1567.09
				313	0.05159	0.39719	0.41369	1.66915	1.786			313	386.564	783.68	788.475	1466.24	1568.87
				314	0.05111	0.39514	0.41161	1.66721	1.78391			314	386.615	784.075	788.887	1467.9	1570.66
				315	0.05063	0.3931	0.40955	1.66527	1.78184			315	386.666	784.468	789.296	1469.57	1572.44
				316	0.05015	0.39109	0.40751	1.65549	1.77138			316	386.716	784.859	789.704	1471.22	1574.21
				317	0.04968	0.38905	0.40547	1.65358	1.76933			317	386.765	785.248	790.109	1472.88	1575.98
				318	0.04921	0.38703	0.40345	1.65168	1.7673			318	386.815	785.636	790.513	1474.53	1577.75
				319	0.04873	0.38501	0.40144	1.64194	1.75687			319	386.863	786.021	790.914	1476.17	1579.5
				320	0.04826	0.38302	0.39945	1.64006	1.75486			320	386.912	786.404	791.314	1477.81	1581.26
				321	0.04779	0.38103	0.39746	1.6382	1.75287			321	386.959	786.785	791.711	1479.45	1583.01
				322	0.04734	0.37907	0.39549	1.62849	1.74248			322	387.007	787.164	792.106	1481.08	1584.75
				323	0.0469	0.37711	0.39353	1.62664	1.74051			323	387.054	787.541	792.5	1482.7	1586.49
				324	0.04646	0.37517	0.39158	1.62481	1.73855			324	387.1	787.916	792.892	1484.33	1588.23
				325	0.04603	0.37324	0.38964	1.61513	1.72819			325	387.146	788.289	793.281	1485.94	1589.96
				326	0.0456	0.37132	0.38771	1.61332	1.72626			326	387.192	788.66	793.669	1487.56	1591.69
				327	0.04517	0.36942	0.3858	1.61153	1.72433			327	387.237	789.03	794.055	1489.17	1593.41
				328	0.04475	0.36754	0.38389	1.60188	1.71401			328	387.282	789.397	794.439	1490.77	1595.12
				329	0.04433	0.36566	0.382	1.6001	1.71211			329	387.326	789.763	794.821	1492.37	1596.84
				330	0.04391	0.3638	0.38013	1.59834	1.71023			330	387.37	790.127	795.201	1493.97	1598.55
				331	0.04349	0.36195	0.37828	1.58874	1.69996			331	387.413	790.489	795.579	1495.56	1600.25
				332	0.04308	0.36012	0.37643	1.58701	1.6981			332	387.457	790.849	795.955	1497.14	1601.95
				333	0.04267	0.3583	0.3746	1.58528	1.69625			333	387.499	791.207	796.33	1498.73	1603.64
				334	0.04226	0.3565	0.37277	1.57572	1.68602			334	387.541	791.564	796.703	1500.31	1605.33
				335	0.04185	0.3547	0.37096	1.57401	1.68419			335	387.583	791.918	797.074	1501.88	1607.01
				336	0.04145	0.35292	0.36916	1.57232	1.68238			336	387.625	792.271	797.443	1503.45	1608.69
				337	0.04105	0.35116	0.36737	1.56278	1.67218			337	387.666	792.623	797.81	1505.02	1610.37
				338	0.04065	0.34941	0.36559	1.56111	1.67039			338	387.706	792.972	798.176	1506.58	1612.04
				339	0.04026	0.34767	0.36383	1.55945	1.66861			339	387.747	793.32	798.54	1508.14	1613.71
				340	0.03987	0.34595	0.36207	1.54995	1.65844			340	387.787	793.666	798.902	1509.69	1615.36
				341	0.03948	0.34424	0.36033	1.54831	1.65669			341	387.826	794.01	799.262	1511.23	1617.02
				342	0.03909	0.34254	0.35859	1.54668	1.65494			342	387.865	794.352	799.621	1512.78	1618.68
				343	0.0387	0.34086	0.35687	1.54505	1.65321			343	387.904	794.693	799.978	1514.33	1620.33
				344	0.03832	0.33919	0.35515	1.53559	1.64308			344	387.942	795.032	800.333	1515.86	1621.97
				345	0.03794	0.33751	0.35345	1.53399	1.64137			345	387.98	795.37	800.686	1517.4	1623.61
				346	0.03756	0.33583	0.35175	1.53239	1.63966			346	388.018	795.706	801.038	1518.93	1625.25
				347	0.03718	0.33415	0.35007	1.52296	1.62956			347	388.055	796.04	801.388	1520.45	1626.88
				348	0.03681	0.33249	0.3484	1.52138	1.62788			348	388.092	796.372	801.736	1521.97	1628.51
				349	0.03644	0.33083	0.34673	1.51982	1.62621			349	388.128	796.703	802.083	1523.49	1630.14
				350	0.03607	0.32919	0.34508	1.51041	1.61614			350	388.164	797.032	802.428	1525	1631.75
				351	0.03571	0.32756	0.34343	1.50886	1.61448			351	388.2	797.36	802.772	1526.51	1633.37
				352	0.03536	0.32594	0.3418	1.50733	1.61284			352	388.235	797.686	803.113	1528.02	1634.98
				353	0.03501	0.32433	0.34017	1.49794	1.6028			353	388.27	798.01	803.454	1529.52	1636.58
				354	0.03466	0.32273	0.33855	1.49642	1.60117			354	388.305	798.333	803.792	1531.01	1638.18
				355	0.03431	0.32115	0.33695	1.49491	1.59956			355	388.339	798.654	804.129	1532.51	1639.78
				356	0.03397	0.31957	0.33535	1.49341	1.59795			356	388.373	798.974	804.465	1534	1641.38
				357	0.03364	0.318	0.33376	1.48406	1.58794			357	388.407	799.292	804.798	1535.49	1642.97
				358	0.0333	0.31645	0.33219	1.48258	1.58636			358	388.44	799.608	805.13	1536.97	1644.56
				359	0.03297	0.3149	0.33063	1.48112	1.5848			359	388.473	799.923	805.461	1538.45	1646.14
				360	0.03264	0.31337	0.32908	1.47181	1.57483			360	388.506	800.236	805.79	1539.92	1647.72
				361	0.03232	0.31184	0.32754	1.47036	1.57328			361	388.538	800.548	806.118	1541.39	1649.29
				362	0.032	0.31033	0.32601	1.46892	1.57174			362	388.57	800.859	806.444	1542.86	1650.86
				363	0.03168	0.30883	0.32449	1.46749	1.57021			363	388.602	801.167	806.768	1544.33	1652.43
				364	0.03136	0.30734	0.32298	1.45822	1.56029			364	388.633	801.475	807.091	1545.79	1653.99
				365	0.03105	0.30586	0.32148	1.45681	1.55878			365	388.664	801.781	807.413	1547.24	1655.55
				366	0.03074	0.30439	0.31998	1.4554	1.55728			366	388.695	802.085	807.733	1548.7	1657.11
				367	0.03044	0.30293	0.3185	1.44616	1.54739			367	388.725	802.388	808.051	1550.14	1658.65
				368	0.03013	0.30149	0.31703	1.44477	1.5459			368	388.755	802.689	808.368	1551.59	1660.2
				369	0.02983	0.30005	0.31556	1.44339	1.54443			369	388.785	802.989	808.684	1553.03	1661.74
				370	0.02953	0.29862	0.31411	1.44203	1.54297			370	388.815	803.288	808.998	1554.47	1663.29
				371	0.02924	0.29721	0.31266	1.43281	1.53311			371	388.844	803.585	809.311	1555.91	1664.82
				372	0.02895	0.2958	0.31123	1.43146	1.53166			372	388.873	803.881	809.622	1557.34	1666.35
				373	0.02866	0.29441	0.3098	1.43012	1.53023			373	388.902	804.176	809.932	1558.77	1667.88
				374	0.02838	0.29299	0.30838	1.42879	1.5288			374	388.93	804.469	810.24	1560.2	1669.41
				375	0.02809	0.29159	0.30697	1.41961	1.51898			375	388.958	804.76	810.547	1561.62	1670.93
				376	0.02782	0.29019	0.30557	1.41829	1.51757			376	388.986	805.05	810.852	1563.04	1672.45
				377	0.02754	0.2888	0.30417	1.41698	1.51617			377	389.014	805.339	811.157	1564.45	1673.96
				378	0.02727	0.28742	0.30279	1.41568	1.51477			378	389.041	805.627	811.459	1565.87	1675.48
				379	0.027	0.28604	0.30141	1.40653	1.50499			379	389.068	805.913	811.761	1567.27	1676.98
				380	0.02673	0.28468	0.30005	1.40524	1.50361			380	389.095	806.197	812.061	1568.68	1678.49
				381	0.02646	0.28332	0.29869	1.40396	1.50224			381	389.121	806.481	812.36	1570.08	1679.99
				382	0.0262	0.28198	0.29734	1.39484	1.49248			382	389.147	806.763	812.657	1571.48	1681.48
				383	0.02594	0.28064	0.29599	1.39358	1.49113			383	389.173	807.043	812.953	1572.87	1682.97
				384	0.02568	0.27931	0.29466	1.39232	1.48979			384	389.199	807.322	813.248	1574.26	1684.46
				385	0.02543	0.27799	0.29333	1.39108	1.48845			385	389.224	807.6	813.541	1575.66	1685.95
				386	0.02518	0.27668	0.29201	1.38198	1.47872			386	389.249	807.877	813.833	1577.04	1687.43
				387	0.02493	0.27537	0.2907	1.38075	1.4774			387	389.274	808.153	814.124	1578.42	1688.91
				388	0.02469	0.27408	0.2894	1.37952	1.47609			388	389.299	808.427	814.413	1579.8	1690.38
				389	0.02444	0.27279	0.2881	1.37831	1.47479			389	389.323	808.699	814.701	1581.18	1691.86
				390	0.0242	0.27151	0.28681	1.36924	1.46509			390	389.348	808.971	814.988	1582.55	1693.32
				391	0.02397	0.27024	0.28553	1.36804	1.4638			391	389.372	809.241	815.273	1583.91	1694.79
				392	0.02373	0.26898	0.28426	1.36684	1.46252			392	389.395	809.51	815.558	1585.28	1696.25
				393	0.0235	0.26773	0.283	1.36565	1.46125			393	389.419	809.778	815.841	1586.65	1697.71
				394	0.02327	0.26648	0.28174	1.35662	1.45158			394	389.442	810.044	816.122	1588	1699.16
				395	0.02304	0.26525	0.28049	1.35544	1.45032			395	389.465	810.31	816.403	1589.36	1700.61
				396	0.02282	0.26402	0.27925	1.35427	1.44907			396	389.488	810.574	816.682	1590.71	1702.06
				397	0.0226	0.2628	0.27801	1.35311	1.44783			397	389.511	810.836	816.96	1592.07	1703.51
				398	0.02238	0.26159	0.27678	1.3441	1.43819			398	389.533	811.098	817.237	1593.41	1704.95
				399	0.02217	0.26039	0.27556	1.34295	1.43696			399	389.555	811.358	817.513	1594.75	1706.38
				400	0.02195	0.2592	0.27435	1.34181	1.43574			400	389.577	811.618	817.787	1596.09	1707.82
				401	0.02174	0.25802	0.27314	1.34068	1.43453			401	389.599	811.876	818.06	1597.43	1709.26
				402	0.02153	0.25683	0.27194	1.3317	1.42491			402	389.62	812.132	818.332	1598.77	1710.68
				403	0.02133	0.25565	0.27075	1.33057	1.42371			403	389.642	812.388	818.603	1600.1	1712.1
				404	0.02113	0.25447	0.26956	1.32946	1.42252			404	389.663	812.643	818.872	1601.43	1713.53
				405	0.02093	0.25331	0.26838	1.32835	1.42133			405	389.684	812.896	819.141	1602.75	1714.95
				406	0.02073	0.25214	0.2672	1.32724	1.42015			406	389.704	813.148	819.408	1604.08	1716.37
				407	0.02054	0.25099	0.26604	1.31829	1.41057			407	389.725	813.399	819.674	1605.4	1717.78
				408	0.02034	0.24984	0.26487	1.3172	1.4094			408	389.745	813.649	819.939	1606.72	1719.19
				409	0.02015	0.2487	0.26372	1.31611	1.40824			409	389.766	813.898	820.202	1608.03	1720.6
				410	0.01995	0.24757	0.26257	1.31504	1.40709			410	389.785	814.145	820.465	1609.35	1722
				411	0.01976	0.24644	0.26143	1.30611	1.39753			411	389.805	814.392	820.726	1610.65	1723.4
				412	0.01957	0.24532	0.26029	1.30504	1.39639			412	389.825	814.637	820.987	1611.96	1724.8
				413	0.01939	0.24421	0.25916	1.30398	1.39525			413	389.844	814.881	821.246	1613.26	1726.19
				414	0.0192	0.2431	0.25804	1.30292	1.39413			414	389.863	815.124	821.504	1614.57	1727.59
				415	0.01902	0.242	0.25693	1.29402	1.3846			415	389.882	815.366	821.761	1615.86	1728.97
				416	0.01884	0.2409	0.25582	1.29298	1.38349			416	389.901	815.607	822.017	1617.15	1730.35
				417	0.01866	0.23981	0.25472	1.29195	1.38239			417	389.92	815.847	822.271	1618.45	1731.74
				418	0.01849	0.23873	0.25363	1.29092	1.38129			418	389.938	816.086	822.525	1619.74	1733.12
				419	0.01831	0.23766	0.25255	1.2899	1.38019			419	389.957	816.323	822.778	1621.03	1734.5
				420	0.01814	0.23659	0.25146	1.28103	1.3707			420	389.975	816.56	823.029	1622.31	1735.87
				421	0.01797	0.23552	0.25039	1.28002	1.36962			421	389.993	816.795	823.279	1623.59	1737.24
				422	0.0178	0.23447	0.24932	1.27902	1.36855			422	390.011	817.03	823.529	1624.87	1738.61
				423	0.01763	0.23342	0.24826	1.27802	1.36748			423	390.028	817.263	823.777	1626.14	1739.97
				424	0.01746	0.23237	0.2472	1.26917	1.35801			424	390.046	817.496	824.024	1627.41	1741.33
				425	0.0173	0.23133	0.24615	1.26818	1.35695			425	390.063	817.727	824.27	1628.68	1742.69
				426	0.01714	0.2303	0.2451	1.2672	1.3559			426	390.08	817.957	824.515	1629.95	1744.05
				427	0.01698	0.22927	0.24406	1.26622	1.35485			427	390.097	818.187	824.76	1631.22	1745.4
				428	0.01682	0.22825	0.24303	1.25739	1.34541			428	390.114	818.415	825.003	1632.47	1746.75
				429	0.01666	0.22723	0.242	1.25642	1.34438			429	390.131	818.642	825.245	1633.73	1748.09
				430	0.0165	0.22622	0.24097	1.25546	1.34334			430	390.147	818.868	825.486	1634.98	1749.43
				431	0.01635	0.22522	0.23996	1.2545	1.34232			431	390.163	819.093	825.726	1636.24	1750.78
				432	0.0162	0.22422	0.23894	1.25355	1.3413			432	390.18	819.318	825.964	1637.49	1752.12
				433	0.01604	0.22323	0.23793	1.24475	1.33188			433	390.196	819.541	826.202	1638.74	1753.45
				434	0.01589	0.22224	0.23693	1.24381	1.33087			434	390.212	819.763	826.439	1639.98	1754.78
				435	0.01575	0.22126	0.23593	1.24287	1.32987			435	390.227	819.984	826.675	1641.22	1756.11
				436	0.0156	0.22028	0.23494	1.24193	1.32887			436	390.243	820.205	826.91	1642.47	1757.44
				437	0.01545	0.21931	0.23395	1.241	1.32787			437	390.258	820.424	827.144	1643.71	1758.77
				438	0.01531	0.21834	0.23297	1.23222	1.31848			438	390.274	820.642	827.377	1644.94	1760.08
				439	0.01517	0.21738	0.23199	1.23131	1.3175			439	390.289	820.86	827.609	1646.17	1761.4
				440	0.01502	0.21642	0.23101	1.23039	1.31652			440	390.304	821.076	827.84	1647.4	1762.72
				441	0.01488	0.21547	0.23005	1.22948	1.31554			441	390.319	821.292	828.07	1648.63	1764.03
				442	0.01474	0.21453	0.22908	1.22857	1.31457			442	390.334	821.506	828.299	1649.86	1765.35
				443	0.01461	0.21359	0.22812	1.21982	1.3052			443	390.348	821.72	828.527	1651.08	1766.65
				444	0.01447	0.21265	0.22716	1.21892	1.30424			444	390.363	821.932	828.755	1652.3	1767.96
				445	0.01433	0.21172	0.22621	1.21802	1.30329			445	390.377	822.144	828.981	1653.52	1769.26
				446	0.0142	0.21079	0.22527	1.21713	1.30233			446	390.391	822.355	829.206	1654.73	1770.56
				447	0.01406	0.20987	0.22433	1.20839	1.29298			447	390.405	822.565	829.43	1655.94	1771.86
				448	0.01393	0.20896	0.22339	1.20751	1.29204			448	390.419	822.774	829.654	1657.15	1773.15
				449	0.0138	0.20805	0.22245	1.20663	1.2911			449	390.433	822.982	829.876	1658.36	1774.44
				450	0.01367	0.20714	0.22152	1.20576	1.29016			450	390.447	823.189	830.098	1659.56	1775.73
				451	0.01354	0.20624	0.2206	1.20489	1.28923			451	390.46	823.395	830.318	1660.77	1777.02
				452	0.01341	0.20534	0.21967	1.19616	1.2799			452	390.474	823.6	830.538	1661.96	1778.3
				453	0.01329	0.20444	0.21876	1.1953	1.27897			453	390.487	823.805	830.757	1663.16	1779.58
				454	0.01316	0.20356	0.21784	1.19444	1.27805			454	390.5	824.008	830.975	1664.35	1780.86
				455	0.01303	0.20267	0.21693	1.19359	1.27714			455	390.513	824.211	831.191	1665.55	1782.13
				456	0.01291	0.20179	0.21602	1.19274	1.27623			456	390.526	824.413	831.408	1666.74	1783.41
				457	0.01278	0.20092	0.21512	1.19189	1.27532			457	390.539	824.614	831.623	1667.93	1784.69
				458	0.01266	0.20005	0.21422	1.18319	1.26601			458	390.551	824.814	831.837	1669.11	1785.95
				459	0.01254	0.19919	0.21333	1.18235	1.26511			459	390.564	825.013	832.05	1670.3	1787.22
				460	0.01242	0.19833	0.21243	1.18151	1.26421			460	390.576	825.211	832.263	1671.48	1788.48
				461	0.0123	0.19748	0.21155	1.18067	1.26332			461	390.589	825.409	832.474	1672.66	1789.74
				462	0.01218	0.19663	0.21066	1.17984	1.26243			462	390.601	825.606	832.685	1673.84	1791.01
				463	0.01206	0.19578	0.20978	1.17115	1.25314			463	390.613	825.801	832.895	1675.01	1792.26
				464	0.01194	0.19495	0.2089	1.17033	1.25225			464	390.625	825.996	833.103	1676.18	1793.51
				465	0.01182	0.19411	0.20802	1.1695	1.25137			465	390.637	826.19	833.312	1677.35	1794.76
				466	0.0117	0.19328	0.20715	1.16869	1.25049			466	390.648	826.384	833.519	1678.52	1796.01
				467	0.01159	0.19245	0.20628	1.16787	1.24962			467	390.66	826.576	833.725	1679.69	1797.26
				468	0.01147	0.19163	0.20541	1.1592	1.24034			468	390.671	826.768	833.93	1680.84	1798.5
				469	0.01135	0.19081	0.20455	1.15839	1.23947			469	390.683	826.959	834.135	1682	1799.74
				470	0.01124	0.19	0.20369	1.15758	1.23861			470	390.694	827.149	834.339	1683.16	1800.98
				471	0.01112	0.18919	0.20285	1.15679	1.23776			471	390.705	827.338	834.541	1684.32	1802.22
				472	0.01101	0.18838	0.20202	1.15601	1.23693			472	390.716	827.526	834.743	1685.47	1803.46
				473	0.0109	0.18758	0.2012	1.14738	1.2277			473	390.727	827.714	834.945	1686.62	1804.68
				474	0.01079	0.18678	0.20038	1.14661	1.22687			474	390.738	827.9	835.145	1687.77	1805.91
				475	0.01068	0.18599	0.19957	1.14585	1.22606			475	390.748	828.086	835.345	1688.91	1807.14
				476	0.01057	0.18519	0.19875	1.14508	1.22524			476	390.759	828.272	835.543	1690.06	1808.36
				477	0.01047	0.18441	0.19795	1.14432	1.22443			477	390.77	828.456	835.741	1691.2	1809.59
				478	0.01036	0.18363	0.19714	1.14357	1.22362			478	390.78	828.64	835.938	1692.35	1810.81
				479	0.01026	0.18285	0.19634	1.13496	1.21441			479	390.79	828.823	836.135	1693.48	1812.02
				480	0.01015	0.18207	0.19555	1.13422	1.21361			480	390.8	829.005	836.33	1694.62	1813.24
				481	0.01005	0.1813	0.19476	1.13347	1.21282			481	390.81	829.186	836.525	1695.75	1814.45
				482	0.00995	0.18053	0.19397	1.13273	1.21202			482	390.82	829.366	836.719	1696.88	1815.66
				483	0.00985	0.17976	0.19319	1.13199	1.21123			483	390.83	829.546	836.912	1698.01	1816.87
				484	0.00975	0.179	0.1924	1.12341	1.20204			484	390.84	829.725	837.105	1699.14	1818.08
				485	0.00965	0.17824	0.19163	1.12268	1.20126			485	390.85	829.903	837.296	1700.26	1819.28
				486	0.00955	0.17749	0.19085	1.12195	1.20048			486	390.859	830.081	837.487	1701.38	1820.48
				487	0.00946	0.17673	0.19008	1.12122	1.19971			487	390.869	830.258	837.677	1702.5	1821.68
				488	0.00936	0.17599	0.18932	1.1205	1.19894			488	390.878	830.434	837.867	1703.62	1822.88
				489	0.00927	0.17524	0.18856	1.11979	1.19817			489	390.887	830.609	838.055	1704.74	1824.07
				490	0.00918	0.1745	0.1878	1.11122	1.189			490	390.896	830.783	838.243	1705.85	1825.26
				491	0.00908	0.17376	0.18704	1.11051	1.18825			491	390.905	830.957	838.43	1706.96	1826.45
				492	0.00899	0.17302	0.18629	1.1098	1.18749			492	390.914	831.13	838.616	1708.07	1827.64
				493	0.0089	0.17229	0.18554	1.1091	1.18674			493	390.923	831.302	838.802	1709.18	1828.83
				494	0.00881	0.17156	0.18479	1.1084	1.18598			494	390.932	831.474	838.987	1710.29	1830.01
				495	0.00873	0.17083	0.18405	1.1077	1.18524			495	390.941	831.645	839.171	1711.4	1831.2
				496	0.00864	0.17011	0.18331	1.09915	1.17609			496	390.95	831.815	839.354	1712.5	1832.37
				497	0.00855	0.16939	0.18257	1.09846	1.17535			497	390.958	831.984	839.536	1713.6	1833.55
				498	0.00847	0.16867	0.18184	1.09777	1.17461			498	390.967	832.153	839.718	1714.7	1834.72
				499	0.00839	0.16795	0.18111	1.09708	1.17388			499	390.975	832.321	839.899	1715.79	1835.9
				500	0.0083	0.16724	0.18039	1.0964	1.17315			500	390.983	832.488	840.08	1716.89	1837.07
				501	0.00822	0.16653	0.17966	1.08786	1.16401			501	390.991	832.655	840.259	1717.98	1838.23
				502	0.00814	0.16582	0.17894	1.08719	1.16329			502	391	832.821	840.438	1719.06	1839.4
				503	0.00806	0.16511	0.17822	1.08651	1.16257			503	391.008	832.986	840.617	1720.15	1840.56
				504	0.00798	0.16441	0.17751	1.08584	1.16185			504	391.016	833.15	840.794	1721.24	1841.72
				505	0.00791	0.16371	0.1768	1.08517	1.16113			505	391.024	833.314	840.971	1722.32	1842.88
				506	0.00783	0.16301	0.17609	1.08451	1.16042			506	391.031	833.477	841.147	1723.41	1844.04
				507	0.00776	0.16232	0.17538	1.07599	1.15131			507	391.039	833.639	841.322	1724.48	1845.2
				508	0.00768	0.16163	0.17468	1.07533	1.1506			508	391.047	833.801	841.497	1725.56	1846.35
				509	0.00761	0.16093	0.17398	1.07467	1.14989			509	391.054	833.962	841.671	1726.63	1847.5
				510	0.00754	0.16025	0.17328	1.07401	1.14919			510	391.062	834.122	841.844	1727.71	1848.64
				511	0.00747	0.15956	0.17258	1.07336	1.14849			511	391.069	834.282	842.017	1728.78	1849.79
				512	0.0074	0.15888	0.17189	1.07271	1.14779			512	391.077	834.44	842.189	1729.85	1850.94
				513	0.00733	0.15819	0.1712	1.0642	1.1387			513	391.084	834.599	842.36	1730.92	1852.08
				514	0.00726	0.15751	0.17051	1.06356	1.138			514	391.091	834.756	842.531	1731.98	1853.22
				515	0.0072	0.15684	0.16983	1.06291	1.13732			515	391.099	834.913	842.7	1733.04	1854.36
				516	0.00713	0.15618	0.16914	1.06227	1.13663			516	391.106	835.069	842.87	1734.1	1855.49
				517	0.00707	0.15552	0.16847	1.06163	1.13595			517	391.113	835.225	843.038	1735.17	1856.63
				518	0.007	0.15487	0.16779	1.06099	1.13526			518	391.12	835.38	843.206	1736.23	1857.76
				519	0.00694	0.15421	0.16711	1.0525	1.12618			519	391.127	835.534	843.373	1737.28	1858.89
				520	0.00688	0.15356	0.16644	1.05187	1.1255			520	391.134	835.687	843.539	1738.33	1860.01
				521	0.00682	0.15292	0.16577	1.05124	1.12483			521	391.14	835.84	843.705	1739.38	1861.14
				522	0.00676	0.15227	0.1651	1.05061	1.12415			522	391.147	835.992	843.87	1740.43	1862.26
				523	0.00669	0.15163	0.16443	1.04998	1.12348			523	391.154	836.144	844.035	1741.48	1863.39
				524	0.00662	0.15099	0.16377	1.04936	1.12282			524	391.161	836.295	844.198	1742.53	1864.51
				525	0.00656	0.15036	0.16311	1.04874	1.12215			525	391.167	836.445	844.362	1743.58	1865.63
				526	0.00649	0.14972	0.16245	1.04026	1.11308			526	391.174	836.595	844.524	1744.62	1866.75
				527	0.00643	0.14909	0.16179	1.03964	1.11242			527	391.18	836.744	844.686	1745.66	1867.86
				528	0.00636	0.14846	0.16115	1.03905	1.11178			528	391.186	836.893	844.847	1746.7	1868.97
				529	0.0063	0.14783	0.16051	1.03845	1.11114			529	391.193	837.041	845.007	1747.74	1870.08
				530	0.00624	0.14721	0.15988	1.03785	1.1105			530	391.199	837.188	845.167	1748.78	1871.19
				531	0.00617	0.14659	0.15925	1.03726	1.10987			531	391.205	837.334	845.327	1749.81	1872.3
				532	0.00611	0.14597	0.15862	1.02882	1.10083			532	391.211	837.48	845.485	1750.84	1873.4
				533	0.00605	0.14535	0.158	1.02823	1.1002			533	391.217	837.626	845.643	1751.87	1874.5
				534	0.00599	0.14474	0.15737	1.02764	1.09958			534	391.223	837.77	845.801	1752.9	1875.6
				535	0.00593	0.14412	0.15675	1.02706	1.09895			535	391.229	837.915	845.957	1753.93	1876.7
				536	0.00587	0.14351	0.15614	1.02648	1.09833			536	391.235	838.058	846.113	1754.95	1877.8
				537	0.00581	0.1429	0.15552	1.0259	1.09772			537	391.241	838.201	846.269	1755.98	1878.9
				538	0.00576	0.1423	0.15491	1.02533	1.0971			538	391.247	838.343	846.424	1757	1879.99
				539	0.0057	0.14169	0.1543	1.0169	1.08808			539	391.252	838.485	846.578	1758.02	1881.08
				540	0.00564	0.14109	0.1537	1.01633	1.08747			540	391.258	838.626	846.732	1759.04	1882.17
				541	0.00559	0.14049	0.15309	1.01576	1.08687			541	391.264	838.767	846.885	1760.05	1883.26
				542	0.00554	0.13989	0.15249	1.0152	1.08626			542	391.269	838.906	847.037	1761.07	1884.34
				543	0.00548	0.1393	0.15189	1.01463	1.08566			543	391.275	839.046	847.189	1762.08	1885.43
				544	0.00543	0.1387	0.1513	1.01407	1.08506			544	391.28	839.184	847.341	1763.1	1886.51
				545	0.00538	0.13811	0.1507	1.00566	1.07606			545	391.285	839.323	847.491	1764.1	1887.59
				546	0.00532	0.13752	0.15011	1.0051	1.07546			546	391.291	839.46	847.641	1765.11	1888.66
				547	0.00527	0.13693	0.14952	1.00455	1.07487			547	391.296	839.597	847.791	1766.11	1889.74
				548	0.00522	0.13634	0.14894	1.004	1.07428			548	391.301	839.733	847.94	1767.12	1890.81
				549	0.00517	0.13576	0.14835	1.00345	1.07369			549	391.306	839.869	848.088	1768.12	1891.89
				550	0.00513	0.13517	0.14777	1.0029	1.07311			550	391.311	840.004	848.236	1769.12	1892.96
				551	0.00508	0.13459	0.14719	1.00236	1.07253			551	391.317	840.139	848.383	1770.12	1894.03
				552	0.00503	0.13401	0.14661	0.99396	1.06354			552	391.322	840.273	848.53	1771.12	1895.1
				553	0.00498	0.13343	0.14604	0.99342	1.06296			553	391.327	840.406	848.676	1772.11	1896.16
				554	0.00494	0.13286	0.14547	0.99288	1.06239			554	391.331	840.539	848.821	1773.1	1897.22
				555	0.00489	0.13228	0.1449	0.99235	1.06181			555	391.336	840.671	848.966	1774.1	1898.28
				556	0.00485	0.13171	0.14433	0.99182	1.06124			556	391.341	840.803	849.111	1775.09	1899.35
				557	0.0048	0.13114	0.14376	0.99128	1.06067			557	391.346	840.934	849.254	1776.08	1900.41
				558	0.00476	0.13056	0.1432	0.99075	1.06011			558	391.351	841.065	849.398	1777.07	1901.47
				559	0.00472	0.13	0.14264	0.98237	1.05114			559	391.356	841.195	849.54	1778.05	1902.52
				560	0.00468	0.12943	0.14208	0.98185	1.05058			560	391.36	841.324	849.682	1779.04	1903.57
				561	0.00464	0.12886	0.14152	0.98132	1.05001			561	391.365	841.453	849.824	1780.02	1904.62
				562	0.0046	0.1283	0.14097	0.9808	1.04946			562	391.369	841.581	849.965	1781	1905.67
				563	0.00456	0.12773	0.14041	0.98028	1.0489			563	391.374	841.709	850.105	1781.98	1906.72
				564	0.00452	0.12717	0.13986	0.97976	1.04835			564	391.379	841.836	850.245	1782.96	1907.76
				565	0.00448	0.12661	0.13931	0.97925	1.04779			565	391.383	841.963	850.384	1783.94	1908.81
				566	0.00444	0.12605	0.13877	0.97088	1.03884			566	391.387	842.089	850.523	1784.91	1909.85
				567	0.00441	0.12549	0.13822	0.97037	1.03829			567	391.392	842.214	850.661	1785.88	1910.89
				568	0.00437	0.12494	0.13768	0.96986	1.03775			568	391.396	842.339	850.799	1786.85	1911.93
				569	0.00434	0.12438	0.13714	0.96935	1.0372			569	391.401	842.464	850.936	1787.82	1912.96
				570	0.0043	0.12383	0.1366	0.96884	1.03666			570	391.405	842.588	851.073	1788.79	1914
				571	0.00427	0.12327	0.13606	0.96834	1.03612			571	391.409	842.711	851.209	1789.75	1915.04
				572	0.00424	0.12272	0.13553	0.96783	1.03558			572	391.413	842.834	851.344	1790.72	1916.07
				573	0.0042	0.12219	0.135	0.95948	1.02664			573	391.418	842.956	851.479	1791.68	1917.1
				574	0.00417	0.12166	0.13446	0.95898	1.02611			574	391.422	843.077	851.614	1792.64	1918.13
				575	0.00414	0.12113	0.13393	0.95848	1.02557			575	391.426	843.199	851.748	1793.6	1919.15
				576	0.00411	0.1206	0.13341	0.95798	1.02504			576	391.43	843.319	851.881	1794.56	1920.18
				577	0.00408	0.12008	0.13288	0.95749	1.02451			577	391.434	843.439	852.014	1795.51	1921.2
				578	0.00405	0.11956	0.13235	0.957	1.02398			578	391.438	843.559	852.146	1796.47	1922.22
				579	0.00402	0.11904	0.13183	0.9565	1.02346			579	391.442	843.678	852.278	1797.43	1923.25
				580	0.00399	0.11852	0.13131	0.94816	1.01453			580	391.446	843.796	852.409	1798.38	1924.26
				581	0.00395	0.118	0.13079	0.94767	1.01401			581	391.45	843.914	852.54	1799.32	1925.28
				582	0.00391	0.11748	0.13027	0.94719	1.01349			582	391.454	844.032	852.671	1800.27	1926.29
				583	0.00387	0.11697	0.12976	0.9467	1.01297			583	391.458	844.149	852.8	1801.22	1927.3
				584	0.00383	0.11646	0.12925	0.94622	1.01246			584	391.462	844.265	852.93	1802.16	1928.32
				585	0.00379	0.11595	0.12875	0.94575	1.01195			585	391.465	844.381	853.058	1803.11	1929.33
				586	0.00375	0.11544	0.12825	0.94528	1.01145			586	391.469	844.497	853.187	1804.05	1930.34
				587	0.00371	0.11493	0.12776	0.93696	1.00255			587	391.473	844.612	853.314	1804.99	1931.34
				588	0.00367	0.11443	0.12726	0.9365	1.00205			588	391.477	844.726	853.442	1805.93	1932.34
				589	0.00363	0.11393	0.12677	0.93604	1.00156			589	391.48	844.84	853.568	1806.86	1933.34
				590	0.0036	0.11343	0.12628	0.93558	1.00107			590	391.484	844.953	853.695	1807.8	1934.35
				591	0.00356	0.11293	0.12579	0.93512	1.00058			591	391.487	845.066	853.82	1808.74	1935.35
				592	0.00352	0.11243	0.12531	0.93466	1.00009			592	391.491	845.179	853.946	1809.67	1936.35
				593	0.00348	0.11193	0.12483	0.93421	0.9996			593	391.494	845.291	854.071	1810.6	1937.35
				594	0.00345	0.11144	0.12435	0.93376	0.99912			594	391.498	845.402	854.195	1811.54	1938.35
				595	0.00341	0.11095	0.12387	0.92545	0.99023			595	391.501	845.513	854.319	1812.46	1939.34
				596	0.00337	0.11046	0.12339	0.925	0.98976			596	391.505	845.624	854.442	1813.39	1940.33
				597	0.00334	0.10997	0.12292	0.92456	0.98928			597	391.508	845.733	854.565	1814.31	1941.31
				598	0.0033	0.10948	0.12244	0.92412	0.9888			598	391.511	845.843	854.688	1815.24	1942.3
				599	0.00327	0.10899	0.12197	0.92367	0.98833			599	391.515	845.952	854.809	1816.16	1943.29
				600	0.00323	0.10851	0.1215	0.92323	0.98786			600	391.518	846.06	854.931	1817.08	1944.28
				601	0.00319	0.10803	0.12104	0.92279	0.98739			601	391.521	846.169	855.052	1818.01	1945.27
				602	0.00316	0.10755	0.12057	0.92236	0.98692			602	391.524	846.276	855.173	1818.93	1946.25
				603	0.00313	0.10707	0.12011	0.91407	0.97805			603	391.527	846.383	855.293	1819.84	1947.23
				604	0.00309	0.10659	0.11965	0.91363	0.97759			604	391.53	846.49	855.412	1820.76	1948.21
				605	0.00306	0.10611	0.11919	0.9132	0.97713			605	391.533	846.596	855.532	1821.67	1949.19
				606	0.00302	0.10564	0.11874	0.91278	0.97667			606	391.536	846.701	855.65	1822.58	1950.16
				607	0.00299	0.10517	0.11828	0.91235	0.97621			607	391.539	846.807	855.769	1823.49	1951.14
				608	0.00296	0.10469	0.11783	0.91192	0.97576			608	391.542	846.911	855.886	1824.41	1952.12
				609	0.00292	0.10422	0.11738	0.9115	0.9753			609	391.545	847.016	856.004	1825.32	1953.09
				610	0.00289	0.10376	0.11693	0.90322	0.96645			610	391.548	847.119	856.121	1826.22	1954.06
				611	0.00286	0.10329	0.11648	0.9028	0.966			611	391.551	847.223	856.237	1827.12	1955.02
				612	0.00282	0.10282	0.11604	0.90238	0.96555			612	391.554	847.325	856.353	1828.03	1955.99
				613	0.00279	0.10236	0.1156	0.90197	0.96511			613	391.557	847.428	856.469	1828.93	1956.95
				614	0.00276	0.1019	0.11515	0.90155	0.96466			614	391.559	847.53	856.584	1829.83	1957.92
				615	0.00273	0.10143	0.11472	0.90114	0.96422			615	391.562	847.631	856.699	1830.73	1958.88
				616	0.0027	0.10097	0.11428	0.90073	0.96378			616	391.565	847.732	856.813	1831.63	1959.85
				617	0.00267	0.10052	0.11384	0.90032	0.96334			617	391.567	847.833	856.927	1832.53	1960.81
				618	0.00264	0.10006	0.11341	0.89206	0.9545			618	391.57	847.933	857.04	1833.42	1961.76
				619	0.00261	0.0996	0.11298	0.89165	0.95407			619	391.573	848.032	857.153	1834.32	1962.72
				620	0.00258	0.09915	0.11255	0.89125	0.95364			620	391.575	848.131	857.266	1835.21	1963.67
				621	0.00255	0.0987	0.11212	0.89085	0.9532			621	391.578	848.23	857.378	1836.1	1964.63
				622	0.00251	0.09824	0.11169	0.89033	0.95265			622	391.58	848.328	857.49	1836.99	1965.58
				623	0.00248	0.09779	0.11127	0.88896	0.95119			623	391.583	848.426	857.601	1837.88	1966.53
				624	0.00246	0.09734	0.11085	0.8876	0.94973			624	391.585	848.523	857.712	1838.77	1967.48
				625	0.00243	0.09689	0.11042	0.88624	0.94828			625	391.588	848.62	857.822	1839.65	1968.43
				626	0.0024	0.09645	0.11001	0.88489	0.94683			626	391.59	848.717	857.932	1840.54	1969.37
				627	0.00237	0.096	0.10959	0.88354	0.94539			627	391.593	848.813	858.042	1841.42	1970.32
				628	0.00234	0.09556	0.10917	0.88219	0.94394			628	391.595	848.908	858.151	1842.3	1971.26
				629	0.00231	0.09512	0.10876	0.88085	0.94251			629	391.597	849.003	858.26	1843.18	1972.21
				630	0.00229	0.09469	0.10835	0.87951	0.94108			630	391.599	849.098	858.368	1844.06	1973.15
				631	0.00226	0.09426	0.10793	0.87817	0.93964			631	391.602	849.192	858.476	1844.94	1974.09
				632	0.00223	0.09384	0.10753	0.87684	0.93822			632	391.604	849.286	858.583	1845.82	1975.02
				633	0.0022	0.09341	0.10712	0.87551	0.9368			633	391.606	849.38	858.691	1846.69	1975.96
				634	0.00218	0.09299	0.10671	0.87418	0.93538			634	391.608	849.473	858.797	1847.57	1976.9
				635	0.00215	0.09257	0.10631	0.87286	0.93396			635	391.61	849.565	858.904	1848.44	1977.83
				636	0.00212	0.09216	0.10591	0.87154	0.93255			636	391.613	849.657	859.009	1849.31	1978.76
				637	0.0021	0.09174	0.1055	0.87023	0.93114			637	391.615	849.749	859.115	1850.18	1979.69
				638	0.00207	0.09133	0.1051	0.86891	0.92974			638	391.617	849.84	859.22	1851.05	1980.62
				639	0.00205	0.09091	0.10471	0.86761	0.92834			639	391.619	849.931	859.325	1851.92	1981.55
				640	0.00202	0.0905	0.10431	0.8663	0.92694			640	391.621	850.022	859.429	1852.78	1982.48
				641	0.002	0.09009	0.10392	0.865	0.92555			641	391.623	850.112	859.533	1853.65	1983.4
				642	0.00197	0.08969	0.10352	0.8637	0.92416			642	391.625	850.202	859.637	1854.51	1984.33
				643	0.00195	0.08928	0.10313	0.8624	0.92277			643	391.627	850.291	859.74	1855.38	1985.25
				644	0.00192	0.08888	0.10274	0.86111	0.92139			644	391.629	850.38	859.842	1856.24	1986.17
				645	0.0019	0.08847	0.10236	0.85982	0.92001			645	391.631	850.468	859.945	1857.1	1987.09
				646	0.00187	0.08808	0.10197	0.85854	0.91863			646	391.632	850.556	860.047	1857.96	1988.01
				647	0.00185	0.08768	0.10158	0.85726	0.91727			647	391.634	850.644	860.148	1858.81	1988.93
				648	0.00183	0.08728	0.1012	0.85599	0.91592			648	391.636	850.731	860.25	1859.67	1989.85
				649	0.00181	0.08689	0.10082	0.85473	0.91456			649	391.638	850.818	860.35	1860.52	1990.76
				650	0.00178	0.08649	0.10044	0.85347	0.91321			650	391.64	850.905	860.451	1861.38	1991.67
				651	0.00176	0.0861	0.10006	0.85221	0.91187			651	391.641	850.991	860.551	1862.23	1992.58
				652	0.00174	0.08571	0.09968	0.85096	0.91053			652	391.643	851.077	860.651	1863.08	1993.5
				653	0.00172	0.08533	0.0993	0.84971	0.90919			653	391.645	851.162	860.75	1863.93	1994.4
				654	0.00169	0.08494	0.09893	0.84846	0.90785			654	391.647	851.247	860.849	1864.78	1995.31
				655	0.00167	0.08456	0.09856	0.84722	0.90652			655	391.648	851.331	860.947	1865.63	1996.22
				656	0.00165	0.08418	0.09818	0.84598	0.90519			656	391.65	851.416	861.046	1866.47	1997.12
				657	0.00163	0.08379	0.09781	0.84474	0.90387			657	391.652	851.499	861.143	1867.32	1998.03
				658	0.00161	0.08342	0.09745	0.8435	0.90255			658	391.653	851.583	861.241	1868.16	1998.93
				659	0.00159	0.08304	0.09708	0.84228	0.90123			659	391.655	851.666	861.338	1869	1999.83
				660	0.00157	0.08267	0.09671	0.84105	0.89992			660	391.656	851.748	861.435	1869.84	2000.73
				661	0.00155	0.08229	0.09635	0.83983	0.89861			661	391.658	851.831	861.531	1870.68	2001.63
				662	0.00153	0.08192	0.09598	0.8386	0.89731			662	391.659	851.913	861.627	1871.52	2002.53
				663	0.00151	0.08155	0.09562	0.83739	0.896			663	391.661	851.994	861.723	1872.36	2003.42
				664	0.00149	0.08118	0.09526	0.83617	0.8947			664	391.662	852.075	861.818	1873.19	2004.32
				665	0.00147	0.08082	0.0949	0.83496	0.89341			665	391.664	852.156	861.913	1874.03	2005.21
				666	0.00145	0.08045	0.09454	0.83376	0.89212			666	391.665	852.237	862.007	1874.86	2006.1
				667	0.00144	0.08009	0.09419	0.83255	0.89083			667	391.667	852.317	862.101	1875.7	2006.99
				668	0.00142	0.07973	0.09383	0.83135	0.88954			668	391.668	852.396	862.195	1876.53	2007.88
				669	0.0014	0.07937	0.09348	0.83015	0.88826			669	391.67	852.476	862.289	1877.36	2008.77
				670	0.00138	0.07901	0.09312	0.82896	0.88698			670	391.671	852.555	862.382	1878.19	2009.66
				671	0.00136	0.07866	0.09277	0.82776	0.88571			671	391.672	852.634	862.475	1879.01	2010.55
				672	0.00135	0.0783	0.09242	0.82657	0.88443			672	391.674	852.712	862.567	1879.84	2011.43
				673	0.00133	0.07795	0.09207	0.82539	0.88316			673	391.675	852.79	862.659	1880.67	2012.31
				674	0.00132	0.0776	0.09172	0.82421	0.8819			674	391.676	852.867	862.751	1881.49	2013.19
				675	0.0013	0.07725	0.09138	0.82303	0.88064			675	391.678	852.945	862.842	1882.31	2014.08
				676	0.00128	0.07691	0.09103	0.82185	0.87938			676	391.679	853.022	862.933	1883.14	2014.95
				677	0.00127	0.07656	0.09069	0.82068	0.87812			677	391.68	853.098	863.024	1883.96	2015.83
				678	0.00125	0.07622	0.09034	0.81951	0.87687			678	391.681	853.174	863.114	1884.78	2016.71
				679	0.00124	0.07587	0.09	0.81834	0.87562			679	391.683	853.25	863.204	1885.59	2017.59
				680	0.00122	0.07553	0.08966	0.81717	0.87437			680	391.684	853.326	863.294	1886.41	2018.46
				681	0.00121	0.0752	0.08932	0.81601	0.87313			681	391.685	853.401	863.383	1887.23	2019.33
				682	0.00119	0.07486	0.08898	0.81485	0.87189			682	391.686	853.476	863.472	1888.04	2020.2
				683	0.00118	0.07452	0.08864	0.81369	0.87065			683	391.687	853.55	863.561	1888.86	2021.08
				684	0.00116	0.07419	0.08831	0.81254	0.86942			684	391.689	853.624	863.649	1889.67	2021.94
				685	0.00115	0.07386	0.08797	0.81139	0.86819			685	391.69	853.698	863.737	1890.48	2022.81
				686	0.00114	0.07352	0.08764	0.81024	0.86696			686	391.691	853.772	863.825	1891.29	2023.68
				687	0.00112	0.07319	0.0873	0.8091	0.86573			687	391.692	853.845	863.912	1892.1	2024.55
				688	0.00111	0.07286	0.08697	0.80795	0.86451			688	391.693	853.918	863.999	1892.91	2025.41
				689	0.0011	0.07252	0.08664	0.80681	0.86329			689	391.694	853.99	864.086	1893.71	2026.27
				690	0.0011	0.07219	0.08631	0.80568	0.86207			690	391.695	854.063	864.172	1894.52	2027.14
				691	0.00109	0.07186	0.08598	0.80454	0.86086			691	391.696	854.134	864.258	1895.32	2028
				692	0.00109	0.07153	0.08565	0.80341	0.85965			692	391.698	854.206	864.344	1896.13	2028.86
				693	0.00108	0.07121	0.08533	0.80228	0.85844			693	391.699	854.277	864.429	1896.93	2029.71
				694	0.00108	0.07088	0.085	0.80115	0.85723			694	391.7	854.348	864.514	1897.73	2030.57
				695	0.00107	0.07056	0.08468	0.80003	0.85603			695	391.701	854.419	864.599	1898.53	2031.43
				696	0.00107	0.07023	0.08435	0.79891	0.85483			696	391.702	854.489	864.683	1899.33	2032.28
				697	0.00107	0.06991	0.08403	0.79779	0.85364			697	391.703	854.559	864.767	1900.13	2033.14
				698	0.00106	0.06959	0.08372	0.79668	0.85245			698	391.704	854.628	864.851	1900.92	2033.99
				699	0.00106	0.06927	0.0834	0.79557	0.85126			699	391.705	854.698	864.934	1901.72	2034.84
				700	0.00105	0.06896	0.08309	0.79447	0.85008			700	391.706	854.767	865.017	1902.51	2035.69
				701	0.00105	0.06864	0.08277	0.79336	0.8489			701	391.707	854.835	865.1	1903.31	2036.54
				702	0.00104	0.06833	0.08246	0.79227	0.84772			702	391.708	854.904	865.182	1904.1	2037.39
				703	0.00104	0.06802	0.08215	0.79117	0.84655			703	391.709	854.972	865.265	1904.89	2038.23
				704	0.00104	0.06771	0.08184	0.79007	0.84538			704	391.71	855.039	865.346	1905.68	2039.08
				705	0.00103	0.0674	0.08154	0.78898	0.84421			705	391.711	855.107	865.428	1906.47	2039.92
				706	0.00103	0.06709	0.08123	0.78789	0.84305			706	391.712	855.174	865.509	1907.26	2040.77
				707	0.00102	0.06678	0.08093	0.78681	0.84188			707	391.713	855.241	865.59	1908.04	2041.61
				708	0.00102	0.06648	0.08062	0.78572	0.84072			708	391.714	855.307	865.671	1908.83	2042.45
				709	0.00102	0.06617	0.08032	0.78465	0.83957			709	391.715	855.373	865.751	1909.61	2043.29
				710	0.00101	0.06587	0.08002	0.78357	0.83842			710	391.716	855.439	865.831	1910.4	2044.13
				711	0.00101	0.06557	0.07972	0.78249	0.83727			711	391.717	855.505	865.911	1911.18	2044.96
				712	0.001	0.06527	0.07942	0.78142	0.83612			712	391.718	855.57	865.99	1911.96	2045.8
				713	0.000998	0.06498	0.07912	0.78035	0.83497			713	391.719	855.635	866.069	1912.74	2046.63
				714	0.000994	0.06468	0.07883	0.77928	0.83383			714	391.72	855.7	866.148	1913.52	2047.47
				715	0.000989	0.06438	0.07853	0.77822	0.83269			715	391.721	855.764	866.227	1914.3	2048.3
				716	0.000985	0.06409	0.07824	0.77716	0.83156			716	391.722	855.828	866.305	1915.08	2049.13
				717	0.000981	0.0638	0.07795	0.7761	0.83043			717	391.723	855.892	866.383	1915.85	2049.96
				718	0.000977	0.06351	0.07766	0.77505	0.8293			718	391.724	855.955	866.461	1916.63	2050.79
				719	0.000972	0.06322	0.07737	0.774	0.82818			719	391.725	856.019	866.538	1917.4	2051.62
				720	0.000968	0.06293	0.07708	0.77295	0.82706			720	391.726	856.082	866.615	1918.18	2052.45
				721	0.000964	0.06265	0.07679	0.77191	0.82594			721	391.727	856.144	866.692	1918.95	2053.27
				722	0.00096	0.06236	0.07651	0.77087	0.82483			722	391.728	856.207	866.768	1919.72	2054.1
				723	0.000955	0.06208	0.07622	0.76983	0.82372			723	391.729	856.269	866.845	1920.49	2054.92
				724	0.000951	0.0618	0.07594	0.76879	0.82261			724	391.73	856.33	866.92	1921.26	2055.74
				725	0.000947	0.06152	0.07566	0.76776	0.82151			725	391.731	856.392	866.996	1922.02	2056.57
				726	0.000943	0.06124	0.07538	0.76673	0.8204			726	391.732	856.453	867.072	1922.79	2057.39
				727	0.000939	0.06097	0.0751	0.76571	0.81931			727	391.733	856.514	867.147	1923.56	2058.21
				728	0.000934	0.06069	0.07482	0.76468	0.81821			728	391.734	856.575	867.221	1924.32	2059.02
				729	0.00093	0.06042	0.07455	0.76366	0.81712			729	391.735	856.635	867.296	1925.09	2059.84
				730	0.000926	0.06014	0.07427	0.76264	0.81603			730	391.736	856.695	867.37	1925.85	2060.66
				731	0.000922	0.05987	0.074	0.76163	0.81494			731	391.737	856.755	867.444	1926.61	2061.47
				732	0.000917	0.0596	0.07373	0.76062	0.81386			732	391.738	856.815	867.518	1927.37	2062.29
				733	0.000913	0.05934	0.07346	0.7596	0.81278			733	391.738	856.874	867.591	1928.13	2063.1
				734	0.000909	0.05907	0.07319	0.7586	0.8117			734	391.739	856.933	867.665	1928.89	2063.91
				735	0.000905	0.05881	0.07292	0.7576	0.81063			735	391.74	856.992	867.738	1929.65	2064.72
				736	0.0009	0.05854	0.07265	0.75659	0.80956			736	391.741	857.051	867.81	1930.4	2065.53
				737	0.000896	0.05828	0.07239	0.7556	0.80849			737	391.742	857.109	867.883	1931.16	2066.34
				738	0.000892	0.05802	0.07212	0.7546	0.80742			738	391.743	857.167	867.955	1931.91	2067.15
				739	0.000888	0.05776	0.07186	0.75361	0.80636			739	391.744	857.225	868.027	1932.67	2067.95
				740	0.000884	0.0575	0.0716	0.75262	0.8053			740	391.745	857.282	868.098	1933.42	2068.76
				741	0.000879	0.05725	0.07134	0.75163	0.80424			741	391.746	857.339	868.17	1934.17	2069.56
				742	0.000875	0.05699	0.07108	0.75064	0.80319			742	391.747	857.396	868.241	1934.92	2070.37
				743	0.000871	0.05674	0.07082	0.74966	0.80214			743	391.747	857.453	868.311	1935.67	2071.17
				744	0.000867	0.05649	0.07056	0.74868	0.80109			744	391.748	857.51	868.382	1936.42	2071.97
				745	0.000862	0.05624	0.07031	0.74771	0.80005			745	391.749	857.566	868.452	1937.17	2072.77
				746	0.000858	0.05599	0.07006	0.74673	0.799			746	391.75	857.622	868.522	1937.91	2073.57
				747	0.000854	0.05574	0.0698	0.74576	0.79797			747	391.751	857.678	868.592	1938.66	2074.37
				748	0.00085	0.0555	0.06955	0.7448	0.79693			748	391.752	857.733	868.662	1939.4	2075.16
				749	0.000846	0.05525	0.0693	0.74383	0.7959			749	391.753	857.788	868.731	1940.15	2075.96
				750	0.000841	0.05501	0.06906	0.74287	0.79487			750	391.753	857.843	868.8	1940.89	2076.75
				751	0.000837	0.05477	0.06881	0.74191	0.79384			751	391.754	857.898	868.869	1941.63	2077.55
				752	0.000833	0.05453	0.06857	0.74095	0.79282			752	391.755	857.953	868.937	1942.37	2078.34
				753	0.000829	0.05429	0.06832	0.74	0.7918			753	391.756	858.007	869.006	1943.11	2079.13
				754	0.000824	0.05406	0.06807	0.73904	0.79078			754	391.757	858.061	869.074	1943.85	2079.92
				755	0.00082	0.05382	0.06782	0.73808	0.78975			755	391.757	858.115	869.142	1944.59	2080.71
				756	0.000816	0.05359	0.06757	0.73713	0.78873			756	391.758	858.168	869.209	1945.33	2081.5
				757	0.000812	0.05336	0.06732	0.73618	0.78771			757	391.759	858.222	869.277	1946.06	2082.29
				758	0.000807	0.05312	0.06708	0.73523	0.78669			758	391.76	858.275	869.344	1946.8	2083.08
				759	0.000803	0.05289	0.06683	0.73428	0.78568			759	391.761	858.328	869.41	1947.53	2083.86
				760	0.000799	0.05267	0.06659	0.73333	0.78467			760	391.762	858.381	869.477	1948.27	2084.65
				761	0.000795	0.05244	0.06634	0.73239	0.78366			761	391.762	858.433	869.543	1949	2085.43
				762	0.000791	0.05222	0.0661	0.73145	0.78265			762	391.763	858.485	869.609	1949.73	2086.21
				763	0.000786	0.05199	0.06585	0.73051	0.78165			763	391.764	858.537	869.675	1950.46	2086.99
				764	0.000782	0.05177	0.06561	0.72957	0.78064			764	391.765	858.589	869.741	1951.19	2087.77
				765	0.000778	0.05155	0.06537	0.72864	0.77964			765	391.765	858.64	869.806	1951.92	2088.55
				766	0.000774	0.05133	0.06513	0.72771	0.77865			766	391.766	858.692	869.871	1952.65	2089.33
				767	0.000769	0.05111	0.06489	0.72678	0.77765			767	391.767	858.743	869.936	1953.37	2090.11
				768	0.000765	0.0509	0.06465	0.72585	0.77666			768	391.768	858.794	870.001	1954.1	2090.89
				769	0.000761	0.05068	0.06441	0.72492	0.77567			769	391.769	858.845	870.065	1954.83	2091.66
				770	0.000757	0.05047	0.06417	0.724	0.77468			770	391.769	858.895	870.13	1955.55	2092.44
				771	0.000753	0.05026	0.06394	0.72308	0.77369			771	391.77	858.945	870.193	1956.27	2093.21
				772	0.000748	0.05005	0.0637	0.72216	0.77271			772	391.771	858.995	870.257	1956.99	2093.98
				773	0.000744	0.04984	0.06346	0.72124	0.77173			773	391.772	859.045	870.321	1957.72	2094.76
				774	0.00074	0.04963	0.06323	0.72032	0.77075			774	391.772	859.095	870.384	1958.44	2095.53
				775	0.000736	0.04943	0.063	0.71941	0.76977			775	391.773	859.144	870.447	1959.16	2096.3
				776	0.000731	0.04922	0.06276	0.7185	0.7688			776	391.774	859.193	870.51	1959.87	2097.07
				777	0.000727	0.04902	0.06253	0.71759	0.76782			777	391.774	859.242	870.572	1960.59	2097.83
				778	0.000723	0.04882	0.0623	0.71668	0.76685			778	391.775	859.291	870.634	1961.31	2098.6
				779	0.000719	0.04862	0.06207	0.71578	0.76588			779	391.776	859.34	870.697	1962.02	2099.37
				780	0.000714	0.04842	0.06184	0.71488	0.76492			780	391.777	859.388	870.758	1962.74	2100.13
				781	0.00071	0.04822	0.06161	0.71398	0.76395			781	391.777	859.437	870.82	1963.45	2100.89
				782	0.000706	0.04803	0.06138	0.71308	0.76299			782	391.778	859.485	870.881	1964.17	2101.66
				783	0.000702	0.04784	0.06115	0.71218	0.76203			783	391.779	859.532	870.943	1964.88	2102.42
				784	0.000698	0.04764	0.06092	0.71128	0.76107			784	391.779	859.58	871.003	1965.59	2103.18
				785	0.000693	0.04745	0.06069	0.71039	0.76012			785	391.78	859.627	871.064	1966.3	2103.94
				786	0.000689	0.04726	0.06047	0.7095	0.75917			786	391.781	859.675	871.125	1967.01	2104.7
				787	0.000685	0.04708	0.06024	0.70861	0.75821			787	391.782	859.722	871.185	1967.72	2105.46
				788	0.000681	0.04689	0.06002	0.70772	0.75726			788	391.782	859.769	871.245	1968.43	2106.22
				789	0.000676	0.04671	0.05979	0.70684	0.75632			789	391.783	859.815	871.305	1969.13	2106.97
				790	0.000672	0.04652	0.05957	0.70595	0.75537			790	391.784	859.862	871.364	1969.84	2107.73
				791	0.000668	0.04634	0.05935	0.70507	0.75443			791	391.784	859.908	871.424	1970.54	2108.48
				792	0.000664	0.04616	0.05912	0.70419	0.75348			792	391.785	859.954	871.483	1971.25	2109.24
				793	0.000659	0.04598	0.0589	0.70331	0.75255			793	391.786	860	871.542	1971.95	2109.99
				794	0.000655	0.0458	0.05868	0.70244	0.75161			794	391.786	860.046	871.6	1972.65	2110.74
				795	0.000651	0.04562	0.05846	0.70156	0.75067			795	391.787	860.092	871.659	1973.36	2111.49
				796	0.000647	0.04542	0.05824	0.70069	0.74974			796	391.787	860.137	871.717	1974.06	2112.24
				797	0.000643	0.04522	0.05802	0.69982	0.7488			797	391.788	860.182	871.775	1974.76	2112.99
				798	0.000638	0.04501	0.0578	0.69895	0.74787			798	391.789	860.227	871.833	1975.45	2113.74
				799	0.000636	0.04481	0.05758	0.69808	0.74695			799	391.789	860.272	871.89	1976.15	2114.48
				800	0.000634	0.04461	0.05736	0.69721	0.74602			800	391.79	860.317	871.948	1976.85	2115.23
				801	0.000633	0.04441	0.05715	0.69635	0.74509			801	391.791	860.361	872.005	1977.55	2115.97
				802	0.000631	0.04421	0.05693	0.69549	0.74417			802	391.791	860.406	872.062	1978.24	2116.72
				803	0.000629	0.04401	0.05671	0.69463	0.74325			803	391.792	860.45	872.119	1978.94	2117.46
				804	0.000627	0.04381	0.0565	0.69377	0.74233			804	391.793	860.493	872.175	1979.63	2118.2
				805	0.000626	0.04361	0.05628	0.69291	0.74142			805	391.793	860.537	872.231	1980.32	2118.95
				806	0.000624	0.04342	0.05607	0.69206	0.7405			806	391.794	860.58	872.287	1981.02	2119.69
				807	0.000622	0.04322	0.05585	0.6912	0.73959			807	391.794	860.624	872.343	1981.71	2120.43
				808	0.00062	0.04303	0.05564	0.69035	0.73868			808	391.795	860.667	872.399	1982.4	2121.16
				809	0.000619	0.04283	0.05542	0.6895	0.73777			809	391.796	860.709	872.454	1983.09	2121.9
				810	0.000617	0.04264	0.05521	0.68865	0.73686			810	391.796	860.752	872.509	1983.77	2122.64
				811	0.000615	0.04245	0.05501	0.68782	0.73596			811	391.797	860.795	872.565	1984.46	2123.37
				812	0.000613	0.04226	0.05481	0.68698	0.73507			812	391.798	860.837	872.619	1985.15	2124.11
				813	0.000612	0.04207	0.05461	0.68615	0.73418			813	391.798	860.879	872.674	1985.84	2124.84
				814	0.00061	0.04188	0.05441	0.68531	0.73329			814	391.799	860.921	872.728	1986.52	2125.58
				815	0.000608	0.04169	0.05421	0.68449	0.7324			815	391.799	860.962	872.783	1987.21	2126.31
				816	0.000606	0.04151	0.05401	0.68366	0.73151			816	391.8	861.004	872.837	1987.89	2127.04
				817	0.000604	0.04132	0.05381	0.68283	0.73063			817	391.801	861.045	872.89	1988.57	2127.77
				818	0.000603	0.04113	0.05361	0.68201	0.72975			818	391.801	861.086	872.944	1989.25	2128.5
				819	0.000601	0.04095	0.05342	0.68119	0.72887			819	391.802	861.127	872.997	1989.94	2129.23
				820	0.000599	0.04077	0.05322	0.68037	0.72799			820	391.802	861.168	873.051	1990.62	2129.96
				821	0.000597	0.04059	0.05303	0.67955	0.72712			821	391.803	861.209	873.104	1991.3	2130.69
				822	0.000596	0.0404	0.05283	0.67874	0.72625			822	391.804	861.249	873.156	1991.97	2131.41
				823	0.000594	0.04022	0.05264	0.67792	0.72538			823	391.804	861.289	873.209	1992.65	2132.14
				824	0.000592	0.04004	0.05245	0.67711	0.72451			824	391.805	861.329	873.262	1993.33	2132.86
				825	0.00059	0.03986	0.05226	0.67631	0.72365			825	391.805	861.369	873.314	1994.01	2133.59
				826	0.000589	0.03969	0.05207	0.6755	0.72278			826	391.806	861.409	873.366	1994.68	2134.31
				827	0.000587	0.03951	0.05188	0.67469	0.72192			827	391.806	861.448	873.418	1995.36	2135.03
				828	0.000585	0.03933	0.0517	0.67389	0.72106			828	391.807	861.488	873.469	1996.03	2135.75
				829	0.000583	0.03916	0.05151	0.67309	0.72021			829	391.808	861.527	873.521	1996.7	2136.47
				830	0.000582	0.03898	0.05132	0.67229	0.71935			830	391.808	861.566	873.572	1997.37	2137.19
				831	0.00058	0.03881	0.05114	0.6715	0.7185			831	391.809	861.605	873.623	1998.05	2137.91
				832	0.000578	0.03864	0.05096	0.6707	0.71765			832	391.809	861.643	873.674	1998.72	2138.63
				833	0.000576	0.03847	0.05077	0.66991	0.71681			833	391.81	861.682	873.725	1999.39	2139.34
				834	0.000575	0.0383	0.05059	0.66912	0.71596			834	391.811	861.72	873.776	2000.06	2140.06
				835	0.000573	0.03813	0.05041	0.66833	0.71512			835	391.811	861.758	873.826	2000.72	2140.77
				836	0.000571	0.03796	0.05023	0.66755	0.71427			836	391.812	861.796	873.876	2001.39	2141.49
				837	0.000569	0.03779	0.05005	0.66676	0.71344			837	391.812	861.834	873.926	2002.06	2142.2
				838	0.000568	0.03763	0.04987	0.66598	0.7126			838	391.813	861.872	873.976	2002.72	2142.92
				839	0.000566	0.03746	0.0497	0.6652	0.71177			839	391.813	861.909	874.026	2003.39	2143.63
				840	0.000564	0.0373	0.04952	0.66443	0.71094			840	391.814	861.946	874.076	2004.05	2144.34
				841	0.000562	0.03713	0.04935	0.66365	0.7101			841	391.815	861.984	874.125	2004.72	2145.05
				842	0.000561	0.03697	0.04917	0.66288	0.70928			842	391.815	862.02	874.174	2005.38	2145.76
				843	0.000559	0.03681	0.049	0.66211	0.70845			843	391.816	862.057	874.223	2006.04	2146.47
				844	0.000557	0.03665	0.04883	0.66134	0.70763			844	391.816	862.094	874.272	2006.7	2147.17
				845	0.000555	0.03649	0.04865	0.66057	0.70681			845	391.817	862.13	874.321	2007.36	2147.88
				846	0.000554	0.03633	0.04848	0.6598	0.70599			846	391.817	862.167	874.369	2008.02	2148.59
				847	0.000552	0.03617	0.04831	0.65904	0.70518			847	391.818	862.203	874.417	2008.68	2149.29
				848	0.00055	0.03601	0.04815	0.65828	0.70436			848	391.818	862.239	874.465	2009.34	2150
				849	0.000548	0.03585	0.04798	0.65752	0.70355			849	391.819	862.275	874.513	2010	2150.7
				850	0.000547	0.0357	0.04781	0.65677	0.70274			850	391.82	862.31	874.561	2010.66	2151.4
				851	0.000545	0.03554	0.04765	0.65601	0.70193			851	391.82	862.346	874.609	2011.31	2152.1
				852	0.000543	0.03539	0.04748	0.65526	0.70113			852	391.821	862.381	874.656	2011.97	2152.81
				853	0.000541	0.03524	0.04732	0.65451	0.70032			853	391.821	862.417	874.704	2012.62	2153.51
				854	0.00054	0.03508	0.04716	0.65376	0.69952			854	391.822	862.452	874.751	2013.28	2154.2
				855	0.000538	0.03493	0.04699	0.65302	0.69873			855	391.822	862.487	874.798	2013.93	2154.9
				856	0.000536	0.03478	0.04683	0.65227	0.69793			856	391.823	862.521	874.845	2014.58	2155.6
				857	0.000534	0.03463	0.04667	0.65153	0.69713			857	391.823	862.556	874.891	2015.23	2156.3
				858	0.000533	0.03449	0.04652	0.65079	0.69634			858	391.824	862.591	874.938	2015.88	2157
				859	0.000531	0.03434	0.04636	0.65005	0.69555			859	391.824	862.625	874.984	2016.53	2157.69
				860	0.000529	0.03419	0.0462	0.64931	0.69476			860	391.825	862.659	875.03	2017.18	2158.39
				861	0.000527	0.03405	0.04604	0.64858	0.69398			861	391.825	862.693	875.076	2017.83	2159.08
				862	0.000526	0.0339	0.04589	0.64784	0.69319			862	391.826	862.727	875.122	2018.48	2159.77
				863	0.000524	0.03376	0.04573	0.64711	0.69241			863	391.826	862.761	875.168	2019.13	2160.46
				864	0.000522	0.03362	0.04558	0.64638	0.69163			864	391.827	862.794	875.214	2019.77	2161.16
				865	0.00052	0.03347	0.04543	0.64565	0.69085			865	391.827	862.828	875.259	2020.42	2161.85
				866	0.000518	0.03333	0.04528	0.64493	0.69007			866	391.828	862.861	875.304	2021.06	2162.54
				867	0.000517	0.03319	0.04512	0.6442	0.68929			867	391.829	862.894	875.35	2021.71	2163.23
				868	0.000515	0.03306	0.04496	0.64346	0.6885			868	391.829	862.927	875.394	2022.35	2163.92
				869	0.000513	0.03292	0.04479	0.64273	0.68772			869	391.83	862.96	875.439	2022.99	2164.6
				870	0.000511	0.03278	0.04463	0.642	0.68694			870	391.83	862.993	875.484	2023.64	2165.29
				871	0.00051	0.03264	0.04447	0.64126	0.68615			871	391.831	863.026	875.528	2024.28	2165.98
				872	0.000508	0.03251	0.0443	0.64053	0.68537			872	391.831	863.058	875.573	2024.92	2166.66
				873	0.000506	0.03237	0.04414	0.63981	0.68459			873	391.832	863.091	875.617	2025.56	2167.35
				874	0.000504	0.03224	0.04398	0.63908	0.68381			874	391.832	863.123	875.661	2026.2	2168.03
				875	0.000503	0.03211	0.04382	0.63835	0.68304			875	391.833	863.155	875.705	2026.83	2168.71
				876	0.000501	0.03198	0.04366	0.63763	0.68226			876	391.833	863.187	875.748	2027.47	2169.4
				877	0.000499	0.03185	0.04349	0.63691	0.68149			877	391.834	863.219	875.792	2028.11	2170.08
				878	0.000497	0.03172	0.04333	0.63618	0.68071			878	391.834	863.251	875.835	2028.75	2170.76
				879	0.000496	0.03159	0.04317	0.63546	0.67994			879	391.835	863.282	875.878	2029.38	2171.44
				880	0.000494	0.03146	0.04301	0.63474	0.67917			880	391.835	863.314	875.921	2030.02	2172.12
				881	0.000492	0.03133	0.04285	0.63402	0.6784			881	391.836	863.345	875.964	2030.65	2172.79
				882	0.00049	0.03121	0.04269	0.6333	0.67763			882	391.836	863.376	876.007	2031.28	2173.47
				883	0.000489	0.03108	0.04253	0.63259	0.67687			883	391.837	863.407	876.049	2031.92	2174.15
				884	0.000487	0.03096	0.04237	0.63187	0.6761			884	391.837	863.438	876.092	2032.55	2174.83
				885	0.000485	0.03083	0.0422	0.63116	0.67534			885	391.838	863.469	876.134	2033.18	2175.5
				886	0.000483	0.03071	0.04204	0.63044	0.67457			886	391.838	863.5	876.176	2033.81	2176.18
				887	0.000482	0.03059	0.04188	0.62973	0.67381			887	391.838	863.53	876.218	2034.44	2176.85
				888	0.00048	0.03047	0.04172	0.62902	0.67305			888	391.839	863.561	876.26	2035.07	2177.52
				889	0.000478	0.03035	0.04156	0.62831	0.67229			889	391.839	863.591	876.301	2035.7	2178.19
				890	0.000476	0.03023	0.0414	0.6276	0.67153			890	391.84	863.621	876.343	2036.32	2178.87
				891	0.000475	0.03011	0.04124	0.62689	0.67077			891	391.84	863.652	876.384	2036.95	2179.54
				892	0.000473	0.03	0.04108	0.62618	0.67001			892	391.841	863.682	876.425	2037.58	2180.21
				893	0.000471	0.02988	0.04092	0.62547	0.66926			893	391.841	863.711	876.466	2038.2	2180.88
				894	0.000469	0.02977	0.04076	0.62477	0.6685			894	391.842	863.741	876.507	2038.83	2181.54
				895	0.000468	0.02965	0.04059	0.62406	0.66775			895	391.842	863.771	876.547	2039.45	2182.21
				896	0.000466	0.02954	0.04043	0.62336	0.66699			896	391.843	863.8	876.588	2040.07	2182.88
				897	0.000464	0.02943	0.04027	0.62266	0.66624			897	391.843	863.83	876.628	2040.7	2183.55
				898	0.000462	0.02932	0.04011	0.62195	0.66549			898	391.844	863.859	876.668	2041.32	2184.21
				899	0.000461	0.0292	0.03995	0.62125	0.66474			899	391.844	863.888	876.708	2041.94	2184.88
				900	0.000459	0.02909	0.03979	0.62055	0.66399			900	391.845	863.917	876.748	2042.56	2185.54
				901	0.000457	0.02899	0.03962	0.61985	0.66324			901	391.845	863.946	876.787	2043.18	2186.2
				902	0.000455	0.02888	0.03946	0.61916	0.6625			902	391.846	863.975	876.827	2043.8	2186.87
				903	0.000454	0.02877	0.0393	0.61846	0.66175			903	391.846	864.004	876.866	2044.42	2187.53
				904	0.000452	0.02867	0.03914	0.61776	0.661			904	391.846	864.033	876.905	2045.04	2188.19
				905	0.00045	0.02855	0.03898	0.61706	0.66026			905	391.847	864.061	876.944	2045.65	2188.85
				906	0.000448	0.02842	0.03881	0.61637	0.65951			906	391.847	864.09	876.983	2046.27	2189.51
				907	0.000447	0.0283	0.03865	0.61567	0.65877			907	391.848	864.118	877.022	2046.88	2190.17
				908	0.000445	0.02818	0.03848	0.61498	0.65803			908	391.848	864.146	877.06	2047.5	2190.82
				909	0.000445	0.02805	0.03832	0.61429	0.65729			909	391.849	864.174	877.098	2048.11	2191.48
				910	0.000445	0.02793	0.03816	0.6136	0.65655			910	391.849	864.202	877.137	2048.73	2192.14
				911	0.000444	0.02781	0.03799	0.6129	0.65581			911	391.85	864.23	877.175	2049.34	2192.79
				912	0.000444	0.02769	0.03783	0.61221	0.65507			912	391.85	864.258	877.212	2049.95	2193.45
				913	0.000444	0.02757	0.03766	0.61152	0.65433			913	391.85	864.285	877.25	2050.56	2194.1
				914	0.000443	0.02745	0.0375	0.61083	0.65359			914	391.851	864.313	877.288	2051.18	2194.76
				915	0.000443	0.02733	0.03734	0.61015	0.65285			915	391.851	864.34	877.325	2051.79	2195.41
				916	0.000443	0.02721	0.03717	0.60946	0.65212			916	391.852	864.367	877.362	2052.39	2196.06
				917	0.000442	0.02709	0.037	0.60877	0.65138			917	391.852	864.394	877.399	2053	2196.71
				918	0.000442	0.02697	0.03684	0.60808	0.65065			918	391.853	864.421	877.436	2053.61	2197.36
				919	0.000442	0.02685	0.03667	0.6074	0.64992			919	391.853	864.448	877.473	2054.22	2198.01
				920	0.000442	0.02674	0.0365	0.60671	0.64918			920	391.854	864.475	877.509	2054.83	2198.66
				921	0.000441	0.02662	0.03634	0.60603	0.64845			921	391.854	864.501	877.545	2055.43	2199.31
				922	0.000441	0.02651	0.03617	0.60534	0.64772			922	391.854	864.528	877.582	2056.04	2199.96
				923	0.000441	0.02639	0.036	0.60466	0.64699			923	391.855	864.554	877.618	2056.64	2200.61
				924	0.00044	0.02627	0.03587	0.60401	0.64629			924	391.855	864.581	877.653	2057.25	2201.25
				925	0.00044	0.02616	0.03574	0.60337	0.6456			925	391.856	864.607	877.689	2057.85	2201.9
				926	0.00044	0.02605	0.03561	0.60272	0.64492			926	391.856	864.633	877.725	2058.45	2202.54
				927	0.000439	0.02593	0.03549	0.60208	0.64423			927	391.857	864.659	877.76	2059.05	2203.19
				928	0.000439	0.02582	0.03536	0.60144	0.64355			928	391.857	864.685	877.796	2059.66	2203.83
				929	0.000439	0.02571	0.03524	0.60081	0.64287			929	391.857	864.71	877.831	2060.26	2204.47
				930	0.000439	0.0256	0.03512	0.60018	0.64219			930	391.858	864.736	877.866	2060.86	2205.12
				931	0.000438	0.02549	0.035	0.59954	0.64151			931	391.858	864.761	877.901	2061.46	2205.76
				932	0.000438	0.02538	0.03488	0.59892	0.64084			932	391.859	864.787	877.936	2062.05	2206.4
				933	0.000438	0.02527	0.03476	0.59829	0.64017			933	391.859	864.812	877.971	2062.65	2207.04
				934	0.000437	0.02516	0.03465	0.59767	0.6395			934	391.86	864.837	878.005	2063.25	2207.68
				935	0.000437	0.02505	0.03454	0.59705	0.63884			935	391.86	864.862	878.04	2063.85	2208.32
				936	0.000437	0.02494	0.03442	0.59643	0.63818			936	391.861	864.887	878.074	2064.44	2208.96
				937	0.000436	0.02483	0.03431	0.59581	0.63752			937	391.861	864.912	878.109	2065.04	2209.59
				938	0.000436	0.02473	0.03421	0.5952	0.63687			938	391.861	864.937	878.143	2065.64	2210.23
				939	0.000436	0.02462	0.0341	0.59459	0.63621			939	391.862	864.961	878.177	2066.23	2210.87
				940	0.000436	0.02451	0.034	0.59398	0.63556			940	391.862	864.986	878.211	2066.82	2211.5
				941	0.000435	0.02441	0.03389	0.59338	0.63492			941	391.863	865.01	878.245	2067.42	2212.14
				942	0.000435	0.0243	0.03379	0.59278	0.63427			942	391.863	865.035	878.279	2068.01	2212.77
				943	0.000435	0.0242	0.0337	0.59218	0.63363			943	391.864	865.059	878.312	2068.6	2213.4
				944	0.000434	0.02409	0.0336	0.59158	0.63299			944	391.864	865.083	878.346	2069.19	2214.04
				945	0.000434	0.02399	0.03351	0.59099	0.63236			945	391.864	865.107	878.379	2069.78	2214.67
				946	0.000434	0.02389	0.03341	0.5904	0.63173			946	391.865	865.131	878.413	2070.38	2215.3
				947	0.000433	0.02379	0.03332	0.58981	0.6311			947	391.865	865.155	878.446	2070.97	2215.93
				948	0.000433	0.02368	0.03324	0.58923	0.63047			948	391.866	865.178	878.479	2071.55	2216.56
				949	0.000433	0.02358	0.03315	0.58864	0.62985			949	391.866	865.202	878.512	2072.14	2217.19
				950	0.000432	0.02348	0.03306	0.58806	0.62923			950	391.867	865.225	878.546	2072.73	2217.82
				951	0.000432	0.02338	0.03298	0.58749	0.62861			951	391.867	865.249	878.579	2073.32	2218.45
				952	0.000432	0.02328	0.0329	0.58691	0.628			952	391.867	865.272	878.611	2073.91	2219.08
				953	0.000432	0.02318	0.03283	0.58634	0.62739			953	391.868	865.295	878.644	2074.49	2219.71
				954	0.000431	0.02309	0.03275	0.58577	0.62678			954	391.868	865.318	878.677	2075.08	2220.33
				955	0.000431	0.02299	0.03268	0.58521	0.62617			955	391.869	865.341	878.71	2075.66	2220.96
				956	0.000431	0.02289	0.0326	0.58465	0.62557			956	391.869	865.364	878.742	2076.25	2221.58
				957	0.00043	0.02279	0.03254	0.58409	0.62497			957	391.87	865.387	878.775	2076.83	2222.21
				958	0.00043	0.0227	0.03247	0.58353	0.62438			958	391.87	865.41	878.807	2077.42	2222.83
				959	0.00043	0.0226	0.03241	0.58298	0.62379			959	391.871	865.432	878.84	2078	2223.46
				960	0.000429	0.02251	0.03234	0.58243	0.6232			960	391.871	865.455	878.872	2078.58	2224.08
				961	0.000429	0.02241	0.03228	0.58188	0.62261			961	391.871	865.477	878.904	2079.16	2224.7
				962	0.000429	0.02232	0.03222	0.58134	0.62203			962	391.872	865.499	878.937	2079.74	2225.33
				963	0.000429	0.02223	0.03217	0.5808	0.62145			963	391.872	865.522	878.969	2080.32	2225.95
				964	0.000428	0.02213	0.03212	0.58026	0.62088			964	391.873	865.544	879.001	2080.9	2226.57
				965	0.000428	0.02204	0.03207	0.57973	0.62031			965	391.873	865.566	879.033	2081.48	2227.19
				966	0.000428	0.02195	0.03202	0.57919	0.61974			966	391.874	865.588	879.065	2082.06	2227.81
				967	0.000427	0.02186	0.03198	0.57867	0.61917			967	391.874	865.61	879.097	2082.64	2228.43
				968	0.000427	0.02177	0.03193	0.57814	0.61861			968	391.874	865.631	879.129	2083.22	2229.05
				969	0.000427	0.02168	0.03189	0.57762	0.61805			969	391.875	865.653	879.161	2083.8	2229.66
				970	0.000426	0.02159	0.03185	0.5771	0.6175			970	391.875	865.675	879.193	2084.38	2230.28
				971	0.000426	0.0215	0.03182	0.57659	0.61695			971	391.876	865.696	879.224	2084.95	2230.9
				972	0.000426	0.02141	0.03179	0.57607	0.6164			972	391.876	865.718	879.256	2085.53	2231.51
				973	0.000426	0.02132	0.03176	0.57557	0.61586			973	391.876	865.739	879.288	2086.1	2232.13
				974	0.000425	0.02124	0.03173	0.57506	0.61531			974	391.877	865.76	879.32	2086.68	2232.75
				975	0.000425	0.02115	0.0317	0.57456	0.61478			975	391.877	865.781	879.351	2087.25	2233.36
				976	0.000425	0.02106	0.03168	0.57406	0.61424			976	391.878	865.802	879.383	2087.83	2233.97
				977	0.000424	0.02098	0.03166	0.57356	0.61371			977	391.878	865.823	879.415	2088.4	2234.59
				978	0.000424	0.02089	0.03165	0.57307	0.61319			978	391.879	865.844	879.446	2088.97	2235.2
				979	0.000424	0.02081	0.03163	0.57258	0.61267			979	391.879	865.865	879.478	2089.55	2235.81
				980	0.000423	0.02072	0.03158	0.57206	0.6121			980	391.879	865.886	879.51	2090.12	2236.43
				981	0.000423	0.02064	0.03148	0.5715	0.6115			981	391.88	865.906	879.541	2090.69	2237.04
				982	0.000423	0.02056	0.03139	0.57093	0.6109			982	391.88	865.927	879.572	2091.26	2237.65
				983	0.000423	0.02048	0.03129	0.57037	0.6103			983	391.881	865.947	879.604	2091.83	2238.26
				984	0.000422	0.02039	0.03119	0.56981	0.60969			984	391.881	865.968	879.635	2092.4	2238.87
				985	0.000422	0.02031	0.03109	0.56924	0.60909			985	391.882	865.988	879.666	2092.97	2239.48
				986	0.000422	0.02023	0.03099	0.56868	0.60849			986	391.882	866.008	879.697	2093.54	2240.09
				987	0.000421	0.02015	0.03089	0.56812	0.60789			987	391.882	866.029	879.728	2094.11	2240.69
				988	0.000421	0.02007	0.03079	0.56756	0.60728			988	391.883	866.049	879.759	2094.67	2241.3
				989	0.000421	0.01999	0.03069	0.56699	0.60668			989	391.883	866.069	879.789	2095.24	2241.91
				990	0.00042	0.01991	0.03059	0.56643	0.60608			990	391.884	866.089	879.82	2095.81	2242.51
				991	0.00042	0.01984	0.03049	0.56587	0.60548			991	391.884	866.108	879.85	2096.37	2243.12
				992	0.00042	0.01976	0.03038	0.56531	0.60488			992	391.885	866.128	879.881	2096.94	2243.72
				993	0.000419	0.01968	0.03028	0.56475	0.60428			993	391.885	866.148	879.911	2097.5	2244.33
				994	0.000419	0.01961	0.03018	0.56419	0.60368			994	391.885	866.167	879.941	2098.07	2244.93
				995	0.000419	0.01953	0.03007	0.56363	0.60308			995	391.886	866.187	879.971	2098.63	2245.54
				996	0.000419	0.01945	0.02997	0.56306	0.60248			996	391.886	866.206	880.001	2099.19	2246.14
				997	0.000418	0.01938	0.02986	0.5625	0.60188			997	391.887	866.226	880.031	2099.76	2246.74
				998	0.000418	0.01931	0.02975	0.56194	0.60128			998	391.887	866.245	880.061	2100.32	2247.34
				999	0.000418	0.01923	0.02965	0.56138	0.60068			999	391.887	866.264	880.091	2100.88	2247.94
				1000	0.000417	0.01916	0.02954	0.56082	0.60008			1000	391.888	866.283	880.12	2101.44	2248.54
				1001	0.000417	0.01909	0.02943	0.56026	0.59948			1001	391.888	866.303	880.15	2102	2249.14
				1002	0.000417	0.01902	0.02932	0.5597	0.59888			1002	391.889	866.322	880.179	2102.56	2249.74
				1003	0.000416	0.01894	0.02921	0.55914	0.59828			1003	391.889	866.341	880.208	2103.12	2250.34
				1004	0.000416	0.01887	0.0291	0.55858	0.59768			1004	391.89	866.359	880.237	2103.68	2250.94
				1005	0.000416	0.0188	0.02899	0.55802	0.59709			1005	391.89	866.378	880.266	2104.24	2251.53
				1006	0.000416	0.01873	0.02888	0.55746	0.59649			1006	391.89	866.397	880.295	2104.79	2252.13
				1007	0.000415	0.01866	0.02876	0.55691	0.59589			1007	391.891	866.416	880.324	2105.35	2252.73
				1008	0.000415	0.0186	0.02865	0.55635	0.59529			1008	391.891	866.434	880.352	2105.91	2253.32
				1009	0.000415	0.01853	0.02854	0.55579	0.59469			1009	391.892	866.453	880.381	2106.46	2253.92
				1010	0.000414	0.01846	0.02842	0.55523	0.5941			1010	391.892	866.471	880.409	2107.02	2254.51
				1011	0.000414	0.01839	0.02831	0.55467	0.5935			1011	391.892	866.49	880.438	2107.57	2255.1
				1012	0.000414	0.01833	0.02819	0.55411	0.5929			1012	391.893	866.508	880.466	2108.13	2255.7
				1013	0.000413	0.01826	0.02807	0.55356	0.5923			1013	391.893	866.526	880.494	2108.68	2256.29
				1014	0.000413	0.01819	0.02796	0.553	0.59171			1014	391.894	866.544	880.522	2109.23	2256.88
				1015	0.000413	0.01812	0.02784	0.55244	0.59111			1015	391.894	866.562	880.55	2109.79	2257.47
				1016	0.000413	0.01804	0.02772	0.55188	0.59051			1016	391.895	866.58	880.578	2110.34	2258.06
				1017	0.000412	0.01796	0.0276	0.55132	0.58992			1017	391.895	866.598	880.605	2110.89	2258.65
				1018	0.000412	0.01789	0.02748	0.55077	0.58932			1018	391.895	866.616	880.633	2111.44	2259.24
				1019	0.000412	0.01781	0.02736	0.55021	0.58873			1019	391.896	866.634	880.66	2111.99	2259.83
				1020	0.000412	0.01774	0.02724	0.54965	0.58813			1020	391.896	866.652	880.687	2112.54	2260.42
				1021	0.000412	0.01766	0.02712	0.5491	0.58753			1021	391.897	866.67	880.714	2113.09	2261.01
				1022	0.000412	0.01759	0.027	0.54854	0.58694			1022	391.897	866.687	880.741	2113.64	2261.59
				1023	0.000411	0.01751	0.02688	0.54798	0.58634			1023	391.897	866.705	880.768	2114.19	2262.18
				1024	0.000411	0.01744	0.02675	0.54743	0.58575			1024	391.898	866.722	880.795	2114.73	2262.76
				1025	0.000411	0.01736	0.02663	0.54687	0.58515			1025	391.898	866.739	880.822	2115.28	2263.35
				1026	0.000411	0.01729	0.0265	0.54631	0.58456			1026	391.899	866.757	880.848	2115.83	2263.93
				1027	0.000411	0.01722	0.02638	0.54576	0.58396			1027	391.899	866.774	880.874	2116.37	2264.52
				1028	0.000411	0.01715	0.02625	0.5452	0.58337			1028	391.899	866.791	880.901	2116.92	2265.1
				1029	0.000411	0.01707	0.02613	0.54465	0.58277			1029	391.9	866.808	880.927	2117.46	2265.68
				1030	0.00041	0.017	0.026	0.54409	0.58218			1030	391.9	866.825	880.953	2118.01	2266.27
				1031	0.00041	0.01693	0.02587	0.54353	0.58158			1031	391.901	866.842	880.979	2118.55	2266.85
				1032	0.00041	0.01686	0.02574	0.54298	0.58099			1032	391.901	866.859	881.004	2119.09	2267.43
				1033	0.00041	0.01679	0.02561	0.54242	0.58039			1033	391.901	866.876	881.03	2119.64	2268.01
				1034	0.00041	0.01672	0.02548	0.54187	0.5798			1034	391.902	866.892	881.056	2120.18	2268.59
				1035	0.00041	0.01664	0.02535	0.54131	0.5792			1035	391.902	866.909	881.081	2120.72	2269.17
				1036	0.00041	0.01657	0.02522	0.54076	0.57861			1036	391.903	866.926	881.106	2121.26	2269.75
				1037	0.00041	0.0165	0.02513	0.54024	0.57805			1037	391.903	866.942	881.131	2121.8	2270.33
				1038	0.000409	0.01644	0.02504	0.53972	0.5775			1038	391.904	866.959	881.156	2122.34	2270.9
				1039	0.000409	0.01637	0.02494	0.5392	0.57695			1039	391.904	866.975	881.181	2122.88	2271.48
				1040	0.000409	0.0163	0.02485	0.53869	0.57639			1040	391.904	866.991	881.206	2123.42	2272.06
				1041	0.000409	0.01623	0.02476	0.53817	0.57585			1041	391.905	867.008	881.231	2123.96	2272.63
				1042	0.000409	0.01616	0.02467	0.53766	0.57529			1042	391.905	867.024	881.256	2124.49	2273.21
				1043	0.000409	0.01609	0.02458	0.53714	0.57474			1043	391.906	867.04	881.28	2125.03	2273.78
				1044	0.000409	0.01602	0.02448	0.53663	0.5742			1044	391.906	867.056	881.305	2125.57	2274.36
				1045	0.000409	0.01596	0.02439	0.53612	0.57365			1045	391.906	867.072	881.329	2126.1	2274.93
				1046	0.000408	0.01589	0.0243	0.53561	0.5731			1046	391.907	867.088	881.353	2126.64	2275.5
				1047	0.000408	0.01582	0.02421	0.5351	0.57255			1047	391.907	867.103	881.377	2127.17	2276.08
				1048	0.000408	0.01576	0.02412	0.53459	0.57201			1048	391.908	867.119	881.402	2127.71	2276.65
				1049	0.000408	0.01569	0.02403	0.53408	0.57146			1049	391.908	867.135	881.426	2128.24	2277.22
				1050	0.000408	0.01563	0.02393	0.53357	0.57092			1050	391.908	867.151	881.45	2128.78	2277.79
				1051	0.000408	0.01556	0.02384	0.53306	0.57037			1051	391.909	867.166	881.473	2129.31	2278.36
				1052	0.000408	0.0155	0.02375	0.53255	0.56983			1052	391.909	867.182	881.497	2129.84	2278.93
				1053	0.000407	0.01543	0.02366	0.53205	0.56929			1053	391.91	867.197	881.521	2130.37	2279.5
				1054	0.000407	0.01537	0.02357	0.53154	0.56875			1054	391.91	867.212	881.544	2130.91	2280.07
				1055	0.000407	0.0153	0.02347	0.53104	0.56821			1055	391.91	867.228	881.568	2131.44	2280.64
				1056	0.000407	0.01524	0.02338	0.53053	0.56767			1056	391.911	867.243	881.591	2131.97	2281.2
				1057	0.000407	0.01518	0.02329	0.53002	0.56713			1057	391.911	867.258	881.615	2132.5	2281.77
				1058	0.000407	0.01511	0.0232	0.52952	0.56659			1058	391.912	867.273	881.638	2133.03	2282.34
				1059	0.000407	0.01505	0.02311	0.52902	0.56605			1059	391.912	867.288	881.661	2133.56	2282.9
				1060	0.000407	0.01499	0.02302	0.52852	0.56551			1060	391.913	867.303	881.684	2134.08	2283.47
				1061	0.000406	0.01493	0.02292	0.52802	0.56498			1061	391.913	867.318	881.707	2134.61	2284.03
				1062	0.000406	0.01486	0.02283	0.52751	0.56444			1062	391.913	867.333	881.73	2135.14	2284.6
				1063	0.000406	0.0148	0.02274	0.52701	0.5639			1063	391.914	867.348	881.752	2135.67	2285.16
				1064	0.000406	0.01474	0.02265	0.52651	0.56337			1064	391.914	867.363	881.775	2136.19	2285.73
				1065	0.000406	0.01468	0.02256	0.52602	0.56284			1065	391.915	867.377	881.798	2136.72	2286.29
				1066	0.000406	0.01462	0.02246	0.52552	0.5623			1066	391.915	867.392	881.82	2137.24	2286.85
				1067	0.000406	0.01456	0.02237	0.52502	0.56177			1067	391.915	867.406	881.842	2137.77	2287.41
				1068	0.000406	0.0145	0.02228	0.52452	0.56124			1068	391.916	867.421	881.865	2138.29	2287.97
				1069	0.000405	0.01444	0.02219	0.52402	0.56071			1069	391.916	867.435	881.887	2138.82	2288.54
				1070	0.000405	0.01438	0.0221	0.52353	0.56017			1070	391.917	867.45	881.909	2139.34	2289.1
				1071	0.000405	0.01432	0.02201	0.52303	0.55964			1071	391.917	867.464	881.931	2139.86	2289.65
				1072	0.000405	0.01427	0.02192	0.52253	0.55911			1072	391.917	867.478	881.953	2140.39	2290.21
				1073	0.000405	0.01421	0.02182	0.52204	0.55858			1073	391.918	867.493	881.975	2140.91	2290.77
				1074	0.000405	0.01415	0.02173	0.52154	0.55805			1074	391.918	867.507	881.996	2141.43	2291.33
				1075	0.000405	0.01409	0.02164	0.52104	0.55752			1075	391.919	867.521	882.018	2141.95	2291.89
				1076	0.000404	0.01404	0.02155	0.52055	0.55699			1076	391.919	867.535	882.04	2142.47	2292.45
				1077	0.000404	0.01398	0.02146	0.52006	0.55646			1077	391.919	867.549	882.061	2142.99	2293
				1078	0.000404	0.01392	0.02136	0.51956	0.55593			1078	391.92	867.563	882.082	2143.51	2293.56
				1079	0.000404	0.01387	0.02127	0.51907	0.55541			1079	391.92	867.577	882.104	2144.03	2294.11
				1080	0.000404	0.01381	0.02118	0.51858	0.55488			1080	391.921	867.59	882.125	2144.55	2294.67
				1081	0.000404	0.01375	0.02109	0.51809	0.55436			1081	391.921	867.604	882.146	2145.07	2295.22
				1082	0.000404	0.0137	0.021	0.5176	0.55383			1082	391.921	867.618	882.167	2145.59	2295.78
				1083	0.000404	0.01364	0.02091	0.51711	0.5533			1083	391.922	867.632	882.188	2146.1	2296.33
				1084	0.000403	0.01359	0.02081	0.51662	0.55278			1084	391.922	867.645	882.209	2146.62	2296.88
				1085	0.000403	0.01354	0.02072	0.51613	0.55226			1085	391.923	867.659	882.229	2147.13	2297.43
				1086	0.000403	0.01348	0.02063	0.51564	0.55173			1086	391.923	867.672	882.25	2147.65	2297.99
				1087	0.000403	0.01343	0.02054	0.51515	0.55121			1087	391.923	867.686	882.271	2148.17	2298.54
				1088	0.000403	0.01338	0.02045	0.51467	0.55069			1088	391.924	867.699	882.291	2148.68	2299.09
				1089	0.000403	0.01332	0.02035	0.51418	0.55017			1089	391.924	867.712	882.311	2149.19	2299.64
				1090	0.000403	0.01327	0.02026	0.51369	0.54965			1090	391.925	867.726	882.332	2149.71	2300.19
				1091	0.000403	0.01322	0.02017	0.51321	0.54913			1091	391.925	867.739	882.352	2150.22	2300.74
				1092	0.000402	0.01317	0.02008	0.51272	0.54861			1092	391.925	867.752	882.372	2150.73	2301.29
				1093	0.000402	0.01311	0.02	0.51225	0.5481			1093	391.926	867.765	882.392	2151.25	2301.83
				1094	0.000402	0.01306	0.01994	0.5118	0.54762			1094	391.926	867.778	882.412	2151.76	2302.38
				1095	0.000402	0.01301	0.01988	0.51135	0.54714			1095	391.927	867.791	882.432	2152.27	2302.93
