# Supplementary material for: Modeling of Gas Production from Shale Reservoirs Considering Multiple Transport Mechanisms
Source: PLoS One. 2015 Dec 14;10(12):e0143649. doi: 10.1371/journal.pone.0143649 (PMC4682827; doi:10.1371/journal.pone.0143649)
Supplement: S9 Fig — (XLSX) [file pone.0143649.s009.xlsx]

## Sheet: Sheet1
							Rate (1000 m3/d)					Cumulative production (1000 m3)
						Time	0.2 Mpa	2 Mpa	20 Mpa		Time	0.2 Mpa	2 Mpa	20 Mpa
						1	0.44204	8.09703	47.9127		1	0.44204	8.09703	47.9127
						2	0.43961	7.78037	35.4764		2	0.88165	15.8774	83.3891
						3	0.43725	7.48973	28.6691		3	1.31889	23.3671	112.058
						4	0.43496	7.22973	24.2182		4	1.75385	30.5969	136.276
						5	0.43269	6.98036	21.2073		5	2.18654	37.5772	157.484
						6	0.43045	6.75619	18.8509		6	2.61699	44.3334	176.335
						7	0.42825	6.54068	17.0182		7	3.04524	50.8741	193.353
						8	0.42609	6.3388	15.4473		8	3.47133	57.2129	208.8
						9	0.42393	6.14449	14.2691		9	3.89526	63.3574	223.069
						10	0.42176	5.9604	13.2218		10	4.31702	69.3178	236.291
						11	0.41966	5.7849	12.3038		11	4.73668	75.1027	248.595
						12	0.41755	5.61806	11.5449		12	5.15423	80.7207	260.14
						13	0.41545	5.45986	10.8935		13	5.56968	86.1806	271.033
						14	0.41338	5.31031	10.3228		14	5.98306	91.4909	281.356
						15	0.41138	5.16888	9.81594		15	6.39444	96.6598	291.172
						16	0.40938	5.03094	9.35322		16	6.80382	101.691	300.525
						17	0.40738	4.89914	8.93142		17	7.2112	106.59	309.457
						18	0.40538	4.77351	8.55463		18	7.61658	111.363	318.011
						19	0.40337	4.654	8.20889		19	8.01996	116.017	326.22
						20	0.40137	4.54066	7.88777		20	8.42133	120.558	334.108
						21	0.3994	4.43346	7.58417		21	8.82073	124.992	341.692
						22	0.39757	4.3302	7.29846		22	9.21829	129.322	348.99
						23	0.39574	4.23004	7.03087		23	9.61403	133.552	356.021
						24	0.39391	4.1348	6.78139		24	10.0079	137.687	362.803
						25	0.39208	4.0445	6.5485		25	10.4	141.731	369.351
						26	0.39025	3.95912	6.32847		26	10.7903	145.69	375.68
						27	0.38842	3.87868	6.1241		27	11.1787	149.569	381.804
						28	0.38659	3.79796	5.93538		28	11.5653	153.367	387.739
						29	0.38476	3.71976	5.75539		29	11.95	157.087	393.495
						30	0.38293	3.64467	5.58513		30	12.333	160.731	399.08
						31	0.38111	3.57269	5.42629		31	12.7141	164.304	404.506
						32	0.37927	3.50383	5.27759		32	13.0934	167.808	409.784
						33	0.37745	3.43763	5.13405		33	13.4708	171.245	414.918
						34	0.37562	3.37281	4.99892		34	13.8464	174.618	419.916
						35	0.37379	3.31048	4.87219		35	14.2202	177.929	424.789
						36	0.37208	3.25066	4.75078		36	14.5923	181.179	429.539
						37	0.3704	3.19333	4.6346		37	14.9627	184.373	434.174
						38	0.36872	3.13851	4.52469		38	15.3314	187.511	438.699
						39	0.36705	3.08481	4.42083		39	15.6985	190.596	443.12
						40	0.36537	3.03223	4.32109		40	16.0638	193.628	447.441
						41	0.36369	2.98146	4.22595		41	16.4275	196.61	451.667
						42	0.36201	2.93247	4.13508		42	16.7895	199.542	455.802
						43	0.36034	2.88529	4.04818		43	17.1499	202.427	459.85
						44	0.35866	2.8399	3.96497		44	17.5085	205.267	463.815
						45	0.35698	2.79558	3.88508		45	17.8655	208.063	467.7
						46	0.3553	2.75268	3.80821		46	18.2208	210.816	471.508
						47	0.35362	2.71114	3.73465		47	18.5744	213.527	475.243
						48	0.35195	2.67094	3.66394		48	18.9264	216.198	478.907
						49	0.35027	2.63201	3.59582		49	19.2767	218.83	482.503
						50	0.3487	2.59427	3.5301		50	19.6254	221.424	486.033
						51	0.34727	2.55769	3.46652		51	19.9726	223.982	489.499
						52	0.34584	2.52221	3.40491		52	20.3185	226.504	492.904
						53	0.34441	2.48777	3.345		53	20.6629	228.992	496.249
						54	0.34298	2.45432	3.28744		54	21.0059	231.446	499.537
						55	0.34155	2.42181	3.23153		55	21.3474	233.868	502.768
						56	0.34012	2.39014	3.17708		56	21.6875	236.258	505.945
						57	0.33869	2.35928	3.12396		57	22.0262	238.617	509.069
						58	0.33726	2.32917	3.07199		58	22.3635	240.946	512.141
						59	0.33583	2.29977	3.02099		59	22.6993	243.246	515.162
						60	0.3344	2.27101	2.97078		60	23.0337	245.517	518.133
						61	0.33297	2.24284	2.92313		61	23.3667	247.76	521.056
						62	0.33154	2.21519	2.87688		62	23.6983	249.975	523.933
						63	0.33011	2.18802	2.83185		63	24.0284	252.163	526.765
						64	0.32868	2.16126	2.78797		64	24.3571	254.324	529.553
						65	0.32725	2.13488	2.74518		65	24.6843	256.459	532.298
						66	0.32582	2.10901	2.70339		66	25.0101	258.568	535.001
						67	0.32439	2.08365	2.66257		67	25.3345	260.652	537.664
						68	0.32297	2.05881	2.62304		68	25.6575	262.711	540.287
						69	0.32153	2.03446	2.58456		69	25.979	264.745	542.871
						70	0.3201	2.01063	2.54706		70	26.2991	266.756	545.419
						71	0.31867	1.98731	2.51047		71	26.6178	268.743	547.929
						72	0.31725	1.9645	2.47476		72	26.935	270.708	550.404
						73	0.31581	1.94219	2.43988		73	27.2509	272.65	552.844
						74	0.31439	1.9204	2.40581		74	27.5652	274.57	555.249
						75	0.31295	1.89911	2.3727		75	27.8782	276.469	557.622
						76	0.31152	1.87834	2.34047		76	28.1897	278.348	559.963
						77	0.3101	1.85765	2.30903		77	28.4998	280.205	562.272
						78	0.30867	1.83715	2.27834		78	28.8085	282.043	564.55
						79	0.30739	1.81706	2.2484		79	29.1159	283.86	566.798
						80	0.30616	1.79737	2.21917		80	29.422	285.657	569.018
						81	0.30493	1.77807	2.19062		81	29.7269	287.435	571.208
						82	0.3037	1.75918	2.1628		82	30.0307	289.194	573.371
						83	0.30247	1.7407	2.1357		83	30.3331	290.935	575.507
						84	0.30124	1.72261	2.10927		84	30.6344	292.657	577.616
						85	0.30001	1.70493	2.08351		85	30.9344	294.362	579.699
						86	0.29878	1.68765	2.05837		86	31.2332	296.05	581.758
						87	0.29755	1.67066	2.03389		87	31.5307	297.721	583.792
						88	0.29633	1.6536	2.01003		88	31.827	299.374	585.802
						89	0.2951	1.63684	1.98669		89	32.1221	301.011	587.788
						90	0.29387	1.62038	1.96381		90	32.416	302.632	589.752
						91	0.29264	1.60423	1.94143		91	32.7086	304.236	591.694
						92	0.29141	1.58836	1.91952		92	33	305.824	593.613
						93	0.29018	1.57281	1.89806		93	33.2902	307.397	595.511
						94	0.28895	1.55757	1.87703		94	33.5792	308.955	597.388
						95	0.28772	1.54262	1.85637		95	33.8669	310.497	599.245
						96	0.28649	1.52797	1.83609		96	34.1534	312.025	601.081
						97	0.28526	1.51364	1.81614		97	34.4386	313.539	602.897
						98	0.28403	1.49928	1.79649		98	34.7227	315.038	604.693
						99	0.2828	1.48507	1.77713		99	35.0055	316.523	606.471
						100	0.28157	1.4711	1.758		100	35.2871	317.994	608.229
						101	0.28034	1.45736	1.7391		101	35.5674	319.452	609.968
						102	0.27912	1.44385	1.72039		102	35.8465	320.895	611.688
						103	0.27789	1.43056	1.70226		103	36.1244	322.326	613.39
						104	0.27666	1.41751	1.68485		104	36.401	323.743	615.075
						105	0.27543	1.40468	1.66776		105	36.6765	325.148	616.743
						106	0.2742	1.3921	1.65099		106	36.9507	326.54	618.394
						107	0.27298	1.37973	1.63451		107	37.2236	327.92	620.028
						108	0.27192	1.36745	1.61832		108	37.4956	329.287	621.647
						109	0.27085	1.35504	1.60243		109	37.7664	330.642	623.249
						110	0.26979	1.34279	1.58679		110	38.0362	331.985	624.836
						111	0.26872	1.33068	1.57142		111	38.3049	333.316	626.407
						112	0.26766	1.31871	1.55629		112	38.5726	334.635	627.964
						113	0.2666	1.30689	1.54139		113	38.8392	335.942	629.505
						114	0.26554	1.29522	1.52673		114	39.1047	337.237	631.032
						115	0.26447	1.2837	1.51226		115	39.3692	338.52	632.544
						116	0.26341	1.27232	1.49801		116	39.6326	339.793	634.042
						117	0.26235	1.26109	1.484		117	39.895	341.054	635.526
						118	0.26128	1.25	1.47033		118	40.1562	342.304	636.996
						119	0.26022	1.23906	1.45686		119	40.4165	343.543	638.453
						120	0.25916	1.22827	1.44359		120	40.6756	344.771	639.897
						121	0.25809	1.21762	1.43052		121	40.9337	345.989	641.327
						122	0.25703	1.20712	1.41763		122	41.1907	347.196	642.745
						123	0.25597	1.19676	1.4049		123	41.4467	348.393	644.15
						124	0.2549	1.18656	1.39236		124	41.7016	349.579	645.542
						125	0.25384	1.17649	1.37997		125	41.9554	350.756	646.922
						126	0.25278	1.16657	1.36771		126	42.2082	351.922	648.29
						127	0.25171	1.15681	1.35562		127	42.4599	353.079	649.646
						128	0.25065	1.14718	1.34364		128	42.7106	354.226	650.989
						129	0.24959	1.1377	1.33179		129	42.9602	355.364	652.321
						130	0.24852	1.12837	1.32005		130	43.2087	356.492	653.641
						131	0.24746	1.11919	1.30847		131	43.4562	357.612	654.949
						132	0.2464	1.11015	1.29723		132	43.7025	358.722	656.247
						133	0.24533	1.10125	1.28614		133	43.9479	359.823	657.533
						134	0.24427	1.09251	1.27519		134	44.1921	360.915	658.808
						135	0.24321	1.08391	1.26437		135	44.4353	361.999	660.072
						136	0.24216	1.07545	1.25369		136	44.6775	363.075	661.326
						137	0.24115	1.0671	1.24314		137	44.9187	364.142	662.569
						138	0.24015	1.05853	1.23271		138	45.1588	365.2	663.802
						139	0.23915	1.05008	1.2224		139	45.398	366.251	665.024
						140	0.23815	1.04173	1.2122		140	45.6361	367.292	666.237
						141	0.23716	1.03348	1.20211		141	45.8733	368.326	667.439
						142	0.23617	1.02534	1.19213		142	46.1095	369.351	668.631
						143	0.23519	1.01731	1.18224		143	46.3446	370.368	669.813
						144	0.2342	1.00938	1.17245		144	46.5789	371.378	670.985
						145	0.23323	1.00156	1.16276		145	46.8121	372.379	672.148
						146	0.23225	0.99385	1.15332		146	47.0443	373.373	673.302
						147	0.23128	0.98624	1.144		147	47.2756	374.359	674.446
						148	0.23031	0.97874	1.1348		148	47.5059	375.338	675.58
						149	0.22935	0.97134	1.12571		149	47.7353	376.31	676.706
						150	0.22839	0.96405	1.11673		150	47.9637	377.274	677.823
						151	0.22743	0.95687	1.10785		151	48.1911	378.23	678.931
						152	0.22648	0.94979	1.09908		152	48.4176	379.18	680.03
						153	0.22553	0.94282	1.09041		153	48.6431	380.123	681.12
						154	0.22459	0.93596	1.08185		154	48.8677	381.059	682.202
						155	0.22365	0.9292	1.07338		155	49.0913	381.988	683.275
						156	0.22271	0.92254	1.065		156	49.314	382.911	684.34
						157	0.22177	0.91586	1.05672		157	49.5358	383.827	685.397
						158	0.22084	0.90912	1.04853		158	49.7567	384.736	686.446
						159	0.21992	0.90245	1.04043		159	49.9766	385.638	687.486
						160	0.21899	0.89586	1.03247		160	50.1956	386.534	688.519
						161	0.21807	0.88935	1.02461		161	50.4136	387.423	689.543
						162	0.21716	0.88292	1.01685		162	50.6308	388.306	690.56
						163	0.21624	0.87656	1.00918		163	50.847	389.183	691.569
						164	0.21534	0.87028	1.0016		164	51.0624	390.053	692.571
						165	0.21443	0.86408	0.99411		165	51.2768	390.917	693.565
						166	0.21353	0.85796	0.98671		166	51.4903	391.775	694.552
						167	0.21263	0.85191	0.9794		167	51.703	392.627	695.531
						168	0.21174	0.84595	0.97217		168	51.9147	393.473	696.503
						169	0.21085	0.84006	0.96503		169	52.1255	394.313	697.468
						170	0.20996	0.83425	0.95797		170	52.3355	395.147	698.426
						171	0.20908	0.82852	0.95099		171	52.5446	395.976	699.377
						172	0.2082	0.82286	0.94408		172	52.7528	396.799	700.321
						173	0.20732	0.81729	0.93726		173	52.9601	397.616	701.258
						174	0.20645	0.81179	0.93053		174	53.1666	398.428	702.189
						175	0.20558	0.80637	0.92387		175	53.3721	399.234	703.113
						176	0.20472	0.80102	0.91729		176	53.5769	400.035	704.03
						177	0.20386	0.79558	0.91078		177	53.7807	400.831	704.941
						178	0.203	0.79017	0.90434		178	53.9837	401.621	705.845
						179	0.20215	0.7848	0.89798		179	54.1859	402.406	706.743
						180	0.2013	0.7795	0.89169		180	54.3872	403.185	707.635
						181	0.20045	0.77426	0.88547		181	54.5876	403.959	708.52
						182	0.19961	0.76907	0.87931		182	54.7872	404.729	709.4
						183	0.19877	0.76393	0.87322		183	54.986	405.493	710.273
						184	0.19793	0.75886	0.8672		184	55.1839	406.251	711.14
						185	0.1971	0.75384	0.86124		185	55.381	407.005	712.001
						186	0.19628	0.74888	0.85534		186	55.5773	407.754	712.857
						187	0.19545	0.74398	0.8495		187	55.7728	408.498	713.706
						188	0.19463	0.73914	0.84374		188	55.9674	409.237	714.55
						189	0.19381	0.73435	0.83805		189	56.1612	409.972	715.388
						190	0.193	0.72962	0.83242		190	56.3542	410.701	716.22
						191	0.19219	0.72494	0.82686		191	56.5464	411.426	717.047
						192	0.19138	0.72033	0.82135		192	56.7378	412.146	717.869
						193	0.19058	0.71577	0.8159		193	56.9284	412.862	718.685
						194	0.18978	0.71127	0.81051		194	57.1181	413.573	719.495
						195	0.18898	0.70682	0.80518		195	57.3071	414.28	720.3
						196	0.18819	0.70241	0.79991		196	57.4953	414.983	721.1
						197	0.1874	0.69793	0.79468		197	57.6827	415.681	721.895
						198	0.18661	0.69349	0.78952		198	57.8693	416.374	722.684
						199	0.18582	0.6891	0.78441		199	58.0551	417.063	723.469
						200	0.18504	0.68475	0.77934		200	58.2402	417.748	724.248
						201	0.18427	0.68044	0.77434		201	58.4244	418.428	725.022
						202	0.18349	0.67617	0.76938		202	58.6079	419.105	725.792
						203	0.18272	0.67195	0.76447		203	58.7907	419.777	726.556
						204	0.18196	0.66777	0.7596		204	58.9726	420.444	727.316
						205	0.18119	0.66363	0.75479		205	59.1538	421.108	728.071
						206	0.18044	0.65954	0.75002		206	59.3342	421.767	728.821
						207	0.17968	0.65549	0.7453		207	59.5139	422.423	729.566
						208	0.17893	0.65148	0.74062		208	59.6929	423.074	730.307
						209	0.17818	0.64751	0.73598		209	59.871	423.722	731.043
						210	0.17744	0.64359	0.73138		210	60.0485	424.366	731.774
						211	0.17669	0.63971	0.72683		211	60.2252	425.005	732.501
						212	0.17596	0.63587	0.72232		212	60.4011	425.641	733.223
						213	0.17522	0.63208	0.71784		213	60.5763	426.273	733.941
						214	0.17449	0.62833	0.7134		214	60.7508	426.902	734.654
						215	0.17376	0.62462	0.70901		215	60.9246	427.526	735.363
						216	0.17304	0.62093	0.70466		216	61.0976	428.147	736.068
						217	0.17232	0.61724	0.70038		217	61.27	428.764	736.768
						218	0.17161	0.61358	0.69615		218	61.4416	429.378	737.465
						219	0.17089	0.60996	0.69195		219	61.6125	429.988	738.157
						220	0.17018	0.60637	0.68779		220	61.7826	430.594	738.844
						221	0.16948	0.60282	0.68367		221	61.9521	431.197	739.528
						222	0.16878	0.59929	0.67959		222	62.1209	431.796	740.208
						223	0.16808	0.5958	0.67554		223	62.289	432.392	740.883
						224	0.16738	0.59234	0.67153		224	62.4563	432.985	741.555
						225	0.16669	0.5889	0.66755		225	62.623	433.573	742.222
						226	0.166	0.5855	0.66361		226	62.789	434.159	742.886
						227	0.16532	0.58213	0.6597		227	62.9543	434.741	743.545
						228	0.16464	0.57879	0.65582		228	63.119	435.32	744.201
						229	0.16396	0.57547	0.65197		229	63.2829	435.895	744.853
						230	0.16329	0.57219	0.64815		230	63.4462	436.467	745.501
						231	0.16262	0.56893	0.64437		231	63.6088	437.036	746.146
						232	0.16195	0.56569	0.64061		232	63.7708	437.602	746.786
						233	0.16129	0.56249	0.63688		233	63.9321	438.165	747.423
						234	0.16062	0.55931	0.63318		234	64.0927	438.724	748.056
						235	0.15997	0.55616	0.62951		235	64.2527	439.28	748.686
						236	0.15932	0.55304	0.62586		236	64.412	439.833	749.312
						237	0.15867	0.54995	0.62224		237	64.5707	440.383	749.934
						238	0.15802	0.54688	0.61864		238	64.7287	440.93	750.553
						239	0.15738	0.54383	0.61506		239	64.8861	441.474	751.168
						240	0.15674	0.54081	0.61151		240	65.0428	442.015	751.779
						241	0.15611	0.53782	0.60798		241	65.1989	442.552	752.387
						242	0.15548	0.53485	0.60447		242	65.3544	443.087	752.992
						243	0.15485	0.5319	0.60099		243	65.5092	443.619	753.593
						244	0.15423	0.52898	0.59752		244	65.6635	444.148	754.19
						245	0.15361	0.52608	0.59416		245	65.8171	444.674	754.784
						246	0.15299	0.5232	0.59082		246	65.9701	445.197	755.375
						247	0.15238	0.52034	0.58751		247	66.1225	445.718	755.963
						248	0.15177	0.51751	0.58422		248	66.2742	446.235	756.547
						249	0.15116	0.5147	0.58096		249	66.4254	446.75	757.128
						250	0.15056	0.5119	0.57773		250	66.5759	447.262	757.706
						251	0.14994	0.50913	0.57451		251	66.7259	447.771	758.28
						252	0.14931	0.50638	0.57133		252	66.8752	448.277	758.852
						253	0.14868	0.50365	0.56817		253	67.0239	448.781	759.42
						254	0.14805	0.50093	0.56503		254	67.1719	449.282	759.985
						255	0.14743	0.49824	0.56191		255	67.3193	449.78	760.547
						256	0.14681	0.49558	0.55881		256	67.4661	450.276	761.105
						257	0.14619	0.49295	0.55574		257	67.6123	450.769	761.661
						258	0.14557	0.49033	0.55269		258	67.7579	451.259	762.214
						259	0.14496	0.48773	0.54966		259	67.9029	451.747	762.764
						260	0.14434	0.48516	0.54665		260	68.0472	452.232	763.31
						261	0.14373	0.4826	0.54365		261	68.1909	452.715	763.854
						262	0.14313	0.48007	0.54068		262	68.3341	453.195	764.394
						263	0.14252	0.47755	0.53773		263	68.4766	453.672	764.932
						264	0.14192	0.47505	0.53479		264	68.6185	454.147	765.467
						265	0.14132	0.47257	0.53188		265	68.7598	454.62	765.999
						266	0.14072	0.47011	0.52898		266	68.9005	455.09	766.528
						267	0.14012	0.46766	0.5261		267	69.0407	455.558	767.054
						268	0.13953	0.46524	0.52323		268	69.1802	456.023	767.577
						269	0.13894	0.46282	0.52038		269	69.3191	456.486	768.098
						270	0.13835	0.46043	0.51755		270	69.4575	456.946	768.615
						271	0.13776	0.45806	0.51472		271	69.5952	457.404	769.13
						272	0.13718	0.4557	0.51192		272	69.7324	457.86	769.642
						273	0.1366	0.45336	0.50917		273	69.869	458.313	770.151
						274	0.13602	0.45103	0.50646		274	70.005	458.764	770.657
						275	0.13544	0.44872	0.50376		275	70.1405	459.213	771.161
						276	0.13487	0.44643	0.50109		276	70.2753	459.659	771.662
						277	0.13429	0.44415	0.49843		277	70.4096	460.103	772.161
						278	0.13372	0.44189	0.49579		278	70.5433	460.545	772.656
						279	0.13315	0.43964	0.49317		279	70.6765	460.985	773.15
						280	0.13259	0.43741	0.49057		280	70.8091	461.422	773.64
						281	0.13203	0.43519	0.48799		281	70.9411	461.858	774.128
						282	0.13147	0.43298	0.48542		282	71.0726	462.291	774.614
						283	0.13091	0.43079	0.48287		283	71.2035	462.721	775.096
						284	0.13035	0.42861	0.48034		284	71.3338	463.15	775.577
						285	0.1298	0.42645	0.47782		285	71.4636	463.576	776.055
						286	0.12925	0.42429	0.47532		286	71.5929	464.001	776.53
						287	0.1287	0.42215	0.47284		287	71.7216	464.423	777.003
						288	0.12815	0.42003	0.47037		288	71.8497	464.843	777.473
						289	0.12761	0.41791	0.46792		289	71.9773	465.261	777.941
						290	0.12707	0.41581	0.46548		290	72.1044	465.677	778.407
						291	0.12653	0.41372	0.46306		291	72.2309	466.09	778.87
						292	0.12599	0.41164	0.46066		292	72.3569	466.502	779.33
						293	0.12546	0.40957	0.45827		293	72.4824	466.912	779.789
						294	0.12492	0.40751	0.45589		294	72.6073	467.319	780.244
						295	0.12439	0.40548	0.45352		295	72.7317	467.725	780.698
						296	0.12387	0.40347	0.45117		296	72.8556	468.128	781.149
						297	0.12334	0.40148	0.44884		297	72.9789	468.529	781.598
						298	0.12282	0.39949	0.44651		298	73.1017	468.929	782.045
						299	0.1223	0.39752	0.4442		299	73.224	469.327	782.489
						300	0.12178	0.39555	0.4419		300	73.3458	469.722	782.931
						301	0.12126	0.3936	0.43963		301	73.4671	470.116	783.37
						302	0.12075	0.39166	0.43739		302	73.5878	470.507	783.808
						303	0.12024	0.38973	0.43516		303	73.708	470.897	784.243
						304	0.11973	0.38781	0.43295		304	73.8278	471.285	784.676
						305	0.11922	0.3859	0.43075		305	73.947	471.671	785.107
						306	0.11872	0.38401	0.42857		306	74.0657	472.055	785.535
						307	0.11822	0.38212	0.4264		307	74.1839	472.437	785.961
						308	0.11772	0.38024	0.42425		308	74.3016	472.817	786.386
						309	0.11722	0.37837	0.42211		309	74.4189	473.195	786.808
						310	0.11673	0.37651	0.41998		310	74.5356	473.572	787.228
						311	0.11623	0.37467	0.41787		311	74.6518	473.947	787.646
						312	0.11574	0.37283	0.41577		312	74.7676	474.32	788.061
						313	0.11526	0.371	0.41369		313	74.8828	474.69	788.475
						314	0.11477	0.36917	0.41161		314	74.9976	475.06	788.887
						315	0.11429	0.36736	0.40955		315	75.1119	475.427	789.296
						316	0.11381	0.36555	0.40751		316	75.2257	475.793	789.704
						317	0.11333	0.36376	0.40547		317	75.339	476.156	790.109
						318	0.11285	0.36197	0.40345		318	75.4519	476.518	790.513
						319	0.11238	0.36018	0.40144		319	75.5642	476.878	790.914
						320	0.11191	0.35841	0.39945		320	75.6762	477.237	791.314
						321	0.11144	0.35664	0.39746		321	75.7876	477.594	791.711
						322	0.11097	0.35488	0.39549		322	75.8986	477.948	792.107
						323	0.11051	0.35313	0.39353		323	76.0091	478.302	792.5
						324	0.11005	0.35138	0.39158		324	76.1191	478.653	792.892
						325	0.10959	0.34964	0.38964		325	76.2287	479.003	793.281
						326	0.10913	0.34791	0.38771		326	76.3378	479.35	793.669
						327	0.10868	0.34618	0.3858		327	76.4465	479.697	794.055
						328	0.10822	0.34446	0.38389		328	76.5547	480.041	794.439
						329	0.10777	0.34274	0.382		329	76.6625	480.384	794.821
						330	0.10733	0.34103	0.38013		330	76.7698	480.725	795.201
						331	0.10688	0.33932	0.37828		331	76.8767	481.064	795.579
						332	0.10644	0.33762	0.37643		332	76.9832	481.402	795.956
						333	0.106	0.33592	0.3746		333	77.0892	481.738	796.33
						334	0.10556	0.33426	0.37277		334	77.1947	482.072	796.703
						335	0.10512	0.33262	0.37096		335	77.2998	482.405	797.074
						336	0.10469	0.33099	0.36916		336	77.4045	482.736	797.443
						337	0.10426	0.32937	0.36737		337	77.5088	483.065	797.81
						338	0.10383	0.32776	0.36559		338	77.6126	483.393	798.176
						339	0.10341	0.32615	0.36383		339	77.716	483.719	798.54
						340	0.10298	0.32455	0.36207		340	77.819	484.043	798.902
						341	0.10256	0.32296	0.36033		341	77.9216	484.366	799.262
						342	0.10214	0.32137	0.35859		342	78.0237	484.688	799.621
						343	0.10172	0.31979	0.35687		343	78.1254	485.008	799.978
						344	0.10131	0.31822	0.35515		344	78.2267	485.326	800.333
						345	0.1009	0.31666	0.35345		345	78.3276	485.642	800.686
						346	0.10049	0.3151	0.35175		346	78.4281	485.958	801.038
						347	0.10008	0.31355	0.35007		347	78.5282	486.271	801.388
						348	0.09967	0.312	0.3484		348	78.6279	486.583	801.737
						349	0.09927	0.31046	0.34673		349	78.7271	486.894	802.083
						350	0.09887	0.30893	0.34508		350	78.826	487.202	802.428
						351	0.09847	0.3074	0.34343		351	78.9245	487.51	802.772
						352	0.09808	0.30588	0.3418		352	79.0226	487.816	803.114
						353	0.09768	0.30437	0.34017		353	79.1202	488.12	803.454
						354	0.09729	0.30286	0.33855		354	79.2175	488.423	803.792
						355	0.0969	0.30135	0.33695		355	79.3144	488.724	804.129
						356	0.09652	0.29985	0.33535		356	79.411	489.024	804.465
						357	0.09613	0.29836	0.33376		357	79.5071	489.323	804.798
						358	0.09575	0.29687	0.33219		358	79.6028	489.619	805.131
						359	0.09537	0.29539	0.33063		359	79.6982	489.915	805.461
						360	0.09499	0.29391	0.32908		360	79.7932	490.209	805.79
						361	0.09459	0.29244	0.32754		361	79.8878	490.501	806.118
						362	0.09419	0.29097	0.32601		362	79.982	490.792	806.444
						363	0.09379	0.28951	0.32449		363	80.0758	491.082	806.768
						364	0.0934	0.28805	0.32298		364	80.1692	491.37	807.091
						365	0.093	0.2866	0.32148		365	80.2622	491.656	807.413
						366	0.09261	0.28515	0.31998		366	80.3548	491.941	807.733
						367	0.09222	0.2837	0.3185		367	80.447	492.225	808.051
						368	0.09183	0.28226	0.31703		368	80.5388	492.507	808.368
						369	0.09144	0.28082	0.31556		369	80.6303	492.788	808.684
						370	0.09105	0.27939	0.31411		370	80.7213	493.068	808.998
						371	0.09067	0.27796	0.31266		371	80.812	493.346	809.311
						372	0.09029	0.27653	0.31123		372	80.9023	493.622	809.622
						373	0.08991	0.27512	0.3098		373	80.9922	493.897	809.932
						374	0.08953	0.27374	0.30838		374	81.0817	494.171	810.24
						375	0.08915	0.27238	0.30697		375	81.1709	494.443	810.547
						376	0.08878	0.27102	0.30557		376	81.2596	494.714	810.853
						377	0.08841	0.26966	0.30417		377	81.3481	494.984	811.157
						378	0.08804	0.26831	0.30279		378	81.4361	495.252	811.459
						379	0.08767	0.26697	0.30141		379	81.5238	495.519	811.761
						380	0.0873	0.26564	0.30005		380	81.6111	495.785	812.061
						381	0.08693	0.26431	0.29869		381	81.698	496.049	812.36
						382	0.08657	0.26298	0.29734		382	81.7846	496.312	812.657
						383	0.08621	0.26167	0.29599		383	81.8708	496.574	812.953
						384	0.08585	0.26036	0.29466		384	81.9566	496.834	813.248
						385	0.08549	0.25905	0.29333		385	82.0421	497.093	813.541
						386	0.08514	0.25776	0.29201		386	82.1273	497.351	813.833
						387	0.08478	0.25647	0.2907		387	82.2121	497.608	814.124
						388	0.08443	0.25518	0.2894		388	82.2965	497.863	814.413
						389	0.08408	0.2539	0.2881		389	82.3806	498.117	814.701
						390	0.08373	0.25263	0.28681		390	82.4643	498.369	814.988
						391	0.08339	0.25136	0.28553		391	82.5477	498.621	815.273
						392	0.08304	0.2501	0.28426		392	82.6307	498.871	815.558
						393	0.0827	0.24885	0.283		393	82.7134	499.12	815.841
						394	0.08236	0.2476	0.28174		394	82.7958	499.367	816.122
						395	0.08202	0.24636	0.28049		395	82.8778	499.613	816.403
						396	0.08168	0.24512	0.27925		396	82.9595	499.859	816.682
						397	0.08135	0.24389	0.27801		397	83.0408	500.103	816.96
						398	0.08101	0.24266	0.27678		398	83.1218	500.345	817.237
						399	0.08068	0.24144	0.27556		399	83.2025	500.587	817.513
						400	0.08035	0.24023	0.27435		400	83.2828	500.827	817.787
						401	0.08002	0.23902	0.27314		401	83.3629	501.066	818.06
						402	0.0797	0.23782	0.27194		402	83.4426	501.304	818.332
						403	0.07937	0.23663	0.27075		403	83.5219	501.54	818.603
						404	0.07905	0.23543	0.26956		404	83.601	501.776	818.872
						405	0.07873	0.23425	0.26838		405	83.6797	502.01	819.141
						406	0.07841	0.23307	0.2672		406	83.7581	502.243	819.408
						407	0.07809	0.23189	0.26604		407	83.8362	502.475	819.674
						408	0.07778	0.23073	0.26487		408	83.914	502.706	819.939
						409	0.07746	0.22956	0.26372		409	83.9915	502.935	820.203
						410	0.07715	0.22841	0.26257		410	84.0686	503.164	820.465
						411	0.07684	0.22725	0.26143		411	84.1455	503.391	820.727
						412	0.07654	0.22611	0.26029		412	84.222	503.617	820.987
						413	0.07623	0.22499	0.25916		413	84.2982	503.842	821.246
						414	0.07593	0.22387	0.25804		414	84.3742	504.066	821.504
						415	0.07562	0.22276	0.25693		415	84.4498	504.289	821.761
						416	0.07532	0.22166	0.25582		416	84.5251	504.51	822.017
						417	0.07502	0.22057	0.25472		417	84.6001	504.731	822.271
						418	0.07473	0.21948	0.25363		418	84.6749	504.95	822.525
						419	0.07443	0.2184	0.25255		419	84.7493	505.169	822.778
						420	0.07414	0.21732	0.25146		420	84.8234	505.386	823.029
						421	0.07385	0.21626	0.25039		421	84.8973	505.602	823.28
						422	0.07356	0.2152	0.24932		422	84.9708	505.818	823.529
						423	0.07327	0.21414	0.24826		423	85.0441	506.032	823.777
						424	0.07299	0.2131	0.2472		424	85.1171	506.245	824.024
						425	0.0727	0.21206	0.24615		425	85.1898	506.457	824.27
						426	0.07242	0.21102	0.2451		426	85.2622	506.668	824.516
						427	0.07214	0.21	0.24406		427	85.3344	506.878	824.76
						428	0.07186	0.20898	0.24303		428	85.4062	507.087	825.003
						429	0.07159	0.20797	0.242		429	85.4778	507.295	825.245
						430	0.07131	0.20696	0.24097		430	85.5491	507.502	825.486
						431	0.07104	0.20596	0.23996		431	85.6202	507.708	825.726
						432	0.07077	0.20497	0.23894		432	85.6909	507.913	825.965
						433	0.0705	0.20399	0.23793		433	85.7614	508.117	826.202
						434	0.07024	0.20301	0.23693		434	85.8317	508.32	826.439
						435	0.06997	0.20204	0.23593		435	85.9017	508.522	826.675
						436	0.06971	0.20107	0.23494		436	85.9714	508.723	826.91
						437	0.06945	0.20011	0.23395		437	86.0408	508.923	827.144
						438	0.06919	0.19917	0.23297		438	86.11	509.122	827.377
						439	0.06893	0.19822	0.23199		439	86.1789	509.32	827.609
						440	0.06867	0.19728	0.23101		440	86.2476	509.518	827.84
						441	0.06842	0.19636	0.23005		441	86.316	509.714	828.07
						442	0.06817	0.19543	0.22908		442	86.3842	509.909	828.299
						443	0.06792	0.19452	0.22812		443	86.4521	510.104	828.527
						444	0.06767	0.19361	0.22716		444	86.5198	510.298	828.755
						445	0.06742	0.19271	0.22621		445	86.5872	510.49	828.981
						446	0.06718	0.19181	0.22527		446	86.6544	510.682	829.206
						447	0.06693	0.19092	0.22433		447	86.7213	510.873	829.43
						448	0.06669	0.19004	0.22339		448	86.788	511.063	829.654
						449	0.06642	0.18917	0.22245		449	86.8544	511.252	829.876
						450	0.06614	0.1883	0.22152		450	86.9206	511.44	830.098
						451	0.06587	0.18744	0.2206		451	86.9864	511.628	830.318
						452	0.0656	0.18656	0.21967		452	87.052	511.814	830.538
						453	0.06532	0.18566	0.21876		453	87.1174	512	830.757
						454	0.06506	0.18477	0.21784		454	87.1824	512.185	830.975
						455	0.06478	0.18389	0.21693		455	87.2472	512.369	831.192
						456	0.06452	0.18301	0.21602		456	87.3117	512.552	831.408
						457	0.06425	0.18213	0.21512		457	87.376	512.734	831.623
						458	0.06398	0.18126	0.21422		458	87.4399	512.915	831.837
						459	0.06372	0.18039	0.21333		459	87.5036	513.096	832.05
						460	0.06345	0.17953	0.21243		460	87.5671	513.275	832.263
						461	0.06319	0.17868	0.21155		461	87.6303	513.454	832.474
						462	0.06293	0.17782	0.21066		462	87.6932	513.632	832.685
						463	0.06267	0.17698	0.20978		463	87.7559	513.809	832.895
						464	0.06241	0.17613	0.2089		464	87.8183	513.985	833.104
						465	0.06215	0.17529	0.20802		465	87.8804	514.16	833.312
						466	0.06189	0.17446	0.20715		466	87.9423	514.334	833.519
						467	0.06163	0.17363	0.20628		467	88.004	514.508	833.725
						468	0.06137	0.17281	0.20541		468	88.0653	514.681	833.93
						469	0.06112	0.17199	0.20455		469	88.1265	514.853	834.135
						470	0.06087	0.17117	0.20369		470	88.1873	515.024	834.339
						471	0.06061	0.17036	0.20285		471	88.2479	515.194	834.542
						472	0.06036	0.16956	0.20202		472	88.3083	515.364	834.744
						473	0.06011	0.16875	0.2012		473	88.3684	515.533	834.945
						474	0.05986	0.16796	0.20038		474	88.4283	515.701	835.145
						475	0.05961	0.16716	0.19957		475	88.4879	515.868	835.345
						476	0.05936	0.16638	0.19875		476	88.5472	516.034	835.543
						477	0.05912	0.16559	0.19795		477	88.6063	516.2	835.741
						478	0.05887	0.16482	0.19714		478	88.6652	516.365	835.939
						479	0.05862	0.16404	0.19634		479	88.7238	516.529	836.135
						480	0.05838	0.16327	0.19555		480	88.7822	516.692	836.33
						481	0.05814	0.16251	0.19476		481	88.8404	516.854	836.525
						482	0.0579	0.16175	0.19397		482	88.8983	517.016	836.719
						483	0.05765	0.16099	0.19319		483	88.9559	517.177	836.912
						484	0.05742	0.16024	0.1924		484	89.0133	517.337	837.105
						485	0.05718	0.1595	0.19163		485	89.0705	517.497	837.296
						486	0.05694	0.15876	0.19085		486	89.1274	517.656	837.487
						487	0.0567	0.15802	0.19008		487	89.1841	517.814	837.677
						488	0.05647	0.15729	0.18932		488	89.2406	517.971	837.867
						489	0.05623	0.15656	0.18856		489	89.2968	518.128	838.055
						490	0.056	0.15584	0.1878		490	89.3528	518.283	838.243
						491	0.05577	0.15512	0.18704		491	89.4086	518.438	838.43
						492	0.05554	0.1544	0.18629		492	89.4641	518.593	838.616
						493	0.05531	0.1537	0.18554		493	89.5194	518.747	838.802
						494	0.05507	0.15299	0.18479		494	89.5745	518.9	838.987
						495	0.05485	0.15229	0.18405		495	89.6294	519.052	839.171
						496	0.05462	0.1516	0.18331		496	89.684	519.203	839.354
						497	0.05439	0.15091	0.18257		497	89.7384	519.354	839.537
						498	0.05417	0.15022	0.18184		498	89.7926	519.505	839.718
						499	0.05394	0.14954	0.18111		499	89.8465	519.654	839.899
						500	0.05372	0.14886	0.18039		500	89.9002	519.803	840.08
						501	0.0535	0.14819	0.17966		501	89.9537	519.951	840.26
						502	0.05328	0.14752	0.17894		502	90.007	520.099	840.438
						503	0.05306	0.14686	0.17822		503	90.06	520.246	840.617
						504	0.05284	0.1462	0.17751		504	90.1129	520.392	840.794
						505	0.05262	0.14555	0.1768		505	90.1655	520.537	840.971
						506	0.0524	0.1449	0.17609		506	90.2179	520.682	841.147
						507	0.05219	0.14426	0.17538		507	90.2701	520.826	841.322
						508	0.05197	0.14362	0.17468		508	90.3221	520.97	841.497
						509	0.05176	0.14298	0.17398		509	90.3738	521.113	841.671
						510	0.05155	0.14235	0.17328		510	90.4254	521.255	841.844
						511	0.05133	0.14173	0.17258		511	90.4767	521.397	842.017
						512	0.05112	0.14111	0.17189		512	90.5278	521.538	842.189
						513	0.05091	0.14049	0.1712		513	90.5787	521.679	842.36
						514	0.0507	0.13988	0.17051		514	90.6294	521.819	842.531
						515	0.0505	0.13927	0.16983		515	90.6799	521.958	842.7
						516	0.05029	0.13867	0.16914		516	90.7302	522.097	842.87
						517	0.05008	0.13807	0.16847		517	90.7803	522.235	843.038
						518	0.04988	0.13748	0.16779		518	90.8302	522.372	843.206
						519	0.04967	0.13689	0.16711		519	90.8799	522.509	843.373
						520	0.04947	0.1363	0.16644		520	90.9293	522.645	843.539
						521	0.04927	0.13573	0.16577		521	90.9786	522.781	843.705
						522	0.04907	0.13515	0.1651		522	91.0277	522.916	843.87
						523	0.04887	0.13458	0.16443		523	91.0765	523.051	844.035
						524	0.04867	0.13401	0.16377		524	91.1252	523.185	844.198
						525	0.04847	0.13345	0.16311		525	91.1737	523.318	844.362
						526	0.04828	0.1329	0.16245		526	91.222	523.451	844.524
						527	0.04808	0.13234	0.16179		527	91.2701	523.583	844.686
						528	0.04789	0.1318	0.16115		528	91.3179	523.715	844.847
						529	0.0477	0.13126	0.16051		529	91.3656	523.847	845.007
						530	0.0475	0.13072	0.15988		530	91.4132	523.977	845.167
						531	0.04731	0.13013	0.15925		531	91.4605	524.107	845.327
						532	0.04712	0.12955	0.15862		532	91.5076	524.237	845.485
						533	0.04693	0.12897	0.158		533	91.5545	524.366	845.643
						534	0.04674	0.12839	0.15737		534	91.6013	524.494	845.801
						535	0.04656	0.12782	0.15675		535	91.6478	524.622	845.957
						536	0.04637	0.12725	0.15614		536	91.6942	524.749	846.113
						537	0.04618	0.12668	0.15552		537	91.7404	524.876	846.269
						538	0.04599	0.12612	0.15491		538	91.7863	525.002	846.424
						539	0.04579	0.12556	0.1543		539	91.8321	525.128	846.578
						540	0.0456	0.12501	0.1537		540	91.8778	525.253	846.732
						541	0.04541	0.12445	0.15309		541	91.9232	525.377	846.885
						542	0.04522	0.1239	0.15249		542	91.9684	525.501	847.038
						543	0.04504	0.12336	0.15189		543	92.0134	525.624	847.189
						544	0.04485	0.12281	0.1513		544	92.0583	525.747	847.341
						545	0.04466	0.12228	0.1507		545	92.1029	525.87	847.491
						546	0.04448	0.12174	0.15011		546	92.1474	525.991	847.641
						547	0.04429	0.12121	0.14952		547	92.1917	526.112	847.791
						548	0.04411	0.12068	0.14894		548	92.2358	526.233	847.94
						549	0.04392	0.12015	0.14835		549	92.2797	526.353	848.088
						550	0.04374	0.11963	0.14777		550	92.3235	526.473	848.236
						551	0.04356	0.11911	0.14719		551	92.367	526.592	848.383
						552	0.04338	0.11859	0.14661		552	92.4104	526.711	848.53
						553	0.0432	0.11808	0.14604		553	92.4536	526.829	848.676
						554	0.04302	0.11757	0.14547		554	92.4966	526.946	848.821
						555	0.04284	0.11706	0.1449		555	92.5395	527.063	848.966
						556	0.04266	0.11656	0.14433		556	92.5821	527.18	849.111
						557	0.04249	0.11606	0.14376		557	92.6246	527.296	849.254
						558	0.04231	0.11556	0.1432		558	92.6669	527.412	849.398
						559	0.04214	0.11507	0.14264		559	92.7091	527.527	849.54
						560	0.04196	0.11458	0.14208		560	92.751	527.641	849.682
						561	0.04179	0.11409	0.14152		561	92.7928	527.755	849.824
						562	0.04162	0.11361	0.14097		562	92.8344	527.869	849.965
						563	0.04145	0.11313	0.14041		563	92.8759	527.982	850.105
						564	0.04127	0.11265	0.13986		564	92.9172	528.095	850.245
						565	0.04111	0.11218	0.13931		565	92.9583	528.207	850.384
						566	0.04094	0.11171	0.13877		566	92.9992	528.319	850.523
						567	0.04077	0.11124	0.13822		567	93.04	528.43	850.661
						568	0.0406	0.11078	0.13768		568	93.0806	528.541	850.799
						569	0.04043	0.11032	0.13714		569	93.121	528.651	850.936
						570	0.04027	0.10986	0.1366		570	93.1613	528.761	851.073
						571	0.0401	0.10941	0.13606		571	93.2014	528.87	851.209
						572	0.03994	0.10896	0.13553		572	93.2413	528.979	851.344
						573	0.03978	0.10851	0.135		573	93.2811	529.088	851.479
						574	0.03961	0.10806	0.13446		574	93.3207	529.196	851.614
						575	0.03945	0.10763	0.13393		575	93.3602	529.303	851.748
						576	0.03929	0.10719	0.13341		576	93.3995	529.41	851.881
						577	0.03913	0.10675	0.13288		577	93.4386	529.517	852.014
						578	0.03898	0.10632	0.13235		578	93.4776	529.624	852.146
						579	0.03882	0.1059	0.13183		579	93.5164	529.729	852.278
						580	0.03866	0.10547	0.13131		580	93.555	529.835	852.41
						581	0.0385	0.10505	0.13079		581	93.5935	529.94	852.54
						582	0.03835	0.10463	0.13027		582	93.6319	530.045	852.671
						583	0.03819	0.10422	0.12976		583	93.6701	530.149	852.8
						584	0.03804	0.10381	0.12925		584	93.7081	530.253	852.93
						585	0.03789	0.1034	0.12875		585	93.746	530.356	853.058
						586	0.03773	0.103	0.12825		586	93.7837	530.459	853.187
						587	0.03758	0.1026	0.12776		587	93.8213	530.562	853.314
						588	0.03743	0.1022	0.12726		588	93.8588	530.664	853.442
						589	0.03728	0.10181	0.12677		589	93.896	530.766	853.568
						590	0.03714	0.10141	0.12628		590	93.9332	530.867	853.695
						591	0.03699	0.10103	0.12579		591	93.9702	530.968	853.821
						592	0.03684	0.10064	0.12531		592	94.007	531.069	853.946
						593	0.03669	0.10026	0.12483		593	94.0437	531.169	854.071
						594	0.03655	0.09988	0.12435		594	94.0803	531.269	854.195
						595	0.0364	0.09951	0.12387		595	94.1167	531.368	854.319
						596	0.03626	0.09913	0.12339		596	94.1529	531.468	854.442
						597	0.03612	0.09871	0.12292		597	94.189	531.566	854.565
						598	0.03598	0.0983	0.12244		598	94.225	531.665	854.688
						599	0.03583	0.09788	0.12197		599	94.2608	531.762	854.81
						600	0.03569	0.09747	0.1215		600	94.2965	531.86	854.931
						601	0.03556	0.09706	0.12104		601	94.3321	531.957	855.052
						602	0.03542	0.09665	0.12057		602	94.3675	532.054	855.173
						603	0.03528	0.09624	0.12011		603	94.4028	532.15	855.293
						604	0.03514	0.09583	0.11965		604	94.4379	532.246	855.412
						605	0.03501	0.09543	0.11919		605	94.4729	532.341	855.532
						606	0.03487	0.09503	0.11874		606	94.5078	532.436	855.65
						607	0.03474	0.09463	0.11828		607	94.5425	532.531	855.769
						608	0.0346	0.09423	0.11783		608	94.5771	532.625	855.886
						609	0.03447	0.09383	0.11738		609	94.6116	532.719	856.004
						610	0.03434	0.09344	0.11693		610	94.6459	532.812	856.121
						611	0.03421	0.09304	0.11648		611	94.6801	532.905	856.237
						612	0.03408	0.09265	0.11604		612	94.7142	532.998	856.353
						613	0.03395	0.09226	0.1156		613	94.7482	533.09	856.469
						614	0.03382	0.09187	0.11515		614	94.782	533.182	856.584
						615	0.03369	0.09149	0.11472		615	94.8157	533.274	856.699
						616	0.03356	0.0911	0.11428		616	94.8492	533.365	856.813
						617	0.03344	0.09072	0.11384		617	94.8827	533.455	856.927
						618	0.03331	0.09034	0.11341		618	94.916	533.546	857.04
						619	0.03319	0.08996	0.11298		619	94.9492	533.636	857.153
						620	0.03307	0.08958	0.11255		620	94.9822	533.725	857.266
						621	0.03294	0.08921	0.11212		621	95.0152	533.814	857.378
						622	0.03282	0.08883	0.11169		622	95.048	533.903	857.49
						623	0.0327	0.08846	0.11127		623	95.0807	533.992	857.601
						624	0.03258	0.08809	0.11085		624	95.1133	534.08	857.712
						625	0.03245	0.08772	0.11042		625	95.1458	534.168	857.822
						626	0.03232	0.08736	0.11001		626	95.1781	534.255	857.932
						627	0.03218	0.08699	0.10959		627	95.2103	534.342	858.042
						628	0.03205	0.08663	0.10917		628	95.2423	534.429	858.151
						629	0.03192	0.08627	0.10876		629	95.2742	534.515	858.26
						630	0.03179	0.08591	0.10835		630	95.306	534.601	858.368
						631	0.03166	0.08555	0.10793		631	95.3377	534.686	858.476
						632	0.03153	0.0852	0.10753		632	95.3692	534.772	858.583
						633	0.0314	0.08484	0.10712		633	95.4006	534.856	858.691
						634	0.03127	0.08449	0.10671		634	95.4319	534.941	858.797
						635	0.03115	0.08414	0.10631		635	95.463	535.025	858.904
						636	0.03102	0.08379	0.10591		636	95.4941	535.109	859.01
						637	0.03089	0.08345	0.1055		637	95.5249	535.192	859.115
						638	0.03077	0.0831	0.1051		638	95.5557	535.275	859.22
						639	0.03064	0.08276	0.10471		639	95.5863	535.358	859.325
						640	0.03052	0.08242	0.10431		640	95.6169	535.441	859.429
						641	0.03039	0.08208	0.10392		641	95.6472	535.523	859.533
						642	0.03027	0.08174	0.10352		642	95.6775	535.604	859.637
						643	0.03014	0.0814	0.10313		643	95.7077	535.686	859.74
						644	0.03002	0.08107	0.10274		644	95.7377	535.767	859.842
						645	0.0299	0.08074	0.10236		645	95.7676	535.848	859.945
						646	0.02977	0.08041	0.10197		646	95.7973	535.928	860.047
						647	0.02965	0.08008	0.10158		647	95.827	536.008	860.148
						648	0.02953	0.07975	0.1012		648	95.8565	536.088	860.25
						649	0.02941	0.07943	0.10082		649	95.8859	536.167	860.35
						650	0.02929	0.0791	0.10044		650	95.9152	536.246	860.451
						651	0.02917	0.07878	0.10006		651	95.9444	536.325	860.551
						652	0.02905	0.07846	0.09968		652	95.9735	536.404	860.651
						653	0.02893	0.07814	0.0993		653	96.0024	536.482	860.75
						654	0.02882	0.07783	0.09893		654	96.0312	536.56	860.849
						655	0.0287	0.07751	0.09856		655	96.0599	536.637	860.947
						656	0.02858	0.0772	0.09818		656	96.0885	536.714	861.046
						657	0.02847	0.07689	0.09781		657	96.117	536.791	861.143
						658	0.02835	0.07658	0.09745		658	96.1453	536.868	861.241
						659	0.02824	0.07627	0.09708		659	96.1735	536.944	861.338
						660	0.02812	0.07597	0.09671		660	96.2017	537.02	861.435
						661	0.02801	0.07566	0.09635		661	96.2297	537.096	861.531
						662	0.02789	0.07536	0.09598		662	96.2576	537.171	861.627
						663	0.02778	0.07505	0.09562		663	96.2853	537.246	861.723
						664	0.02767	0.07474	0.09526		664	96.313	537.321	861.818
						665	0.02756	0.07443	0.0949		665	96.3406	537.395	861.913
						666	0.02744	0.07412	0.09454		666	96.368	537.469	862.007
						667	0.02733	0.07382	0.09419		667	96.3953	537.543	862.101
						668	0.02722	0.07351	0.09383		668	96.4226	537.617	862.195
						669	0.02711	0.07321	0.09348		669	96.4497	537.69	862.289
						670	0.027	0.07291	0.09312		670	96.4767	537.763	862.382
						671	0.02689	0.07261	0.09277		671	96.5036	537.835	862.475
						672	0.02679	0.07231	0.09242		672	96.5303	537.908	862.567
						673	0.02668	0.07202	0.09207		673	96.557	537.98	862.659
						674	0.02657	0.07172	0.09172		674	96.5836	538.051	862.751
						675	0.02646	0.07143	0.09138		675	96.6101	538.123	862.842
						676	0.02636	0.07114	0.09103		676	96.6364	538.194	862.933
						677	0.02625	0.07085	0.09069		677	96.6627	538.265	863.024
						678	0.02615	0.07056	0.09034		678	96.6888	538.335	863.114
						679	0.02604	0.07027	0.09		679	96.7149	538.406	863.204
						680	0.02594	0.06998	0.08966		680	96.7408	538.476	863.294
						681	0.02583	0.0697	0.08932		681	96.7666	538.545	863.383
						682	0.02573	0.06941	0.08898		682	96.7924	538.615	863.472
						683	0.02563	0.06913	0.08864		683	96.818	538.684	863.561
						684	0.02553	0.06885	0.08831		684	96.8435	538.753	863.649
						685	0.02542	0.06857	0.08797		685	96.8689	538.821	863.737
						686	0.02532	0.06829	0.08764		686	96.8943	538.89	863.825
						687	0.02522	0.06802	0.0873		687	96.9195	538.958	863.912
						688	0.02512	0.06774	0.08697		688	96.9446	539.025	863.999
						689	0.02502	0.06747	0.08664		689	96.9696	539.093	864.086
						690	0.02492	0.0672	0.08631		690	96.9946	539.16	864.172
						691	0.02483	0.06693	0.08598		691	97.0194	539.227	864.258
						692	0.02473	0.06666	0.08565		692	97.0441	539.294	864.344
						693	0.02463	0.06639	0.08533		693	97.0687	539.36	864.429
						694	0.02454	0.06613	0.085		694	97.0933	539.426	864.514
						695	0.02444	0.06586	0.08468		695	97.1177	539.492	864.599
						696	0.02434	0.0656	0.08435		696	97.1421	539.558	864.683
						697	0.02425	0.06534	0.08403		697	97.1663	539.623	864.767
						698	0.02415	0.06508	0.08372		698	97.1905	539.688	864.851
						699	0.02406	0.06482	0.0834		699	97.2145	539.753	864.934
						700	0.02397	0.06456	0.08309		700	97.2385	539.817	865.017
						701	0.02387	0.06431	0.08277		701	97.2623	539.882	865.1
						702	0.02378	0.06405	0.08246		702	97.2861	539.946	865.183
						703	0.02369	0.0638	0.08215		703	97.3098	540.01	865.265
						704	0.0236	0.06355	0.08184		704	97.3334	540.073	865.347
						705	0.02351	0.0633	0.08154		705	97.3569	540.136	865.428
						706	0.02341	0.06305	0.08123		706	97.3803	540.199	865.509
						707	0.02332	0.0628	0.08093		707	97.4037	540.262	865.59
						708	0.02324	0.06255	0.08062		708	97.4269	540.325	865.671
						709	0.02315	0.06231	0.08032		709	97.4501	540.387	865.751
						710	0.02306	0.06207	0.08002		710	97.4731	540.449	865.831
						711	0.02297	0.06183	0.07972		711	97.4961	540.511	865.911
						712	0.02288	0.06159	0.07942		712	97.519	540.573	865.99
						713	0.02279	0.06135	0.07912		713	97.5417	540.634	866.069
						714	0.0227	0.06111	0.07883		714	97.5644	540.695	866.148
						715	0.02261	0.06088	0.07853		715	97.5871	540.756	866.227
						716	0.02252	0.06064	0.07824		716	97.6096	540.817	866.305
						717	0.02244	0.06041	0.07795		717	97.632	540.877	866.383
						718	0.02235	0.06018	0.07766		718	97.6544	540.937	866.461
						719	0.02226	0.05995	0.07737		719	97.6766	540.997	866.538
						720	0.02217	0.05972	0.07708		720	97.6988	541.057	866.615
						721	0.02208	0.0595	0.07679		721	97.7209	541.116	866.692
						722	0.022	0.05927	0.07651		722	97.7429	541.176	866.768
						723	0.02191	0.05905	0.07622		723	97.7648	541.235	866.845
						724	0.02182	0.05883	0.07594		724	97.7866	541.293	866.921
						725	0.02174	0.05861	0.07566		725	97.8084	541.352	866.996
						726	0.02165	0.05839	0.07538		726	97.83	541.41	867.072
						727	0.02157	0.05817	0.0751		727	97.8516	541.469	867.147
						728	0.02148	0.05795	0.07482		728	97.8731	541.527	867.222
						729	0.0214	0.05772	0.07455		729	97.8944	541.584	867.296
						730	0.02131	0.05749	0.07427		730	97.9158	541.642	867.37
						731	0.02123	0.05726	0.074		731	97.937	541.699	867.444
						732	0.02115	0.05703	0.07373		732	97.9581	541.756	867.518
						733	0.02106	0.0568	0.07346		733	97.9792	541.813	867.592
						734	0.02098	0.05658	0.07319		734	98.0002	541.869	867.665
						735	0.0209	0.05635	0.07292		735	98.0211	541.926	867.738
						736	0.02082	0.05613	0.07265		736	98.0419	541.982	867.81
						737	0.02073	0.0559	0.07239		737	98.0626	542.038	867.883
						738	0.02065	0.05568	0.07212		738	98.0833	542.094	867.955
						739	0.02057	0.05546	0.07186		739	98.1038	542.149	868.027
						740	0.02049	0.05524	0.0716		740	98.1243	542.204	868.098
						741	0.02041	0.05502	0.07134		741	98.1447	542.259	868.17
						742	0.02033	0.0548	0.07108		742	98.1651	542.314	868.241
						743	0.02025	0.05458	0.07082		743	98.1853	542.369	868.311
						744	0.02017	0.05437	0.07056		744	98.2055	542.423	868.382
						745	0.02009	0.05415	0.07031		745	98.2256	542.477	868.452
						746	0.02002	0.05394	0.07006		746	98.2456	542.531	868.522
						747	0.01994	0.05372	0.0698		747	98.2655	542.585	868.592
						748	0.01986	0.05351	0.06955		748	98.2854	542.638	868.662
						749	0.01978	0.0533	0.0693		749	98.3052	542.692	868.731
						750	0.01971	0.05309	0.06906		750	98.3249	542.745	868.8
						751	0.01963	0.05288	0.06881		751	98.3445	542.798	868.869
						752	0.01955	0.05267	0.06857		752	98.3641	542.85	868.937
						753	0.01948	0.05246	0.06832		753	98.3835	542.903	869.006
						754	0.0194	0.05226	0.06807		754	98.403	542.955	869.074
						755	0.01932	0.05205	0.06782		755	98.4223	543.007	869.142
						756	0.01925	0.05185	0.06757		756	98.4415	543.059	869.209
						757	0.01918	0.05164	0.06732		757	98.4607	543.111	869.277
						758	0.0191	0.05144	0.06708		758	98.4798	543.162	869.344
						759	0.01903	0.05124	0.06683		759	98.4988	543.213	869.411
						760	0.01895	0.05104	0.06659		760	98.5178	543.264	869.477
						761	0.01888	0.05084	0.06634		761	98.5367	543.315	869.543
						762	0.01881	0.05064	0.0661		762	98.5555	543.366	869.61
						763	0.01873	0.05044	0.06585		763	98.5742	543.416	869.675
						764	0.01866	0.05024	0.06561		764	98.5929	543.466	869.741
						765	0.01859	0.05005	0.06537		765	98.6115	543.516	869.806
						766	0.01852	0.04985	0.06513		766	98.63	543.566	869.871
						767	0.01845	0.04966	0.06489		767	98.6484	543.616	869.936
						768	0.01837	0.04947	0.06465		768	98.6668	543.665	870.001
						769	0.0183	0.04927	0.06441		769	98.6851	543.715	870.065
						770	0.01823	0.04908	0.06417		770	98.7033	543.764	870.13
						771	0.01816	0.04889	0.06394		771	98.7215	543.813	870.194
						772	0.01809	0.0487	0.0637		772	98.7396	543.861	870.257
						773	0.01802	0.04852	0.06346		773	98.7576	543.91	870.321
						774	0.01795	0.04833	0.06323		774	98.7756	543.958	870.384
						775	0.01789	0.04814	0.063		775	98.7935	544.006	870.447
						776	0.01782	0.04796	0.06276		776	98.8113	544.054	870.51
						777	0.01775	0.04777	0.06253		777	98.829	544.102	870.572
						778	0.01768	0.04759	0.0623		778	98.8467	544.15	870.635
						779	0.01761	0.04741	0.06207		779	98.8643	544.197	870.697
						780	0.01755	0.04723	0.06184		780	98.8819	544.244	870.758
						781	0.01748	0.04704	0.06161		781	98.8993	544.291	870.82
						782	0.01741	0.04687	0.06138		782	98.9167	544.338	870.881
						783	0.01734	0.04669	0.06115		783	98.9341	544.385	870.943
						784	0.01728	0.04651	0.06092		784	98.9514	544.431	871.004
						785	0.01721	0.04633	0.06069		785	98.9686	544.478	871.064
						786	0.01715	0.04616	0.06047		786	98.9857	544.524	871.125
						787	0.01708	0.04598	0.06024		787	99.0028	544.57	871.185
						788	0.01702	0.04581	0.06002		788	99.0198	544.616	871.245
						789	0.01695	0.04564	0.05979		789	99.0368	544.661	871.305
						790	0.01689	0.04547	0.05957		790	99.0537	544.707	871.364
						791	0.01682	0.0453	0.05935		791	99.0705	544.752	871.424
						792	0.01676	0.04513	0.05912		792	99.0872	544.797	871.483
						793	0.01669	0.04496	0.0589		793	99.1039	544.842	871.542
						794	0.01663	0.04479	0.05868		794	99.1206	544.887	871.6
						795	0.01657	0.04462	0.05846		795	99.1371	544.932	871.659
						796	0.0165	0.04445	0.05824		796	99.1536	544.976	871.717
						797	0.01644	0.04428	0.05802		797	99.1701	545.02	871.775
						798	0.01638	0.04411	0.0578		798	99.1865	545.064	871.833
						799	0.01632	0.04394	0.05758		799	99.2028	545.108	871.89
						800	0.01625	0.04378	0.05736		800	99.219	545.152	871.948
						801	0.01619	0.04361	0.05715		801	99.2352	545.196	872.005
						802	0.01613	0.04344	0.05693		802	99.2514	545.239	872.062
						803	0.01607	0.04328	0.05671		803	99.2674	545.282	872.119
						804	0.01601	0.04312	0.0565		804	99.2835	545.326	872.175
						805	0.01595	0.04295	0.05628		805	99.2994	545.369	872.231
						806	0.01589	0.04279	0.05607		806	99.3153	545.411	872.287
						807	0.01584	0.04263	0.05585		807	99.3311	545.454	872.343
						808	0.01578	0.04247	0.05564		808	99.3469	545.496	872.399
						809	0.01572	0.04231	0.05542		809	99.3626	545.539	872.454
						810	0.01566	0.04215	0.05521		810	99.3783	545.581	872.51
						811	0.0156	0.04199	0.05501		811	99.3939	545.623	872.565
						812	0.01554	0.04183	0.05481		812	99.4094	545.665	872.619
						813	0.01549	0.04168	0.05461		813	99.4249	545.706	872.674
						814	0.01543	0.04152	0.05441		814	99.4403	545.748	872.728
						815	0.01537	0.04137	0.05421		815	99.4557	545.789	872.783
						816	0.01532	0.04121	0.05401		816	99.471	545.83	872.837
						817	0.01526	0.04106	0.05381		817	99.4863	545.872	872.89
						818	0.0152	0.0409	0.05361		818	99.5015	545.912	872.944
						819	0.01515	0.04075	0.05342		819	99.5167	545.953	872.997
						820	0.01509	0.0406	0.05322		820	99.5318	545.994	873.051
						821	0.01504	0.04045	0.05303		821	99.5468	546.034	873.104
						822	0.01498	0.0403	0.05283		822	99.5618	546.075	873.157
						823	0.01493	0.04015	0.05264		823	99.5767	546.115	873.209
						824	0.01487	0.04	0.05245		824	99.5916	546.155	873.262
						825	0.01482	0.03985	0.05226		825	99.6064	546.195	873.314
						826	0.01477	0.03971	0.05207		826	99.6212	546.234	873.366
						827	0.01471	0.03956	0.05188		827	99.6359	546.274	873.418
						828	0.01466	0.03941	0.0517		828	99.6505	546.313	873.47
						829	0.01461	0.03927	0.05151		829	99.6651	546.352	873.521
						830	0.01455	0.03912	0.05132		830	99.6797	546.392	873.572
						831	0.0145	0.03898	0.05114		831	99.6942	546.431	873.624
						832	0.01445	0.03884	0.05096		832	99.7086	546.469	873.674
						833	0.0144	0.03869	0.05077		833	99.723	546.508	873.725
						834	0.01434	0.03855	0.05059		834	99.7374	546.547	873.776
						835	0.01429	0.03841	0.05041		835	99.7517	546.585	873.826
						836	0.01424	0.03827	0.05023		836	99.7659	546.623	873.876
						837	0.01419	0.03813	0.05005		837	99.7801	546.661	873.927
						838	0.01414	0.03799	0.04987		838	99.7942	546.699	873.976
						839	0.01409	0.03785	0.0497		839	99.8083	546.737	874.026
						840	0.01404	0.03772	0.04952		840	99.8224	546.775	874.076
						841	0.01399	0.03758	0.04935		841	99.8363	546.813	874.125
						842	0.01394	0.03744	0.04917		842	99.8503	546.85	874.174
						843	0.01389	0.03731	0.049		843	99.8642	546.887	874.223
						844	0.01384	0.03717	0.04883		844	99.878	546.925	874.272
						845	0.01379	0.03704	0.04865		845	99.8918	546.962	874.321
						846	0.01374	0.0369	0.04848		846	99.9056	546.998	874.369
						847	0.01369	0.03677	0.04831		847	99.9193	547.035	874.417
						848	0.01364	0.03664	0.04815		848	99.9329	547.072	874.466
						849	0.0136	0.03651	0.04798		849	99.9465	547.108	874.514
						850	0.01355	0.03637	0.04781		850	99.96	547.145	874.561
						851	0.0135	0.03624	0.04765		851	99.9735	547.181	874.609
						852	0.01345	0.03612	0.04748		852	99.987	547.217	874.656
						853	0.01341	0.03599	0.04732		853	100	547.253	874.704
						854	0.01336	0.03586	0.04716		854	100.014	547.289	874.751
						855	0.01331	0.03573	0.04699		855	100.027	547.325	874.798
						856	0.01327	0.0356	0.04683		856	100.04	547.36	874.845
						857	0.01322	0.03548	0.04667		857	100.054	547.396	874.891
						858	0.01317	0.03535	0.04652		858	100.067	547.431	874.938
						859	0.01313	0.03522	0.04636		859	100.08	547.466	874.984
						860	0.01308	0.0351	0.0462		860	100.093	547.501	875.03
						861	0.01304	0.03497	0.04604		861	100.106	547.536	875.077
						862	0.01299	0.03485	0.04589		862	100.119	547.571	875.122
						863	0.01295	0.03473	0.04573		863	100.132	547.606	875.168
						864	0.0129	0.03461	0.04558		864	100.145	547.641	875.214
						865	0.01286	0.03449	0.04543		865	100.158	547.675	875.259
						866	0.01281	0.03436	0.04528		866	100.17	547.709	875.304
						867	0.01277	0.03424	0.04512		867	100.183	547.744	875.35
						868	0.01273	0.03412	0.04496		868	100.196	547.778	875.395
						869	0.01268	0.034	0.04479		869	100.209	547.812	875.439
						870	0.01264	0.03388	0.04463		870	100.221	547.846	875.484
						871	0.0126	0.03377	0.04447		871	100.234	547.879	875.528
						872	0.01255	0.03365	0.0443		872	100.246	547.913	875.573
						873	0.01251	0.03353	0.04414		873	100.259	547.947	875.617
						874	0.01247	0.03342	0.04398		874	100.271	547.98	875.661
						875	0.01242	0.0333	0.04382		875	100.284	548.013	875.705
						876	0.01238	0.03318	0.04366		876	100.296	548.047	875.748
						877	0.01234	0.03307	0.04349		877	100.309	548.08	875.792
						878	0.0123	0.03296	0.04333		878	100.321	548.113	875.835
						879	0.01226	0.03284	0.04317		879	100.333	548.145	875.878
						880	0.01221	0.03273	0.04301		880	100.345	548.178	875.921
						881	0.01217	0.03262	0.04285		881	100.358	548.211	875.964
						882	0.01213	0.03251	0.04269		882	100.37	548.243	876.007
						883	0.01209	0.03239	0.04253		883	100.382	548.276	876.049
						884	0.01205	0.03228	0.04237		884	100.394	548.308	876.092
						885	0.01201	0.03217	0.0422		885	100.406	548.34	876.134
						886	0.01197	0.03206	0.04204		886	100.418	548.372	876.176
						887	0.01193	0.03195	0.04188		887	100.43	548.404	876.218
						888	0.01189	0.03185	0.04172		888	100.442	548.436	876.26
						889	0.01185	0.03174	0.04156		889	100.453	548.468	876.301
						890	0.01181	0.03163	0.0414		890	100.465	548.499	876.343
						891	0.01177	0.03152	0.04124		891	100.477	548.531	876.384
						892	0.01173	0.03142	0.04108		892	100.489	548.562	876.425
						893	0.01169	0.03131	0.04092		893	100.5	548.594	876.466
						894	0.01165	0.03121	0.04076		894	100.512	548.625	876.507
						895	0.01161	0.0311	0.04059		895	100.524	548.656	876.547
						896	0.01158	0.031	0.04043		896	100.535	548.687	876.588
						897	0.01154	0.03089	0.04027		897	100.547	548.718	876.628
						898	0.0115	0.03079	0.04011		898	100.558	548.749	876.668
						899	0.01146	0.03069	0.03995		899	100.57	548.779	876.708
						900	0.01142	0.03059	0.03979		900	100.581	548.81	876.748
						901	0.01138	0.03048	0.03962		901	100.593	548.84	876.787
						902	0.01134	0.03038	0.03946		902	100.604	548.871	876.827
						903	0.01131	0.03028	0.0393		903	100.615	548.901	876.866
						904	0.01127	0.03018	0.03914		904	100.626	548.931	876.905
						905	0.01123	0.03008	0.03898		905	100.638	548.961	876.944
						906	0.0112	0.02998	0.03881		906	100.649	548.991	876.983
						907	0.01116	0.02988	0.03865		907	100.66	549.021	877.022
						908	0.01112	0.02978	0.03848		908	100.671	549.051	877.06
						909	0.01108	0.02968	0.03832		909	100.682	549.081	877.098
						910	0.01105	0.02958	0.03816		910	100.693	549.11	877.137
						911	0.01101	0.02948	0.03799		911	100.704	549.14	877.175
						912	0.01098	0.02938	0.03783		912	100.715	549.169	877.212
						913	0.01094	0.02928	0.03766		913	100.726	549.198	877.25
						914	0.0109	0.02919	0.0375		914	100.737	549.228	877.288
						915	0.01087	0.02909	0.03734		915	100.748	549.257	877.325
						916	0.01083	0.02899	0.03717		916	100.759	549.286	877.362
						917	0.0108	0.0289	0.037		917	100.77	549.314	877.399
						918	0.01076	0.0288	0.03684		918	100.78	549.343	877.436
						919	0.01073	0.0287	0.03667		919	100.791	549.372	877.473
						920	0.01069	0.02861	0.0365		920	100.802	549.401	877.509
						921	0.01066	0.02851	0.03634		921	100.812	549.429	877.545
						922	0.01062	0.02842	0.03617		922	100.823	549.458	877.582
						923	0.01059	0.02833	0.036		923	100.834	549.486	877.618
						924	0.01055	0.02823	0.03587		924	100.844	549.514	877.654
						925	0.01052	0.02814	0.03574		925	100.855	549.542	877.689
						926	0.01048	0.02805	0.03561		926	100.865	549.57	877.725
						927	0.01045	0.02795	0.03549		927	100.876	549.598	877.76
						928	0.01041	0.02786	0.03536		928	100.886	549.626	877.796
						929	0.01038	0.02777	0.03524		929	100.896	549.654	877.831
						930	0.01035	0.02768	0.03512		930	100.907	549.682	877.866
						931	0.01031	0.02759	0.035		931	100.917	549.709	877.901
						932	0.01028	0.0275	0.03488		932	100.927	549.737	877.936
						933	0.01024	0.02741	0.03476		933	100.938	549.764	877.971
						934	0.01021	0.02732	0.03465		934	100.948	549.791	878.005
						935	0.01018	0.02723	0.03454		935	100.958	549.819	878.04
						936	0.01014	0.02714	0.03442		936	100.968	549.846	878.074
						937	0.01011	0.02705	0.03431		937	100.978	549.873	878.109
						938	0.01008	0.02696	0.03421		938	100.988	549.9	878.143
						939	0.01005	0.02687	0.0341		939	100.998	549.927	878.177
						940	0.01001	0.02679	0.034		940	101.008	549.953	878.211
						941	0.00998	0.0267	0.03389		941	101.018	549.98	878.245
						942	0.00995	0.02661	0.03379		942	101.028	550.007	878.279
						943	0.00992	0.02652	0.0337		943	101.038	550.033	878.312
						944	0.00988	0.02644	0.0336		944	101.048	550.06	878.346
						945	0.00985	0.02635	0.03351		945	101.058	550.086	878.379
						946	0.00982	0.02627	0.03341		946	101.068	550.112	878.413
						947	0.00979	0.02618	0.03332		947	101.078	550.138	878.446
						948	0.00975	0.0261	0.03324		948	101.087	550.165	878.479
						949	0.00972	0.02601	0.03315		949	101.097	550.191	878.513
						950	0.00969	0.02593	0.03306		950	101.107	550.216	878.546
						951	0.00966	0.02584	0.03298		951	101.116	550.242	878.579
						952	0.00963	0.02576	0.0329		952	101.126	550.268	878.611
						953	0.0096	0.02567	0.03283		953	101.136	550.294	878.644
						954	0.00957	0.02559	0.03275		954	101.145	550.319	878.677
						955	0.00953	0.02551	0.03268		955	101.155	550.345	878.71
						956	0.0095	0.02542	0.0326		956	101.164	550.37	878.742
						957	0.00947	0.02534	0.03254		957	101.174	550.396	878.775
						958	0.00944	0.02526	0.03247		958	101.183	550.421	878.807
						959	0.00941	0.02518	0.03241		959	101.193	550.446	878.84
						960	0.00938	0.02509	0.03234		960	101.202	550.471	878.872
						961	0.00935	0.02501	0.03228		961	101.211	550.496	878.904
						962	0.00932	0.02493	0.03222		962	101.221	550.521	878.937
						963	0.00929	0.02485	0.03217		963	101.23	550.546	878.969
						964	0.00926	0.02477	0.03212		964	101.239	550.571	879.001
						965	0.00923	0.02469	0.03207		965	101.248	550.595	879.033
						966	0.0092	0.02461	0.03202		966	101.258	550.62	879.065
						967	0.00916	0.02453	0.03198		967	101.267	550.645	879.097
						968	0.00914	0.02445	0.03193		968	101.276	550.669	879.129
						969	0.00911	0.02437	0.03189		969	101.285	550.693	879.161
						970	0.00907	0.02429	0.03185		970	101.294	550.718	879.193
						971	0.00904	0.02421	0.03182		971	101.303	550.742	879.224
						972	0.00902	0.02413	0.03179		972	101.312	550.766	879.256
						973	0.00898	0.02405	0.03176		973	101.321	550.79	879.288
						974	0.00895	0.02398	0.03173		974	101.33	550.814	879.32
						975	0.00893	0.0239	0.0317		975	101.339	550.838	879.351
						976	0.0089	0.02382	0.03168		976	101.348	550.862	879.383
						977	0.00887	0.02374	0.03166		977	101.357	550.885	879.415
						978	0.00884	0.02366	0.03165		978	101.366	550.909	879.446
						979	0.00881	0.02359	0.03163		979	101.374	550.933	879.478
						980	0.00878	0.02351	0.03158		980	101.383	550.956	879.51
						981	0.00875	0.02343	0.03148		981	101.392	550.98	879.541
						982	0.00872	0.02336	0.03139		982	101.401	551.003	879.573
						983	0.00869	0.02328	0.03129		983	101.409	551.026	879.604
						984	0.00866	0.0232	0.03119		984	101.418	551.05	879.635
						985	0.00863	0.02313	0.03109		985	101.427	551.073	879.666
						986	0.0086	0.02305	0.03099		986	101.435	551.096	879.697
						987	0.00857	0.02297	0.03089		987	101.444	551.119	879.728
						988	0.00855	0.0229	0.03079		988	101.452	551.142	879.759
						989	0.00852	0.02282	0.03069		989	101.461	551.164	879.789
						990	0.00849	0.02275	0.03059		990	101.469	551.187	879.82
						991	0.00846	0.02267	0.03049		991	101.478	551.21	879.851
						992	0.00843	0.0226	0.03038		992	101.486	551.232	879.881
						993	0.0084	0.02252	0.03028		993	101.495	551.255	879.911
						994	0.00837	0.02245	0.03018		994	101.503	551.277	879.941
						995	0.00834	0.02237	0.03007		995	101.511	551.3	879.971
						996	0.00831	0.0223	0.02997		996	101.52	551.322	880.001
						997	0.00829	0.02223	0.02986		997	101.528	551.344	880.031
						998	0.00826	0.02215	0.02975		998	101.536	551.366	880.061
						999	0.00823	0.02208	0.02965		999	101.544	551.389	880.091
						1000	0.00821	0.02201	0.02954		1000	101.553	551.411	880.12
						1001	0.00818	0.02193	0.02943		1001	101.561	551.432	880.15
						1002	0.00815	0.02186	0.02932		1002	101.569	551.454	880.179
						1003	0.00813	0.02178	0.02921		1003	101.577	551.476	880.208
						1004	0.0081	0.02171	0.0291		1004	101.585	551.498	880.237
						1005	0.00808	0.02164	0.02899		1005	101.593	551.519	880.266
						1006	0.00805	0.02157	0.02888		1006	101.601	551.541	880.295
						1007	0.00802	0.02149	0.02876		1007	101.609	551.562	880.324
						1008	0.008	0.02142	0.02865		1008	101.617	551.584	880.353
						1009	0.00797	0.02135	0.02854		1009	101.625	551.605	880.381
						1010	0.00795	0.02127	0.02842		1010	101.633	551.627	880.41
						1011	0.00792	0.0212	0.02831		1011	101.641	551.648	880.438
						1012	0.0079	0.02113	0.02819		1012	101.649	551.669	880.466
						1013	0.00787	0.02106	0.02807		1013	101.657	551.69	880.494
						1014	0.00785	0.02099	0.02796		1014	101.665	551.711	880.522
						1015	0.00782	0.02092	0.02784		1015	101.673	551.732	880.55
						1016	0.0078	0.02086	0.02772		1016	101.68	551.753	880.578
						1017	0.00777	0.02079	0.0276		1017	101.688	551.774	880.605
						1018	0.00775	0.02073	0.02748		1018	101.696	551.794	880.633
						1019	0.00772	0.02066	0.02736		1019	101.704	551.815	880.66
						1020	0.0077	0.02059	0.02724		1020	101.711	551.835	880.687
						1021	0.00768	0.02053	0.02712		1021	101.719	551.856	880.714
						1022	0.00765	0.02046	0.027		1022	101.727	551.876	880.741
						1023	0.00763	0.0204	0.02688		1023	101.734	551.897	880.768
						1024	0.0076	0.02033	0.02675		1024	101.742	551.917	880.795
						1025	0.00758	0.02026	0.02663		1025	101.749	551.937	880.822
						1026	0.00755	0.0202	0.0265		1026	101.757	551.958	880.848
						1027	0.00753	0.02014	0.02638		1027	101.765	551.978	880.875
						1028	0.00751	0.02007	0.02625		1028	101.772	551.998	880.901
						1029	0.00748	0.02001	0.02613		1029	101.78	552.018	880.927
						1030	0.00746	0.01994	0.026		1030	101.787	552.038	880.953
						1031	0.00744	0.01988	0.02587		1031	101.794	552.058	880.979
						1032	0.00741	0.01982	0.02574		1032	101.802	552.078	881.005
						1033	0.00739	0.01975	0.02561		1033	101.809	552.097	881.03
						1034	0.00737	0.01969	0.02548		1034	101.817	552.117	881.056
						1035	0.00734	0.01963	0.02535		1035	101.824	552.137	881.081
						1036	0.00732	0.01956	0.02522		1036	101.831	552.156	881.106
						1037	0.0073	0.0195	0.02513		1037	101.839	552.176	881.131
						1038	0.00727	0.01944	0.02504		1038	101.846	552.195	881.156
						1039	0.00725	0.01938	0.02494		1039	101.853	552.214	881.181
						1040	0.00723	0.01931	0.02485		1040	101.86	552.234	881.206
						1041	0.0072	0.01925	0.02476		1041	101.868	552.253	881.231
						1042	0.00718	0.01919	0.02467		1042	101.875	552.272	881.256
						1043	0.00716	0.01913	0.02458		1043	101.882	552.291	881.28
						1044	0.00713	0.01906	0.02448		1044	101.889	552.31	881.305
						1045	0.00711	0.019	0.02439		1045	101.896	552.329	881.329
						1046	0.00709	0.01894	0.0243		1046	101.903	552.348	881.353
						1047	0.00707	0.01888	0.02421		1047	101.91	552.367	881.378
						1048	0.00705	0.01882	0.02412		1048	101.917	552.386	881.402
						1049	0.00702	0.01876	0.02403		1049	101.924	552.405	881.426
						1050	0.007	0.0187	0.02393		1050	101.931	552.423	881.45
						1051	0.00698	0.01864	0.02384		1051	101.938	552.442	881.473
						1052	0.00696	0.01858	0.02375		1052	101.945	552.461	881.497
						1053	0.00693	0.01852	0.02366		1053	101.952	552.479	881.521
						1054	0.00691	0.01846	0.02357		1054	101.959	552.498	881.544
						1055	0.00689	0.0184	0.02347		1055	101.966	552.516	881.568
						1056	0.00687	0.01834	0.02338		1056	101.973	552.534	881.591
						1057	0.00685	0.01828	0.02329		1057	101.98	552.553	881.615
						1058	0.00682	0.01822	0.0232		1058	101.987	552.571	881.638
						1059	0.0068	0.01816	0.02311		1059	101.993	552.589	881.661
						1060	0.00678	0.0181	0.02302		1060	102	552.607	881.684
						1061	0.00676	0.01804	0.02292		1061	102.007	552.625	881.707
						1062	0.00674	0.01798	0.02283		1062	102.014	552.643	881.73
						1063	0.00671	0.01792	0.02274		1063	102.02	552.661	881.752
						1064	0.00669	0.01786	0.02265		1064	102.027	552.679	881.775
						1065	0.00667	0.0178	0.02256		1065	102.034	552.697	881.798
						1066	0.00665	0.01775	0.02246		1066	102.04	552.715	881.82
						1067	0.00663	0.01769	0.02237		1067	102.047	552.732	881.842
						1068	0.00661	0.01763	0.02228		1068	102.054	552.75	881.865
						1069	0.00659	0.01757	0.02219		1069	102.06	552.767	881.887
						1070	0.00656	0.01751	0.0221		1070	102.067	552.785	881.909
						1071	0.00654	0.01745	0.02201		1071	102.073	552.802	881.931
						1072	0.00652	0.0174	0.02192		1072	102.08	552.82	881.953
						1073	0.0065	0.01734	0.02182		1073	102.086	552.837	881.975
						1074	0.00648	0.01728	0.02173		1074	102.093	552.854	881.997
						1075	0.00646	0.01722	0.02164		1075	102.099	552.872	882.018
						1076	0.00644	0.01716	0.02155		1076	102.106	552.889	882.04
						1077	0.00642	0.01711	0.02146		1077	102.112	552.906	882.061
						1078	0.0064	0.01705	0.02136		1078	102.119	552.923	882.083
						1079	0.00637	0.01699	0.02127		1079	102.125	552.94	882.104
						1080	0.00635	0.01693	0.02118		1080	102.131	552.957	882.125
						1081	0.00633	0.01688	0.02109		1081	102.138	552.974	882.146
						1082	0.00631	0.01682	0.021		1082	102.144	552.991	882.167
						1083	0.00629	0.01676	0.02091		1083	102.15	553.007	882.188
						1084	0.00627	0.01671	0.02081		1084	102.156	553.024	882.209
						1085	0.00625	0.01665	0.02072		1085	102.163	553.041	882.23
						1086	0.00623	0.01659	0.02063		1086	102.169	553.057	882.25
						1087	0.00621	0.01654	0.02054		1087	102.175	553.074	882.271
						1088	0.00619	0.01648	0.02045		1088	102.181	553.09	882.291
						1089	0.00617	0.01642	0.02035		1089	102.188	553.107	882.311
						1090	0.00615	0.01637	0.02026		1090	102.194	553.123	882.332
						1091	0.00613	0.01631	0.02017		1091	102.2	553.139	882.352
						1092	0.00611	0.01625	0.02008		1092	102.206	553.156	882.372
						1093	0.00609	0.0162	0.02		1093	102.212	553.172	882.392
						1094	0.00607	0.01614	0.01994		1094	102.218	553.188	882.412
						1095	0.00605	0.01608	0.01988		1095	102.224	553.204	882.432
