# Supplementary material for: Modeling of Gas Production from Shale Reservoirs Considering Multiple Transport Mechanisms
Source: PLoS One. 2015 Dec 14;10(12):e0143649. doi: 10.1371/journal.pone.0143649 (PMC4682827; doi:10.1371/journal.pone.0143649)
Supplement: S10 Fig — (XLSX) [file pone.0143649.s010.xlsx]

## Sheet: Sheet1
							Rate (1000 m3/d)						Cumu production (1000 m3)
						Time	0.0001	1e-05	1e-06			Time	0.0001	1e-05	1e-06
						1	47.9127	47.6509	45.8182			1	47.9127	47.6509	45.8182
						2	35.4764	35.3455	33.3818			2	83.3891	82.9964	79.2
						3	28.6691	28.5382	26.5745			3	112.058	111.535	105.775
						4	24.2182	24.0873	22.3855			4	136.276	135.622	128.16
						5	21.0764	21.0764	19.5055			5	157.353	156.698	147.665
						6	18.8509	18.72	17.28			6	176.204	175.418	164.945
						7	17.0182	16.8873	15.7091			7	193.222	192.305	180.655
						8	15.4473	15.3164	14.2691			8	208.669	207.622	194.924
						9	14.2691	14.1382	13.2218			9	222.938	221.76	208.145
						10	13.2218	13.0887	12.2142			10	236.16	234.849	220.36
						11	12.2953	12.2145	11.3924			11	248.455	247.063	231.752
						12	11.5373	11.4612	10.6761			12	259.993	258.525	242.428
						13	10.8866	10.8148	10.0467			13	270.879	269.339	252.475
						14	10.3163	10.2476	9.48825			14	281.195	279.587	261.963
						15	9.80976	9.74389	8.99229			15	291.005	289.331	270.955
						16	9.34657	9.28181	8.54709			16	300.352	298.613	279.502
						17	8.92566	8.86459	8.14706			17	309.277	307.477	287.65
						18	8.54906	8.49004	7.78448			18	317.827	315.967	295.434
						19	8.20339	8.14608	7.4546			19	326.03	324.113	302.889
						20	7.88208	7.82586	7.15259			20	333.912	331.939	310.041
						21	7.57817	7.52291	6.87476			21	341.49	339.462	316.916
						22	7.2924	7.2384	6.61823			22	348.783	346.7	323.534
						23	7.02487	6.9723	6.3798			23	355.807	353.673	329.914
						24	6.77561	6.72462	6.15741			24	362.583	360.397	336.071
						25	6.5426	6.49254	5.94937			25	369.126	366.89	342.021
						26	6.32282	6.2743	5.75432			26	375.448	373.164	347.775
						27	6.1188	6.07198	5.57072			27	381.567	379.236	353.346
						28	5.93056	5.88554	5.3983			28	387.498	385.122	358.744
						29	5.75018	5.70532	5.23693			29	393.248	390.827	363.981
						30	5.5802	5.53669	5.08478			30	398.828	396.364	369.066
						31	5.42169	5.37967	4.94035			31	404.25	401.743	374.006
						32	5.27282	5.23118	4.80414			32	409.523	406.975	378.81
						33	5.12948	5.08893	4.67596			33	414.652	412.063	383.486
						34	4.9946	4.95522	4.55451			34	419.647	417.019	388.041
						35	4.86818	4.83006	4.43939			35	424.515	421.849	392.48
						36	4.74657	4.70862	4.33009			36	429.262	426.557	396.81
						37	4.63056	4.59355	4.22611			37	433.892	431.151	401.036
						38	4.52087	4.48485	4.12722			38	438.413	435.636	405.164
						39	4.41706	4.38166	4.03276			39	442.83	440.017	409.196
						40	4.31745	4.28278	3.94218			40	447.147	444.3	413.139
						41	4.22242	4.18848	3.85543			41	451.37	448.489	416.994
						42	4.13164	4.09835	3.77247			42	455.502	452.587	420.766
						43	4.04484	4.01221	3.69267			43	459.546	456.599	424.459
						44	3.96171	3.92965	3.61566			44	463.508	460.529	428.075
						45	3.88187	3.85035	3.54179			45	467.39	464.379	431.617
						46	3.80512	3.77421	3.47074			46	471.195	468.153	435.087
						47	3.73164	3.70127	3.40217			47	474.927	471.855	438.489
						48	3.66099	3.63112	3.33592			48	478.588	475.486	441.825
						49	3.59293	3.56352	3.27223			49	482.181	479.049	445.098
						50	3.52724	3.49824	3.21074			50	485.708	482.548	448.308
						51	3.46368	3.43507	3.15132			51	489.172	485.983	451.46
						52	3.40206	3.37378	3.09389			52	492.574	489.356	454.554
						53	3.34225	3.31447	3.03841			53	495.916	492.671	457.592
						54	3.28471	3.25727	2.98478			54	499.201	495.928	460.577
						55	3.22879	3.20164	2.9329			55	502.429	499.13	463.51
						56	3.17434	3.14743	2.8827			56	505.604	502.277	466.392
						57	3.12117	3.0945	2.83405			57	508.725	505.372	469.226
						58	3.06914	3.04262	2.78691			58	511.794	508.414	472.013
						59	3.01806	2.99165	2.74117			59	514.812	511.406	474.754
						60	2.96796	2.94227	2.6966			60	517.78	514.348	477.451
						61	2.92044	2.89506	2.65334			61	520.7	517.243	480.104
						62	2.8742	2.84912	2.61143			62	523.575	520.093	482.716
						63	2.82918	2.80437	2.57075			63	526.404	522.897	485.287
						64	2.78531	2.76077	2.5311			64	529.189	525.658	487.818
						65	2.74252	2.71822	2.49263			65	531.932	528.376	490.31
						66	2.70075	2.67667	2.45534			66	534.632	531.053	492.766
						67	2.65994	2.63625	2.41881			67	537.292	533.689	495.184
						68	2.62049	2.59707	2.38293			68	539.913	536.286	497.567
						69	2.58204	2.55888	2.34792			69	542.495	538.845	499.915
						70	2.54456	2.52165	2.31377			70	545.039	541.366	502.229
						71	2.508	2.48532	2.28046			71	547.547	543.852	504.51
						72	2.4723	2.44987	2.24804			72	550.02	546.302	506.758
						73	2.43745	2.41525	2.21646			73	552.457	548.717	508.974
						74	2.40339	2.3815	2.18566			74	554.861	551.098	511.16
						75	2.37036	2.34873	2.15538			75	557.231	553.447	513.315
						76	2.33815	2.31678	2.12587			76	559.569	555.764	515.441
						77	2.30675	2.28561	2.09711			77	561.876	558.049	517.538
						78	2.2761	2.2552	2.06912			78	564.152	560.305	519.607
						79	2.24619	2.22552	2.04189			79	566.398	562.53	521.649
						80	2.21699	2.19654	2.01544			80	568.615	564.727	523.665
						81	2.18846	2.16827	1.98939			81	570.804	566.895	525.654
						82	2.16071	2.14076	1.96368			82	572.964	569.036	527.618
						83	2.13365	2.11395	1.93854			83	575.098	571.15	529.556
						84	2.10726	2.08779	1.91401			84	577.205	573.237	531.47
						85	2.08153	2.06232	1.89005			85	579.287	575.3	533.36
						86	2.05646	2.03747	1.86668			86	581.343	577.337	535.227
						87	2.03202	2.01328	1.84391			87	583.375	579.351	537.071
						88	2.00822	1.98964	1.82138			88	585.383	581.34	538.892
						89	1.98487	1.96646	1.79929			89	587.368	583.307	540.691
						90	1.96201	1.94382	1.77771			90	589.33	585.25	542.469
						91	1.93967	1.92164	1.7566			91	591.27	587.172	544.226
						92	1.91778	1.89992	1.73597			92	593.188	589.072	545.962
						93	1.89634	1.87864	1.71584			93	595.084	590.951	547.678
						94	1.87531	1.85776	1.69608			94	596.959	592.808	549.374
						95	1.85467	1.83726	1.67636			95	598.814	594.646	551.05
						96	1.83439	1.8171	1.65697			96	600.648	596.463	552.707
						97	1.81443	1.79725	1.63793			97	602.463	598.26	554.345
						98	1.79478	1.77769	1.61925			98	604.258	600.038	555.964
						99	1.7754	1.7584	1.60091			99	606.033	601.796	557.565
						100	1.75625	1.73932	1.58293			100	607.789	603.535	559.148
						101	1.73732	1.72045	1.56528			101	609.527	605.256	560.713
						102	1.71858	1.70205	1.54799			102	611.245	606.958	562.261
						103	1.70069	1.68447	1.53103			103	612.946	608.642	563.792
						104	1.6833	1.66722	1.51444			104	614.629	610.31	565.307
						105	1.66622	1.65029	1.49818			105	616.295	611.96	566.805
						106	1.64947	1.63367	1.48227			106	617.945	613.594	568.287
						107	1.63301	1.61734	1.4667			107	619.578	615.211	569.754
						108	1.61685	1.60131	1.45105			108	621.195	616.812	571.205
						109	1.60095	1.58553	1.43563			109	622.796	618.398	572.641
						110	1.58533	1.57003	1.4205			110	624.381	619.968	574.061
						111	1.56997	1.55477	1.40564			111	625.951	621.523	575.467
						112	1.55485	1.53975	1.39105			112	627.506	623.062	576.858
						113	1.53996	1.52497	1.37676			113	629.046	624.587	578.235
						114	1.52529	1.51039	1.36274			114	630.571	626.098	579.597
						115	1.51083	1.49603	1.34899			115	632.082	627.594	580.946
						116	1.49658	1.48192	1.33552			116	633.579	629.076	582.282
						117	1.48264	1.46815	1.32234			117	635.061	630.544	583.604
						118	1.46897	1.45458	1.30944			118	636.53	631.998	584.914
						119	1.45551	1.44122	1.29682			119	637.986	633.44	586.21
						120	1.44225	1.42805	1.28447			120	639.428	634.868	587.495
						121	1.42917	1.41506	1.27208			121	640.857	636.283	588.767
						122	1.41629	1.40226	1.25971			122	642.273	637.685	590.027
						123	1.40357	1.38963	1.24754			123	643.677	639.075	591.274
						124	1.39101	1.37714	1.23557			124	645.068	640.452	592.51
						125	1.37862	1.36482	1.22381			125	646.447	641.817	593.734
						126	1.36638	1.35263	1.21225			126	647.813	643.169	594.946
						127	1.35426	1.34058	1.20089			127	649.167	644.51	596.147
						128	1.34228	1.32865	1.18974			128	650.509	645.838	597.336
						129	1.33042	1.31683	1.17879			129	651.84	647.155	598.515
						130	1.31866	1.30522	1.16804			130	653.159	648.46	599.683
						131	1.30718	1.29391	1.1575			131	654.466	649.754	600.841
						132	1.29594	1.28276	1.14716			132	655.762	651.037	601.988
						133	1.28485	1.27174	1.13702			133	657.047	652.309	603.125
						134	1.27391	1.26087	1.12699			134	658.32	653.57	604.252
						135	1.26309	1.25013	1.11686			135	659.584	654.82	605.369
						136	1.25241	1.23952	1.10688			136	660.836	656.059	606.476
						137	1.24186	1.22903	1.09706			137	662.078	657.288	607.573
						138	1.23143	1.21866	1.08738			138	663.309	658.507	608.66
						139	1.22112	1.20841	1.07786			139	664.53	659.715	609.738
						140	1.21092	1.19827	1.06848			140	665.741	660.914	610.806
						141	1.20082	1.18823	1.05926			141	666.942	662.102	611.866
						142	1.19083	1.17829	1.05018			142	668.133	663.28	612.916
						143	1.18094	1.16844	1.04126			143	669.314	664.449	613.957
						144	1.17114	1.15874	1.03248			144	670.485	665.607	614.99
						145	1.16152	1.14927	1.02386			145	671.647	666.757	616.013
						146	1.15209	1.13991	1.01538			146	672.799	667.897	617.029
						147	1.14277	1.13066	1.00706			147	673.941	669.027	618.036
						148	1.13357	1.12153	0.99873			148	675.075	670.149	619.035
						149	1.12449	1.11251	0.99051			149	676.199	671.261	620.025
						150	1.11551	1.1036	0.98241			150	677.315	672.365	621.008
						151	1.10664	1.0948	0.97442			151	678.422	673.46	621.982
						152	1.09787	1.0861	0.96653			152	679.519	674.546	622.949
						153	1.08921	1.0775	0.95876			153	680.609	675.623	623.907
						154	1.08065	1.069	0.95108			154	681.689	676.692	624.858
						155	1.07218	1.06059	0.94351			155	682.761	677.753	625.802
						156	1.06381	1.05228	0.93603			156	683.825	678.805	626.738
						157	1.05553	1.04406	0.92866			157	684.881	679.849	627.667
						158	1.04734	1.03595	0.92137			158	685.928	680.885	628.588
						159	1.03927	1.02797	0.91418			159	686.967	681.913	629.502
						160	1.03132	1.02009	0.90708			160	687.999	682.933	630.409
						161	1.02347	1.0123	0.90007			161	689.022	683.946	631.309
						162	1.01571	1.00461	0.89316			162	690.038	684.95	632.202
						163	1.00805	0.99701	0.88633			163	691.046	685.947	633.089
						164	1.00048	0.9895	0.87959			164	692.046	686.937	633.968
						165	0.993	0.98209	0.87293			165	693.039	687.919	634.841
						166	0.9856	0.97476	0.86635			166	694.025	688.894	635.708
						167	0.9783	0.96751	0.85984			167	695.003	689.861	636.567
						168	0.97108	0.96035	0.85342			168	695.974	690.821	637.421
						169	0.96394	0.95328	0.84706			169	696.938	691.775	638.268
						170	0.95689	0.94628	0.84078			170	697.895	692.721	639.109
						171	0.94991	0.93937	0.83456			171	698.845	693.66	639.943
						172	0.94302	0.93254	0.82841			172	699.788	694.593	640.772
						173	0.93621	0.9258	0.82233			173	700.724	695.519	641.594
						174	0.92949	0.91914	0.81632			174	701.654	696.438	642.41
						175	0.92285	0.91256	0.81041			175	702.577	697.35	643.221
						176	0.91629	0.90606	0.80457			176	703.493	698.256	644.025
						177	0.9098	0.89963	0.79879			177	704.403	699.156	644.824
						178	0.90339	0.89328	0.79308			178	705.306	700.049	645.617
						179	0.89706	0.887	0.78744			179	706.203	700.936	646.405
						180	0.89079	0.88079	0.78186			180	707.094	701.817	647.186
						181	0.8846	0.87466	0.77634			181	707.979	702.692	647.963
						182	0.87848	0.86859	0.77088			182	708.857	703.56	648.734
						183	0.87243	0.86259	0.76548			183	709.73	704.423	649.499
						184	0.86644	0.85666	0.76014			184	710.596	705.28	650.259
						185	0.86052	0.85079	0.75485			185	711.457	706.13	651.014
						186	0.85467	0.84499	0.74962			186	712.311	706.975	651.764
						187	0.84888	0.83925	0.74444			187	713.16	707.815	652.508
						188	0.84315	0.83357	0.73931			188	714.003	708.648	653.248
						189	0.83748	0.82796	0.73423			189	714.841	709.476	653.982
						190	0.83187	0.8224	0.7292			190	715.673	710.299	654.711
						191	0.82632	0.8169	0.72422			191	716.499	711.115	655.435
						192	0.82083	0.81145	0.71929			192	717.32	711.927	656.154
						193	0.8154	0.80607	0.7144			193	718.135	712.733	656.869
						194	0.81002	0.80073	0.70955			194	718.945	713.534	657.578
						195	0.80469	0.79545	0.70475			195	719.75	714.329	658.283
						196	0.79942	0.79022	0.69998			196	720.549	715.119	658.983
						197	0.79419	0.78504	0.69526			197	721.343	715.904	659.678
						198	0.78902	0.7799	0.69057			198	722.133	716.684	660.369
						199	0.7839	0.77482	0.68592			199	722.916	717.459	661.055
						200	0.77882	0.7698	0.6813			200	723.695	718.229	661.736
						201	0.77379	0.76486	0.67676			201	724.469	718.994	662.413
						202	0.76886	0.75998	0.67228			202	725.238	719.754	663.085
						203	0.76399	0.75514	0.66784			203	726.002	720.509	663.753
						204	0.75916	0.75036	0.66343			204	726.761	721.259	664.417
						205	0.75437	0.74562	0.65907			205	727.515	722.005	665.076
						206	0.74964	0.74092	0.65473			206	728.265	722.746	665.73
						207	0.74495	0.73628	0.65044			207	729.01	723.482	666.381
						208	0.74031	0.73167	0.64618			208	729.75	724.214	667.027
						209	0.73571	0.72711	0.64194			209	730.486	724.941	667.669
						210	0.73115	0.7226	0.63775			210	731.217	725.663	668.307
						211	0.72664	0.71812	0.63358			211	731.944	726.382	668.94
						212	0.72216	0.71369	0.62944			212	732.666	727.095	669.57
						213	0.71773	0.70929	0.62532			213	733.384	727.805	670.195
						214	0.71334	0.70493	0.62124			214	734.097	728.51	670.816
						215	0.70898	0.70061	0.61718			215	734.806	729.21	671.433
						216	0.70466	0.69632	0.61315			216	735.511	729.906	672.047
						217	0.70038	0.69208	0.60914			217	736.211	730.599	672.656
						218	0.69613	0.68786	0.60515			218	736.907	731.286	673.261
						219	0.69192	0.68368	0.60118			219	737.599	731.97	673.862
						220	0.68774	0.67953	0.59724			220	738.287	732.65	674.459
						221	0.68359	0.67541	0.59331			221	738.97	733.325	675.053
						222	0.67948	0.67132	0.58941			222	739.65	733.996	675.642
						223	0.67539	0.66726	0.58552			223	740.325	734.664	676.227
						224	0.67134	0.66323	0.58165			224	740.997	735.327	676.809
						225	0.66731	0.65923	0.57779			225	741.664	735.986	677.387
						226	0.66331	0.65525	0.57395			226	742.327	736.641	677.961
						227	0.65933	0.65129	0.57013			227	742.987	737.293	678.531
						228	0.65538	0.64739	0.56648			228	743.642	737.94	679.097
						229	0.65145	0.64358	0.56286			229	744.293	738.584	679.66
						230	0.64764	0.63981	0.55927			230	744.941	739.223	680.22
						231	0.64387	0.63607	0.55571			231	745.585	739.859	680.775
						232	0.64013	0.63237	0.55218			232	746.225	740.492	681.327
						233	0.63642	0.6287	0.54868			233	746.861	741.121	681.876
						234	0.63275	0.62505	0.5452			234	747.494	741.746	682.421
						235	0.6291	0.62143	0.54175			235	748.123	742.367	682.963
						236	0.62548	0.61785	0.53833			236	748.749	742.985	683.501
						237	0.62189	0.61429	0.53493			237	749.371	743.599	684.036
						238	0.61834	0.61076	0.53156			238	749.989	744.21	684.568
						239	0.6148	0.60725	0.52822			239	750.604	744.817	685.096
						240	0.6113	0.60378	0.5249			240	751.215	745.421	685.621
						241	0.60782	0.60033	0.52161			241	751.823	746.021	686.143
						242	0.60437	0.5969	0.51834			242	752.427	746.618	686.661
						243	0.60094	0.5935	0.51509			243	753.028	747.212	687.176
						244	0.59754	0.59012	0.51187			244	753.626	747.802	687.688
						245	0.59416	0.58676	0.50867			245	754.22	748.389	688.197
						246	0.5908	0.58343	0.5055			246	754.811	748.972	688.702
						247	0.58747	0.58012	0.50235			247	755.398	749.552	689.204
						248	0.58416	0.57683	0.49922			248	755.982	750.129	689.704
						249	0.58086	0.57356	0.49611			249	756.563	750.702	690.2
						250	0.57759	0.57031	0.49302			250	757.141	751.273	690.693
						251	0.57434	0.56708	0.48996			251	757.715	751.84	691.183
						252	0.57111	0.56387	0.48691			252	758.286	752.404	691.67
						253	0.5679	0.56067	0.48389			253	758.854	752.964	692.154
						254	0.56471	0.5575	0.4809			254	759.419	753.522	692.634
						255	0.56153	0.55434	0.47795			255	759.98	754.076	693.112
						256	0.55837	0.5512	0.47503			256	760.539	754.627	693.587
						257	0.55523	0.54816	0.47213			257	761.094	755.176	694.06
						258	0.55215	0.54513	0.46925			258	761.646	755.721	694.529
						259	0.54912	0.54213	0.4664			259	762.195	756.263	694.995
						260	0.54612	0.53915	0.46357			260	762.741	756.802	695.459
						261	0.54313	0.53619	0.46076			261	763.285	757.338	695.92
						262	0.54017	0.53325	0.45797			262	763.825	757.871	696.378
						263	0.53723	0.53034	0.4552			263	764.362	758.402	696.833
						264	0.53431	0.52744	0.45246			264	764.896	758.929	697.285
						265	0.53141	0.52457	0.44973			265	765.428	759.454	697.735
						266	0.52854	0.52172	0.44703			266	765.956	759.976	698.182
						267	0.52568	0.51888	0.44435			267	766.482	760.494	698.626
						268	0.52284	0.51607	0.44169			268	767.005	761.01	699.068
						269	0.52002	0.51327	0.43904			269	767.525	761.524	699.507
						270	0.51722	0.5105	0.43642			270	768.042	762.034	699.943
						271	0.51444	0.50774	0.43382			271	768.556	762.542	700.377
						272	0.51168	0.505	0.43124			272	769.068	763.047	700.808
						273	0.50894	0.50228	0.42867			273	769.577	763.549	701.237
						274	0.50621	0.49957	0.42613			274	770.083	764.049	701.663
						275	0.5035	0.49688	0.4236			275	770.587	764.546	702.087
						276	0.50081	0.49421	0.4211			276	771.088	765.04	702.508
						277	0.49814	0.49155	0.41861			277	771.586	765.531	702.927
						278	0.49548	0.48891	0.41613			278	772.081	766.02	703.343
						279	0.49284	0.48629	0.41368			279	772.574	766.507	703.756
						280	0.49021	0.48368	0.41125			280	773.064	766.99	704.168
						281	0.4876	0.48109	0.40884			281	773.552	767.471	704.577
						282	0.485	0.47851	0.40646			282	774.037	767.95	704.983
						283	0.48242	0.47594	0.4041			283	774.519	768.426	705.387
						284	0.47985	0.4734	0.40176			284	774.999	768.899	705.789
						285	0.4773	0.4709	0.39944			285	775.476	769.37	706.188
						286	0.47477	0.46842	0.39713			286	775.951	769.839	706.585
						287	0.47229	0.46596	0.39485			287	776.423	770.305	706.98
						288	0.46982	0.46351	0.39258			288	776.893	770.768	707.373
						289	0.46737	0.46109	0.39033			289	777.361	771.229	707.763
						290	0.46494	0.45868	0.3881			290	777.826	771.688	708.151
						291	0.46252	0.45628	0.38588			291	778.288	772.144	708.537
						292	0.46013	0.4539	0.38369			292	778.748	772.598	708.921
						293	0.45774	0.45154	0.38151			293	779.206	773.05	709.302
						294	0.45537	0.44919	0.37935			294	779.661	773.499	709.682
						295	0.45302	0.44686	0.3772			295	780.114	773.946	710.059
						296	0.45069	0.44455	0.37507			296	780.565	774.39	710.434
						297	0.44836	0.44225	0.37296			297	781.013	774.832	710.807
						298	0.44606	0.43996	0.37087			298	781.46	775.272	711.178
						299	0.44377	0.43769	0.36879			299	781.903	775.71	711.547
						300	0.44149	0.43543	0.36673			300	782.345	776.145	711.913
						301	0.43923	0.43319	0.36468			301	782.784	776.579	712.278
						302	0.43698	0.43096	0.36266			302	783.221	777.01	712.641
						303	0.43475	0.42875	0.36064			303	783.656	777.438	713.001
						304	0.43253	0.42655	0.35864			304	784.088	777.865	713.36
						305	0.43032	0.42436	0.35666			305	784.519	778.289	713.717
						306	0.42813	0.42219	0.3547			306	784.947	778.711	714.071
						307	0.42595	0.42003	0.35274			307	785.373	779.132	714.424
						308	0.42379	0.41788	0.35081			308	785.796	779.549	714.775
						309	0.42163	0.41575	0.3489			309	786.218	779.965	715.124
						310	0.41949	0.41362	0.347			310	786.638	780.379	715.471
						311	0.41737	0.41151	0.34512			311	787.055	780.79	715.816
						312	0.41525	0.40942	0.34325			312	787.47	781.2	716.159
						313	0.41315	0.40734	0.3414			313	787.883	781.607	716.501
						314	0.41106	0.40528	0.33956			314	788.294	782.012	716.84
						315	0.409	0.40324	0.33774			315	788.703	782.416	717.178
						316	0.40694	0.4012	0.33593			316	789.11	782.817	717.514
						317	0.40491	0.39919	0.33414			317	789.515	783.216	717.848
						318	0.40288	0.39718	0.33237			318	789.918	783.613	718.18
						319	0.40087	0.39519	0.3306			319	790.319	784.008	718.511
						320	0.39887	0.39321	0.32885			320	790.718	784.402	718.84
						321	0.39688	0.39124	0.32712			321	791.115	784.793	719.167
						322	0.3949	0.38928	0.3254			322	791.51	785.182	719.492
						323	0.39294	0.38734	0.3237			323	791.903	785.569	719.816
						324	0.39099	0.38541	0.32201			324	792.294	785.955	720.138
						325	0.38906	0.38349	0.32033			325	792.683	786.338	720.458
						326	0.38713	0.38158	0.31867			326	793.07	786.72	720.777
						327	0.38522	0.37969	0.31702			327	793.455	787.1	721.094
						328	0.38332	0.37781	0.31539			328	793.838	787.477	721.409
						329	0.38143	0.37594	0.31377			329	794.22	787.853	721.723
						330	0.37955	0.37408	0.31216			330	794.599	788.227	722.035
						331	0.37769	0.37223	0.31057			331	794.977	788.6	722.346
						332	0.37584	0.3704	0.30899			332	795.353	788.97	722.655
						333	0.374	0.36858	0.30742			333	795.727	789.339	722.962
						334	0.37217	0.36677	0.30587			334	796.099	789.705	723.268
						335	0.37035	0.36497	0.30432			335	796.469	790.07	723.572
						336	0.36855	0.36318	0.30278			336	796.838	790.433	723.875
						337	0.36675	0.36141	0.30126			337	797.205	790.795	724.177
						338	0.36497	0.35964	0.29974			338	797.57	791.155	724.476
						339	0.3632	0.35789	0.29824			339	797.933	791.512	724.774
						340	0.36144	0.35615	0.29675			340	798.294	791.869	725.071
						341	0.35969	0.35441	0.29527			341	798.654	792.223	725.367
						342	0.35795	0.35269	0.29381			342	799.012	792.576	725.66
						343	0.35622	0.35098	0.29235			343	799.368	792.927	725.953
						344	0.3545	0.34928	0.2909			344	799.723	793.276	726.244
						345	0.35279	0.34758	0.28947			345	800.075	793.624	726.533
						346	0.35109	0.3459	0.28805			346	800.427	793.969	726.821
						347	0.3494	0.34423	0.28663			347	800.776	794.314	727.108
						348	0.34773	0.34257	0.28523			348	801.124	794.656	727.393
						349	0.34606	0.34092	0.28383			349	801.47	794.997	727.677
						350	0.3444	0.33927	0.28245			350	801.814	795.336	727.959
						351	0.34275	0.33764	0.28107			351	802.157	795.674	728.24
						352	0.34111	0.33602	0.27971			352	802.498	796.01	728.52
						353	0.33948	0.33441	0.27836			353	802.837	796.344	728.798
						354	0.33787	0.33281	0.27701			354	803.175	796.677	729.075
						355	0.33626	0.33122	0.27567			355	803.512	797.009	729.351
						356	0.33466	0.32963	0.27434			356	803.846	797.338	729.625
						357	0.33307	0.32806	0.27302			357	804.179	797.666	729.898
						358	0.33149	0.3265	0.27171			358	804.511	797.993	730.17
						359	0.32992	0.32494	0.27041			359	804.841	798.318	730.441
						360	0.32836	0.3234	0.26912			360	805.169	798.641	730.71
						361	0.32681	0.32187	0.26783			361	805.496	798.963	730.977
						362	0.32527	0.32034	0.26655			362	805.821	799.283	731.244
						363	0.32374	0.31882	0.26528			363	806.145	799.602	731.509
						364	0.32221	0.31732	0.26402			364	806.467	799.919	731.773
						365	0.3207	0.31582	0.26277			365	806.788	800.235	732.036
						366	0.31919	0.31433	0.26152			366	807.107	800.55	732.298
						367	0.3177	0.31285	0.26028			367	807.425	800.862	732.558
						368	0.31621	0.31138	0.25905			368	807.741	801.174	732.817
						369	0.31474	0.30992	0.25782			369	808.056	801.484	733.075
						370	0.31327	0.30846	0.2566			370	808.369	801.792	733.331
						371	0.31181	0.30702	0.25538			371	808.681	802.099	733.587
						372	0.31035	0.30558	0.25418			372	808.991	802.405	733.841
						373	0.30891	0.30415	0.25298			373	809.3	802.709	734.094
						374	0.30747	0.30273	0.25178			374	809.607	803.012	734.346
						375	0.30605	0.30132	0.25059			375	809.913	803.313	734.596
						376	0.30462	0.29991	0.24941			376	810.218	803.613	734.846
						377	0.30321	0.29852	0.24823			377	810.521	803.911	735.094
						378	0.30181	0.29713	0.24706			378	810.823	804.209	735.341
						379	0.30041	0.29575	0.24589			379	811.124	804.504	735.587
						380	0.29903	0.29438	0.24473			380	811.423	804.799	735.832
						381	0.29765	0.29301	0.24357			381	811.72	805.092	736.075
						382	0.29628	0.29166	0.24241			382	812.017	805.383	736.318
						383	0.29492	0.29031	0.24127			383	812.311	805.674	736.559
						384	0.29356	0.28897	0.24012			384	812.605	805.963	736.799
						385	0.29222	0.28764	0.23898			385	812.897	806.25	737.038
						386	0.29088	0.28631	0.23784			386	813.188	806.537	737.276
						387	0.28955	0.285	0.23671			387	813.478	806.822	737.513
						388	0.28822	0.28369	0.23559			388	813.766	807.105	737.748
						389	0.28691	0.28239	0.23448			389	814.053	807.388	737.983
						390	0.2856	0.2811	0.23337			390	814.338	807.669	738.216
						391	0.2843	0.27981	0.23227			391	814.623	807.949	738.448
						392	0.28301	0.27853	0.23117			392	814.906	808.227	738.679
						393	0.28172	0.27726	0.23007			393	815.187	808.504	738.909
						394	0.28044	0.276	0.22898			394	815.468	808.78	739.138
						395	0.27917	0.27474	0.22789			395	815.747	809.055	739.366
						396	0.27791	0.27349	0.22681			396	816.025	809.329	739.593
						397	0.27665	0.27225	0.22574			397	816.302	809.601	739.819
						398	0.27541	0.27102	0.22466			398	816.577	809.872	740.044
						399	0.27417	0.26979	0.22359			399	816.851	810.142	740.267
						400	0.27293	0.26857	0.22253			400	817.124	810.41	740.49
						401	0.2717	0.26735	0.22147			401	817.396	810.678	740.711
						402	0.27048	0.26614	0.22041			402	817.666	810.944	740.932
						403	0.26926	0.26494	0.21935			403	817.936	811.209	741.151
						404	0.26805	0.26374	0.2183			404	818.204	811.472	741.369
						405	0.26685	0.26256	0.21726			405	818.47	811.735	741.586
						406	0.26566	0.26137	0.21621			406	818.736	811.996	741.803
						407	0.26447	0.2602	0.21517			407	819.001	812.256	742.018
						408	0.26329	0.25903	0.21414			408	819.264	812.516	742.232
						409	0.26211	0.25787	0.21311			409	819.526	812.773	742.445
						410	0.26094	0.25671	0.21208			410	819.787	813.03	742.657
						411	0.25978	0.25556	0.21105			411	820.047	813.286	742.868
						412	0.25863	0.25442	0.21003			412	820.305	813.54	743.078
						413	0.25748	0.25329	0.20901			413	820.563	813.793	743.287
						414	0.25633	0.25216	0.20801			414	820.819	814.046	743.495
						415	0.2552	0.25103	0.20702			415	821.074	814.297	743.702
						416	0.25407	0.24992	0.20603			416	821.328	814.546	743.908
						417	0.25294	0.2488	0.20505			417	821.581	814.795	744.113
						418	0.25183	0.2477	0.20408			418	821.833	815.043	744.317
						419	0.25071	0.2466	0.20311			419	822.084	815.29	744.521
						420	0.24961	0.24551	0.20215			420	822.333	815.535	744.723
						421	0.24851	0.24442	0.20119			421	822.582	815.78	744.924
						422	0.24741	0.24334	0.20024			422	822.829	816.023	745.124
						423	0.24632	0.24226	0.19929			423	823.076	816.265	745.323
						424	0.24524	0.24119	0.19835			424	823.321	816.506	745.522
						425	0.24417	0.24012	0.19742			425	823.565	816.746	745.719
						426	0.2431	0.23904	0.19649			426	823.808	816.985	745.916
						427	0.24203	0.23797	0.19556			427	824.05	817.223	746.111
						428	0.24095	0.23691	0.19464			428	824.291	817.46	746.306
						429	0.23988	0.23585	0.19373			429	824.531	817.696	746.5
						430	0.23882	0.2348	0.19282			430	824.77	817.931	746.692
						431	0.23776	0.23375	0.19192			431	825.008	818.165	746.884
						432	0.23671	0.23271	0.19102			432	825.244	818.397	747.075
						433	0.23566	0.23167	0.19013			433	825.48	818.629	747.265
						434	0.23462	0.23064	0.18924			434	825.715	818.86	747.455
						435	0.23358	0.22962	0.18836			435	825.948	819.089	747.643
						436	0.23255	0.22859	0.18748			436	826.181	819.318	747.831
						437	0.23152	0.22758	0.18661			437	826.412	819.546	748.017
						438	0.2305	0.22657	0.18575			438	826.643	819.772	748.203
						439	0.22948	0.22556	0.18489			439	826.872	819.998	748.388
						440	0.22847	0.22456	0.18404			440	827.101	820.222	748.572
						441	0.22746	0.22356	0.18318			441	827.328	820.446	748.755
						442	0.22646	0.22257	0.18233			442	827.555	820.668	748.937
						443	0.22546	0.22159	0.18148			443	827.78	820.89	749.119
						444	0.22447	0.22061	0.18064			444	828.005	821.111	749.299
						445	0.22348	0.21963	0.1798			445	828.228	821.33	749.479
						446	0.2225	0.21866	0.17897			446	828.451	821.549	749.658
						447	0.22153	0.2177	0.17815			447	828.672	821.767	749.836
						448	0.22055	0.21674	0.17732			448	828.893	821.983	750.014
						449	0.21959	0.21578	0.17651			449	829.112	822.199	750.19
						450	0.21863	0.21484	0.17569			450	829.331	822.414	750.366
						451	0.21767	0.21389	0.17489			451	829.549	822.628	750.541
						452	0.21672	0.21295	0.17409			452	829.765	822.841	750.715
						453	0.21577	0.21202	0.17329			453	829.981	823.053	750.888
						454	0.21484	0.21109	0.1725			454	830.196	823.264	751.061
						455	0.2139	0.21017	0.17171			455	830.41	823.474	751.232
						456	0.21297	0.20925	0.17092			456	830.623	823.683	751.403
						457	0.21204	0.20834	0.17015			457	830.835	823.892	751.573
						458	0.21113	0.20743	0.16937			458	831.046	824.099	751.743
						459	0.21021	0.20653	0.16861			459	831.256	824.306	751.911
						460	0.2093	0.20563	0.16784			460	831.465	824.511	752.079
						461	0.2084	0.20474	0.16709			461	831.674	824.716	752.246
						462	0.2075	0.20385	0.16633			462	831.881	824.92	752.413
						463	0.2066	0.20297	0.16558			463	832.088	825.123	752.578
						464	0.20571	0.20209	0.16484			464	832.294	825.325	752.743
						465	0.20483	0.20122	0.1641			465	832.498	825.526	752.907
						466	0.20395	0.20035	0.16337			466	832.702	825.726	753.071
						467	0.20308	0.19949	0.16263			467	832.905	825.926	753.233
						468	0.20221	0.19864	0.1619			468	833.108	826.125	753.395
						469	0.20135	0.19778	0.16117			469	833.309	826.322	753.556
						470	0.20049	0.19694	0.16044			470	833.51	826.519	753.717
						471	0.19963	0.19608	0.15971			471	833.709	826.715	753.876
						472	0.19878	0.19523	0.15899			472	833.908	826.911	754.035
						473	0.19794	0.19437	0.15827			473	834.106	827.105	754.194
						474	0.19708	0.19353	0.15756			474	834.303	827.298	754.351
						475	0.19623	0.19269	0.15685			475	834.499	827.491	754.508
						476	0.19538	0.19185	0.15615			476	834.695	827.683	754.664
						477	0.19454	0.19101	0.15545			477	834.889	827.874	754.82
						478	0.19369	0.19018	0.15475			478	835.083	828.064	754.974
						479	0.19286	0.18936	0.15406			479	835.276	828.254	755.129
						480	0.19203	0.18854	0.15337			480	835.468	828.442	755.282
						481	0.1912	0.18772	0.15268			481	835.659	828.63	755.435
						482	0.19038	0.18691	0.152			482	835.849	828.817	755.587
						483	0.18956	0.1861	0.15133			483	836.039	829.003	755.738
						484	0.18874	0.1853	0.15065			484	836.228	829.188	755.889
						485	0.18793	0.1845	0.14998			485	836.415	829.373	756.039
						486	0.18713	0.1837	0.14932			486	836.603	829.556	756.188
						487	0.18633	0.18291	0.14866			487	836.789	829.739	756.337
						488	0.18553	0.18213	0.148			488	836.974	829.921	756.485
						489	0.18474	0.18134	0.14735			489	837.159	830.103	756.632
						490	0.18395	0.18057	0.1467			490	837.343	830.283	756.779
						491	0.18316	0.17979	0.14605			491	837.526	830.463	756.925
						492	0.18238	0.17902	0.14541			492	837.709	830.642	757.07
						493	0.1816	0.17826	0.14478			493	837.89	830.82	757.215
						494	0.18083	0.1775	0.14414			494	838.071	830.998	757.359
						495	0.18007	0.17674	0.1435			495	838.251	831.175	757.502
						496	0.1793	0.17599	0.14286			496	838.431	831.351	757.645
						497	0.17855	0.17524	0.14223			497	838.609	831.526	757.788
						498	0.17779	0.1745	0.1416			498	838.787	831.7	757.929
						499	0.17704	0.17376	0.14098			499	838.964	831.874	758.07
						500	0.1763	0.17303	0.14035			500	839.14	832.047	758.21
						501	0.17555	0.1723	0.13974			501	839.316	832.219	758.35
						502	0.17482	0.17157	0.13912			502	839.491	832.391	758.489
						503	0.17408	0.17085	0.13851			503	839.665	832.562	758.628
						504	0.17336	0.17014	0.1379			504	839.838	832.732	758.766
						505	0.17263	0.16942	0.13729			505	840.011	832.901	758.903
						506	0.17191	0.16871	0.13669			506	840.183	833.07	759.04
						507	0.1712	0.16801	0.13609			507	840.354	833.238	759.176
						508	0.17048	0.16731	0.1355			508	840.524	833.405	759.311
						509	0.16978	0.16662	0.1349			509	840.694	833.572	759.446
						510	0.16908	0.16592	0.13431			510	840.863	833.738	759.581
						511	0.16838	0.16524	0.13373			511	841.031	833.903	759.714
						512	0.16768	0.16456	0.13315			512	841.199	834.068	759.847
						513	0.16699	0.16388	0.13257			513	841.366	834.232	759.98
						514	0.16631	0.1632	0.13199			514	841.532	834.395	760.112
						515	0.16563	0.16253	0.13142			515	841.698	834.557	760.243
						516	0.16495	0.16187	0.13085			516	841.863	834.719	760.374
						517	0.16428	0.16119	0.13028			517	842.027	834.88	760.505
						518	0.16361	0.16051	0.12972			518	842.191	835.041	760.634
						519	0.16295	0.15983	0.12916			519	842.354	835.201	760.763
						520	0.16226	0.15916	0.1286			520	842.516	835.36	760.892
						521	0.16158	0.15848	0.12804			521	842.678	835.518	761.02
						522	0.16091	0.15782	0.12749			522	842.839	835.676	761.148
						523	0.16023	0.15715	0.12693			523	842.999	835.833	761.274
						524	0.15956	0.15649	0.12638			524	843.158	835.99	761.401
						525	0.1589	0.15584	0.12583			525	843.317	836.146	761.527
						526	0.15823	0.15518	0.12529			526	843.476	836.301	761.652
						527	0.15757	0.15453	0.12474			527	843.633	836.455	761.777
						528	0.15692	0.15388	0.1242			528	843.79	836.609	761.901
						529	0.15626	0.15324	0.12366			529	843.946	836.763	762.025
						530	0.15561	0.1526	0.12313			530	844.102	836.915	762.148
						531	0.15497	0.15196	0.1226			531	844.257	837.067	762.27
						532	0.15432	0.15133	0.12207			532	844.411	837.218	762.392
						533	0.15368	0.1507	0.12154			533	844.565	837.369	762.514
						534	0.15305	0.15007	0.12102			534	844.718	837.519	762.635
						535	0.15241	0.14945	0.12049			535	844.87	837.669	762.755
						536	0.15178	0.14883	0.11998			536	845.022	837.817	762.875
						537	0.15115	0.14821	0.11946			537	845.173	837.966	762.995
						538	0.15053	0.14759	0.11895			538	845.324	838.113	763.114
						539	0.14991	0.14698	0.11844			539	845.474	838.26	763.232
						540	0.14929	0.14638	0.11793			540	845.623	838.407	763.35
						541	0.14868	0.14577	0.11743			541	845.772	838.552	763.468
						542	0.14807	0.14517	0.11693			542	845.92	838.698	763.584
						543	0.14746	0.14457	0.11643			543	846.067	838.842	763.701
						544	0.14686	0.14398	0.11593			544	846.214	838.986	763.817
						545	0.14626	0.14339	0.11544			545	846.36	839.13	763.932
						546	0.14566	0.1428	0.11495			546	846.506	839.272	764.047
						547	0.14507	0.14222	0.11445			547	846.651	839.415	764.162
						548	0.14448	0.14164	0.11396			548	846.795	839.556	764.276
						549	0.14389	0.14106	0.11347			549	846.939	839.697	764.389
						550	0.1433	0.14049	0.11298			550	847.083	839.838	764.502
						551	0.14272	0.13991	0.11249			551	847.225	839.978	764.615
						552	0.14215	0.13935	0.112			552	847.368	840.117	764.727
						553	0.14157	0.13878	0.11152			553	847.509	840.256	764.838
						554	0.141	0.13822	0.11104			554	847.65	840.394	764.949
						555	0.14044	0.13767	0.11056			555	847.791	840.532	765.06
						556	0.13987	0.13711	0.11008			556	847.93	840.669	765.17
						557	0.13931	0.13656	0.10961			557	848.07	840.805	765.279
						558	0.13875	0.13601	0.10913			558	848.209	840.941	765.389
						559	0.1382	0.13547	0.10866			559	848.347	841.077	765.497
						560	0.13765	0.13493	0.10819			560	848.484	841.212	765.605
						561	0.1371	0.13439	0.10773			561	848.621	841.346	765.713
						562	0.13656	0.13386	0.10726			562	848.758	841.48	765.82
						563	0.13602	0.13331	0.1068			563	848.894	841.613	765.927
						564	0.13548	0.13276	0.10634			564	849.029	841.746	766.034
						565	0.13494	0.13222	0.10588			565	849.164	841.878	766.139
						566	0.1344	0.13168	0.10543			566	849.299	842.01	766.245
						567	0.13385	0.13114	0.10497			567	849.433	842.141	766.35
						568	0.13331	0.1306	0.10452			568	849.566	842.272	766.454
						569	0.13277	0.13007	0.10407			569	849.699	842.402	766.558
						570	0.13223	0.12954	0.10362			570	849.831	842.531	766.662
						571	0.13169	0.12901	0.10318			571	849.963	842.66	766.765
						572	0.13116	0.12849	0.10273			572	850.094	842.789	766.868
						573	0.13063	0.12796	0.10229			573	850.224	842.917	766.97
						574	0.1301	0.12744	0.10185			574	850.355	843.044	767.072
						575	0.12957	0.12692	0.10142			575	850.484	843.171	767.173
						576	0.12905	0.12641	0.10098			576	850.613	843.298	767.274
						577	0.12853	0.1259	0.10055			577	850.742	843.423	767.375
						578	0.12801	0.12539	0.10012			578	850.87	843.549	767.475
						579	0.12749	0.12488	0.09969			579	850.997	843.674	767.575
						580	0.12698	0.12437	0.09926			580	851.124	843.798	767.674
						581	0.12647	0.12387	0.09884			581	851.251	843.922	767.773
						582	0.12596	0.12337	0.09842			582	851.377	844.045	767.871
						583	0.12546	0.12287	0.098			583	851.502	844.168	767.969
						584	0.12495	0.12238	0.09758			584	851.627	844.291	768.067
						585	0.12445	0.12188	0.09716			585	851.751	844.412	768.164
						586	0.12395	0.12139	0.09675			586	851.875	844.534	768.261
						587	0.12346	0.12091	0.09634			587	851.999	844.655	768.357
						588	0.12296	0.12042	0.09593			588	852.122	844.775	768.453
						589	0.12247	0.11994	0.09552			589	852.244	844.895	768.549
						590	0.12199	0.11946	0.09512			590	852.366	845.015	768.644
						591	0.1215	0.11898	0.09471			591	852.488	845.134	768.738
						592	0.12102	0.11851	0.09431			592	852.609	845.252	768.833
						593	0.12054	0.11804	0.09391			593	852.729	845.37	768.927
						594	0.12006	0.11757	0.09352			594	852.849	845.488	769.02
						595	0.11958	0.1171	0.09312			595	852.969	845.605	769.113
						596	0.11911	0.11664	0.09273			596	853.088	845.721	769.206
						597	0.11864	0.11617	0.09234			597	853.207	845.838	769.298
						598	0.11817	0.11572	0.09195			598	853.325	845.953	769.39
						599	0.11771	0.11526	0.09156			599	853.443	846.069	769.482
						600	0.11725	0.11481	0.09118			600	853.56	846.183	769.573
						601	0.11679	0.11435	0.09079			601	853.677	846.298	769.664
						602	0.11633	0.1139	0.0904			602	853.793	846.412	769.754
						603	0.11587	0.11346	0.09001			603	853.909	846.525	769.844
						604	0.11542	0.11301	0.08963			604	854.024	846.638	769.934
						605	0.11497	0.11257	0.08924			605	854.139	846.751	770.023
						606	0.11452	0.11213	0.08886			606	854.254	846.863	770.112
						607	0.11408	0.1117	0.08848			607	854.368	846.975	770.2
						608	0.11364	0.11126	0.0881			608	854.482	847.086	770.289
						609	0.1132	0.11082	0.08773			609	854.595	847.197	770.376
						610	0.11276	0.11038	0.08735			610	854.707	847.307	770.464
						611	0.11233	0.10994	0.08698			611	854.82	847.417	770.551
						612	0.11189	0.1095	0.08661			612	854.932	847.526	770.637
						613	0.11144	0.10906	0.08624			613	855.043	847.635	770.723
						614	0.111	0.10863	0.08587			614	855.154	847.744	770.809
						615	0.11056	0.1082	0.0855			615	855.265	847.852	770.895
						616	0.11013	0.10777	0.08514			616	855.375	847.96	770.98
						617	0.10969	0.10734	0.08478			617	855.485	848.067	771.065
						618	0.10926	0.10691	0.08442			618	855.594	848.174	771.149
						619	0.10883	0.10649	0.08406			619	855.703	848.281	771.233
						620	0.1084	0.10606	0.0837			620	855.811	848.387	771.317
						621	0.10797	0.10564	0.08335			621	855.919	848.493	771.4
						622	0.10754	0.10523	0.08299			622	856.027	848.598	771.483
						623	0.10712	0.10481	0.08264			623	856.134	848.703	771.566
						624	0.1067	0.10439	0.08229			624	856.24	848.807	771.648
						625	0.10628	0.10398	0.08195			625	856.347	848.911	771.73
						626	0.10586	0.10357	0.0816			626	856.452	849.014	771.812
						627	0.10545	0.10316	0.08125			627	856.558	849.118	771.893
						628	0.10503	0.10276	0.08091			628	856.663	849.22	771.974
						629	0.10462	0.10235	0.08057			629	856.768	849.323	772.055
						630	0.10421	0.10195	0.08023			630	856.872	849.425	772.135
						631	0.1038	0.10155	0.0799			631	856.976	849.526	772.215
						632	0.1034	0.10115	0.07956			632	857.079	849.627	772.294
						633	0.10299	0.10075	0.07923			633	857.182	849.728	772.373
						634	0.10259	0.10036	0.0789			634	857.285	849.829	772.452
						635	0.10219	0.09996	0.07856			635	857.387	849.928	772.531
						636	0.1018	0.09957	0.07824			636	857.489	850.028	772.609
						637	0.1014	0.09918	0.07791			637	857.59	850.127	772.687
						638	0.10101	0.0988	0.07759			638	857.691	850.226	772.765
						639	0.10061	0.09841	0.07726			639	857.792	850.324	772.842
						640	0.10022	0.09803	0.07694			640	857.892	850.422	772.919
						641	0.09983	0.09765	0.07662			641	857.992	850.52	772.995
						642	0.09945	0.09727	0.0763			642	858.091	850.617	773.072
						643	0.09907	0.09689	0.07599			643	858.19	850.714	773.148
						644	0.09868	0.09652	0.07568			644	858.289	850.811	773.223
						645	0.0983	0.09615	0.07536			645	858.387	850.907	773.299
						646	0.09792	0.09577	0.07505			646	858.485	851.003	773.374
						647	0.09755	0.09541	0.07475			647	858.583	851.098	773.449
						648	0.09717	0.09504	0.07444			648	858.68	851.193	773.523
						649	0.0968	0.09467	0.07413			649	858.777	851.288	773.597
						650	0.09643	0.09431	0.07383			650	858.873	851.382	773.671
						651	0.09606	0.09395	0.07353			651	858.969	851.476	773.745
						652	0.0957	0.09359	0.07323			652	859.065	851.57	773.818
						653	0.09533	0.09323	0.07293			653	859.16	851.663	773.891
						654	0.09497	0.09288	0.07262			654	859.255	851.756	773.963
						655	0.09461	0.09251	0.07231			655	859.35	851.848	774.036
						656	0.09425	0.09215	0.072			656	859.444	851.94	774.108
						657	0.0939	0.09178	0.07169			657	859.538	852.032	774.179
						658	0.09354	0.09142	0.07138			658	859.631	852.124	774.251
						659	0.09317	0.09105	0.07107			659	859.725	852.215	774.322
						660	0.0928	0.09069	0.07076			660	859.817	852.305	774.393
						661	0.09244	0.09033	0.07046			661	859.91	852.396	774.463
						662	0.09207	0.08997	0.07016			662	860.002	852.486	774.533
						663	0.09171	0.08961	0.06985			663	860.094	852.575	774.603
						664	0.09135	0.08926	0.06955			664	860.185	852.665	774.673
						665	0.09099	0.0889	0.06925			665	860.276	852.754	774.742
						666	0.09063	0.08855	0.06895			666	860.367	852.842	774.811
						667	0.09027	0.0882	0.06865			667	860.457	852.93	774.879
						668	0.08992	0.08785	0.06836			668	860.547	853.018	774.948
						669	0.08956	0.0875	0.06806			669	860.636	853.106	775.016
						670	0.08921	0.08715	0.06777			670	860.726	853.193	775.084
						671	0.08886	0.0868	0.06747			671	860.814	853.28	775.151
						672	0.08851	0.08645	0.06718			672	860.903	853.366	775.218
						673	0.08815	0.08611	0.06689			673	860.991	853.452	775.285
						674	0.08781	0.08577	0.0666			674	861.079	853.538	775.352
						675	0.08746	0.08542	0.06631			675	861.166	853.623	775.418
						676	0.08711	0.08508	0.06602			676	861.253	853.708	775.484
						677	0.08677	0.08474	0.06574			677	861.34	853.793	775.55
						678	0.08643	0.08441	0.06545			678	861.427	853.878	775.615
						679	0.08609	0.08407	0.06517			679	861.513	853.962	775.68
						680	0.08575	0.08373	0.06488			680	861.598	854.045	775.745
						681	0.08541	0.0834	0.0646			681	861.684	854.129	775.81
						682	0.08507	0.08307	0.06432			682	861.769	854.212	775.874
						683	0.08473	0.08274	0.06404			683	861.854	854.295	775.938
						684	0.0844	0.08241	0.06376			684	861.938	854.377	776.002
						685	0.08406	0.08208	0.06349			685	862.022	854.459	776.065
						686	0.08373	0.08175	0.06321			686	862.106	854.541	776.129
						687	0.0834	0.08142	0.06293			687	862.189	854.622	776.192
						688	0.08307	0.0811	0.06266			688	862.272	854.703	776.254
						689	0.08274	0.08078	0.06239			689	862.355	854.784	776.317
						690	0.08241	0.08045	0.06212			690	862.437	854.865	776.379
						691	0.08209	0.08013	0.06184			691	862.52	854.945	776.441
						692	0.08176	0.07981	0.06158			692	862.601	855.024	776.502
						693	0.08144	0.0795	0.06131			693	862.683	855.104	776.564
						694	0.08112	0.07918	0.06104			694	862.764	855.183	776.625
						695	0.0808	0.07887	0.06078			695	862.845	855.262	776.685
						696	0.08048	0.07855	0.06051			696	862.925	855.341	776.746
						697	0.08016	0.07824	0.06025			697	863.005	855.419	776.806
						698	0.07984	0.07793	0.05998			698	863.085	855.497	776.866
						699	0.07953	0.07762	0.05972			699	863.165	855.574	776.926
						700	0.07921	0.07731	0.05946			700	863.244	855.652	776.985
						701	0.0789	0.077	0.05921			701	863.323	855.729	777.044
						702	0.07859	0.0767	0.05895			702	863.401	855.805	777.103
						703	0.07828	0.07639	0.05869			703	863.48	855.882	777.162
						704	0.07797	0.07609	0.05844			704	863.558	855.958	777.221
						705	0.07766	0.07579	0.05818			705	863.635	856.034	777.279
						706	0.07736	0.07548	0.05793			706	863.713	856.109	777.337
						707	0.07705	0.07519	0.05768			707	863.79	856.184	777.394
						708	0.07675	0.07489	0.05742			708	863.866	856.259	777.452
						709	0.07645	0.07459	0.05717			709	863.943	856.334	777.509
						710	0.07615	0.0743	0.05693			710	864.019	856.408	777.566
						711	0.07585	0.074	0.05668			711	864.095	856.482	777.623
						712	0.07555	0.07371	0.05643			712	864.17	856.556	777.679
						713	0.07525	0.07342	0.05619			713	864.246	856.629	777.735
						714	0.07496	0.07313	0.05595			714	864.321	856.702	777.791
						715	0.07466	0.07284	0.0557			715	864.395	856.775	777.847
						716	0.07437	0.07255	0.05546			716	864.47	856.848	777.902
						717	0.07408	0.07226	0.05522			717	864.544	856.92	777.957
						718	0.07379	0.07198	0.05498			718	864.618	856.992	778.012
						719	0.0735	0.0717	0.05474			719	864.691	857.064	778.067
						720	0.07321	0.07142	0.05451			720	864.764	857.135	778.122
						721	0.07293	0.07113	0.05427			721	864.837	857.206	778.176
						722	0.07264	0.07086	0.05404			722	864.91	857.277	778.23
						723	0.07236	0.07058	0.0538			723	864.982	857.348	778.284
						724	0.07208	0.0703	0.05357			724	865.054	857.418	778.337
						725	0.07179	0.07002	0.05334			725	865.126	857.488	778.391
						726	0.07151	0.06975	0.05311			726	865.198	857.558	778.444
						727	0.07124	0.06948	0.05288			727	865.269	857.627	778.497
						728	0.07096	0.06921	0.05265			728	865.34	857.696	778.549
						729	0.07068	0.06894	0.05243			729	865.41	857.765	778.602
						730	0.07041	0.06867	0.0522			730	865.481	857.834	778.654
						731	0.07014	0.0684	0.05198			731	865.551	857.902	778.706
						732	0.06986	0.06813	0.05175			732	865.621	857.971	778.758
						733	0.06959	0.06787	0.05153			733	865.691	858.038	778.809
						734	0.06932	0.0676	0.05131			734	865.76	858.106	778.861
						735	0.06906	0.06734	0.05109			735	865.829	858.173	778.912
						736	0.06879	0.06708	0.05087			736	865.898	858.24	778.963
						737	0.06853	0.06682	0.05065			737	865.966	858.307	779.013
						738	0.06826	0.06656	0.05044			738	866.034	858.374	779.064
						739	0.068	0.06631	0.05022			739	866.102	858.44	779.114
						740	0.06774	0.06605	0.05001			740	866.17	858.506	779.164
						741	0.06748	0.0658	0.0498			741	866.238	858.572	779.214
						742	0.06722	0.06555	0.04959			742	866.305	858.638	779.263
						743	0.06696	0.06529	0.04938			743	866.372	858.703	779.313
						744	0.06671	0.06504	0.04917			744	866.439	858.768	779.362
						745	0.06645	0.06479	0.04896			745	866.505	858.833	779.411
						746	0.0662	0.06455	0.04875			746	866.571	858.897	779.459
						747	0.06595	0.06429	0.04855			747	866.637	858.961	779.508
						748	0.0657	0.06403	0.04834			748	866.703	859.025	779.556
						749	0.06545	0.06377	0.04814			749	866.768	859.089	779.605
						750	0.0652	0.06352	0.04794			750	866.833	859.153	779.652
						751	0.06494	0.06326	0.04773			751	866.898	859.216	779.7
						752	0.06468	0.06301	0.04753			752	866.963	859.279	779.748
						753	0.06442	0.06276	0.04734			753	867.028	859.342	779.795
						754	0.06417	0.0625	0.04714			754	867.092	859.404	779.842
						755	0.06391	0.06225	0.04694			755	867.156	859.467	779.889
						756	0.06366	0.062	0.04675			756	867.219	859.529	779.936
						757	0.06341	0.06175	0.04655			757	867.283	859.59	779.982
						758	0.06315	0.06151	0.04636			758	867.346	859.652	780.029
						759	0.0629	0.06126	0.04617			759	867.409	859.713	780.075
						760	0.06265	0.06101	0.04597			760	867.471	859.774	780.121
						761	0.0624	0.06077	0.04577			761	867.534	859.835	780.167
						762	0.06215	0.06053	0.04557			762	867.596	859.895	780.212
						763	0.06191	0.06028	0.04536			763	867.658	859.956	780.258
						764	0.06166	0.06004	0.04516			764	867.72	860.016	780.303
						765	0.06142	0.0598	0.04496			765	867.781	860.076	780.348
						766	0.06117	0.05956	0.04476			766	867.842	860.135	780.393
						767	0.06093	0.05932	0.04457			767	867.903	860.194	780.437
						768	0.06069	0.05909	0.04437			768	867.964	860.254	780.481
						769	0.06045	0.05885	0.04417			769	868.024	860.312	780.526
						770	0.06021	0.05862	0.04398			770	868.084	860.371	780.57
						771	0.05997	0.05838	0.04378			771	868.144	860.429	780.613
						772	0.05973	0.05815	0.04359			772	868.204	860.488	780.657
						773	0.05949	0.05792	0.0434			773	868.264	860.545	780.7
						774	0.05926	0.05769	0.04321			774	868.323	860.603	780.744
						775	0.05902	0.05746	0.04301			775	868.382	860.661	780.787
						776	0.05879	0.05723	0.04282			776	868.441	860.718	780.829
						777	0.05856	0.057	0.04263			777	868.499	860.775	780.872
						778	0.05833	0.05677	0.04245			778	868.558	860.832	780.914
						779	0.0581	0.05655	0.04226			779	868.616	860.888	780.957
						780	0.05787	0.05632	0.04207			780	868.673	860.944	780.999
						781	0.05764	0.0561	0.04189			781	868.731	861.001	781.041
						782	0.05741	0.05588	0.0417			782	868.789	861.056	781.082
						783	0.05718	0.05566	0.04152			783	868.846	861.112	781.124
						784	0.05696	0.05543	0.04134			784	868.903	861.168	781.165
						785	0.05673	0.05522	0.04115			785	868.959	861.223	781.206
						786	0.05651	0.055	0.04097			786	869.016	861.278	781.247
						787	0.05629	0.05478	0.04079			787	869.072	861.332	781.288
						788	0.05607	0.05456	0.04061			788	869.128	861.387	781.329
						789	0.05585	0.05435	0.04044			789	869.184	861.441	781.369
						790	0.05563	0.05413	0.04026			790	869.24	861.496	781.41
						791	0.05541	0.05392	0.04008			791	869.295	861.549	781.45
						792	0.05519	0.05371	0.03991			792	869.35	861.603	781.49
						793	0.05498	0.0535	0.03973			793	869.405	861.657	781.529
						794	0.05476	0.05329	0.03956			794	869.46	861.71	781.569
						795	0.05455	0.05308	0.03939			795	869.515	861.763	781.608
						796	0.05434	0.05287	0.03921			796	869.569	861.816	781.647
						797	0.05412	0.05266	0.03904			797	869.623	861.869	781.686
						798	0.05391	0.05246	0.03887			798	869.677	861.921	781.725
						799	0.0537	0.05225	0.0387			799	869.731	861.973	781.764
						800	0.0535	0.05205	0.03854			800	869.784	862.025	781.803
						801	0.05329	0.05185	0.03837			801	869.837	862.077	781.841
						802	0.05308	0.05165	0.0382			802	869.891	862.129	781.879
						803	0.05288	0.05144	0.03804			803	869.943	862.18	781.917
						804	0.05267	0.05125	0.03787			804	869.996	862.232	781.955
						805	0.05247	0.05105	0.03771			805	870.049	862.283	781.993
						806	0.05227	0.05085	0.03754			806	870.101	862.333	782.03
						807	0.05206	0.05065	0.03738			807	870.153	862.384	782.068
						808	0.05186	0.05046	0.03722			808	870.205	862.435	782.105
						809	0.05167	0.05026	0.03706			809	870.256	862.485	782.142
						810	0.05147	0.05007	0.0369			810	870.308	862.535	782.179
						811	0.05127	0.04988	0.03674			811	870.359	862.585	782.216
						812	0.05107	0.04969	0.03659			812	870.41	862.634	782.252
						813	0.05088	0.0495	0.03643			813	870.461	862.684	782.289
						814	0.05068	0.04931	0.03627			814	870.512	862.733	782.325
						815	0.05049	0.04912	0.03612			815	870.562	862.782	782.361
						816	0.0503	0.04893	0.03596			816	870.613	862.831	782.397
						817	0.05011	0.04875	0.03581			817	870.663	862.88	782.433
						818	0.04992	0.04856	0.03566			818	870.713	862.929	782.468
						819	0.04973	0.04838	0.03551			819	870.762	862.977	782.504
						820	0.04954	0.0482	0.03536			820	870.812	863.025	782.539
						821	0.04936	0.04802	0.03521			821	870.861	863.073	782.574
						822	0.04917	0.04783	0.03506			822	870.91	863.121	782.61
						823	0.04899	0.04766	0.03491			823	870.959	863.169	782.644
						824	0.0488	0.04748	0.03476			824	871.008	863.216	782.679
						825	0.04862	0.0473	0.03462			825	871.057	863.263	782.714
						826	0.04844	0.04712	0.03447			826	871.105	863.311	782.748
						827	0.04826	0.04695	0.03433			827	871.154	863.358	782.783
						828	0.04808	0.04677	0.03419			828	871.202	863.404	782.817
						829	0.0479	0.0466	0.03404			829	871.25	863.451	782.851
						830	0.04772	0.04643	0.0339			830	871.297	863.497	782.885
						831	0.04754	0.04626	0.03376			831	871.345	863.544	782.919
						832	0.04737	0.04609	0.03362			832	871.392	863.59	782.952
						833	0.0472	0.04592	0.03348			833	871.439	863.636	782.986
						834	0.04702	0.04575	0.03335			834	871.486	863.681	783.019
						835	0.04685	0.04558	0.03321			835	871.533	863.727	783.052
						836	0.04668	0.04542	0.03307			836	871.58	863.772	783.085
						837	0.04651	0.04525	0.03294			837	871.626	863.818	783.118
						838	0.04634	0.04509	0.03281			838	871.673	863.863	783.151
						839	0.04617	0.04491	0.03267			839	871.719	863.908	783.184
						840	0.046	0.04473	0.03254			840	871.765	863.952	783.216
						841	0.04584	0.04456	0.03241			841	871.811	863.997	783.249
						842	0.04568	0.04438	0.03228			842	871.856	864.041	783.281
						843	0.04551	0.04421	0.03215			843	871.902	864.085	783.313
						844	0.04533	0.04403	0.03202			844	871.947	864.129	783.345
						845	0.04515	0.04386	0.03189			845	871.992	864.173	783.377
						846	0.04497	0.04368	0.03176			846	872.037	864.217	783.409
						847	0.0448	0.04351	0.03164			847	872.082	864.261	783.44
						848	0.04462	0.04334	0.03151			848	872.127	864.304	783.472
						849	0.04445	0.04317	0.03139			849	872.171	864.347	783.503
						850	0.04427	0.043	0.03126			850	872.216	864.39	783.535
						851	0.0441	0.04283	0.03114			851	872.26	864.433	783.566
						852	0.04393	0.04266	0.03102			852	872.304	864.476	783.597
						853	0.04376	0.04249	0.0309			853	872.347	864.518	783.628
						854	0.04358	0.04232	0.03078			854	872.391	864.56	783.658
						855	0.04341	0.04216	0.03066			855	872.434	864.602	783.689
						856	0.04324	0.04199	0.03053			856	872.478	864.644	783.72
						857	0.04308	0.04183	0.0304			857	872.521	864.686	783.75
						858	0.04291	0.04166	0.03027			858	872.564	864.728	783.78
						859	0.04274	0.0415	0.03013			859	872.606	864.769	783.81
						860	0.04257	0.04133	0.03			860	872.649	864.811	783.84
						861	0.04241	0.04117	0.02987			861	872.691	864.852	783.87
						862	0.04224	0.04101	0.02974			862	872.734	864.893	783.9
						863	0.04208	0.04085	0.02961			863	872.776	864.934	783.93
						864	0.04191	0.04069	0.02948			864	872.818	864.975	783.959
						865	0.04175	0.04053	0.02935			865	872.859	865.015	783.988
						866	0.04159	0.04037	0.02922			866	872.901	865.055	784.018
						867	0.04142	0.04021	0.02909			867	872.942	865.096	784.047
						868	0.04126	0.04006	0.02896			868	872.984	865.136	784.076
						869	0.0411	0.0399	0.02883			869	873.025	865.176	784.105
						870	0.04094	0.03974	0.02871			870	873.066	865.215	784.133
						871	0.04078	0.03959	0.02858			871	873.106	865.255	784.162
						872	0.04063	0.03943	0.02845			872	873.147	865.294	784.19
						873	0.04047	0.03928	0.02833			873	873.187	865.334	784.219
						874	0.04031	0.03913	0.0282			874	873.228	865.373	784.247
						875	0.04016	0.03897	0.02808			875	873.268	865.412	784.275
						876	0.04	0.03882	0.02796			876	873.308	865.451	784.303
						877	0.03984	0.03867	0.02783			877	873.348	865.489	784.331
						878	0.03969	0.03852	0.02771			878	873.387	865.528	784.358
						879	0.03954	0.03837	0.02759			879	873.427	865.566	784.386
						880	0.03939	0.03822	0.02747			880	873.466	865.604	784.413
						881	0.03923	0.03807	0.02735			881	873.506	865.642	784.441
						882	0.03908	0.03793	0.02722			882	873.545	865.68	784.468
						883	0.03893	0.03778	0.02711			883	873.584	865.718	784.495
						884	0.03878	0.03763	0.02699			884	873.622	865.756	784.522
						885	0.03863	0.03749	0.02687			885	873.661	865.793	784.549
						886	0.03848	0.03734	0.02675			886	873.7	865.831	784.576
						887	0.03834	0.0372	0.02663			887	873.738	865.868	784.602
						888	0.03819	0.03706	0.02651			888	873.776	865.905	784.629
						889	0.03804	0.03691	0.0264			889	873.814	865.942	784.655
						890	0.0379	0.03677	0.02628			890	873.852	865.979	784.682
						891	0.03775	0.03663	0.02617			891	873.89	866.015	784.708
						892	0.03761	0.03649	0.02605			892	873.927	866.052	784.734
						893	0.03746	0.03635	0.02594			893	873.965	866.088	784.76
						894	0.03732	0.03621	0.02582			894	874.002	866.124	784.786
						895	0.03718	0.03608	0.02571			895	874.039	866.16	784.811
						896	0.03704	0.03594	0.0256			896	874.076	866.196	784.837
						897	0.0369	0.0358	0.02549			897	874.113	866.232	784.862
						898	0.03676	0.03567	0.02537			898	874.15	866.268	784.888
						899	0.03662	0.03553	0.02526			899	874.187	866.303	784.913
						900	0.03648	0.0354	0.02515			900	874.223	866.339	784.938
						901	0.03634	0.03526	0.02504			901	874.259	866.374	784.963
						902	0.03621	0.03513	0.02493			902	874.296	866.409	784.988
						903	0.03607	0.035	0.02482			903	874.332	866.444	785.013
						904	0.03594	0.03486	0.02472			904	874.368	866.479	785.038
						905	0.0358	0.03473	0.02461			905	874.403	866.514	785.062
						906	0.03567	0.0346	0.0245			906	874.439	866.548	785.087
						907	0.03553	0.03447	0.02439			907	874.475	866.583	785.111
						908	0.0354	0.03435	0.02429			908	874.51	866.617	785.135
						909	0.03527	0.03422	0.02418			909	874.545	866.651	785.16
						910	0.03514	0.03409	0.02408			910	874.58	866.685	785.184
						911	0.03501	0.03396	0.02397			911	874.615	866.719	785.208
						912	0.03488	0.03384	0.02387			912	874.65	866.753	785.231
						913	0.03475	0.03371	0.02377			913	874.685	866.787	785.255
						914	0.03462	0.03359	0.02366			914	874.72	866.82	785.279
						915	0.03449	0.03346	0.02356			915	874.754	866.854	785.302
						916	0.03436	0.03334	0.02346			916	874.789	866.887	785.326
						917	0.03424	0.03322	0.02336			917	874.823	866.92	785.349
						918	0.03411	0.0331	0.02326			918	874.857	866.954	785.373
						919	0.03399	0.03298	0.02316			919	874.891	866.987	785.396
						920	0.03386	0.03286	0.02306			920	874.925	867.019	785.419
						921	0.03374	0.03274	0.02296			921	874.959	867.052	785.442
						922	0.03362	0.03262	0.02286			922	874.992	867.085	785.465
						923	0.03349	0.0325	0.02276			923	875.026	867.117	785.487
						924	0.03337	0.03238	0.02267			924	875.059	867.15	785.51
						925	0.03325	0.03227	0.02257			925	875.092	867.182	785.533
						926	0.03313	0.03215	0.02247			926	875.125	867.214	785.555
						927	0.03301	0.03204	0.02238			927	875.158	867.246	785.577
						928	0.0329	0.03192	0.02228			928	875.191	867.278	785.6
						929	0.03278	0.03181	0.02219			929	875.224	867.31	785.622
						930	0.03266	0.03169	0.02209			930	875.257	867.341	785.644
						931	0.03254	0.03157	0.022			931	875.289	867.373	785.666
						932	0.03243	0.03145	0.02191			932	875.322	867.404	785.688
						933	0.03231	0.03133	0.02181			933	875.354	867.436	785.71
						934	0.0322	0.03121	0.02172			934	875.386	867.467	785.731
						935	0.03209	0.03108	0.02163			935	875.418	867.498	785.753
						936	0.03197	0.03096	0.02154			936	875.45	867.529	785.775
						937	0.03184	0.03084	0.02145			937	875.482	867.56	785.796
						938	0.03172	0.03072	0.02136			938	875.514	867.591	785.817
						939	0.0316	0.03061	0.02127			939	875.545	867.621	785.839
						940	0.03148	0.03049	0.02118			940	875.577	867.652	785.86
						941	0.03136	0.03037	0.02109			941	875.608	867.682	785.881
						942	0.03123	0.03025	0.02101			942	875.64	867.712	785.902
						943	0.03111	0.03013	0.02092			943	875.671	867.742	785.923
						944	0.031	0.03002	0.02083			944	875.702	867.773	785.944
						945	0.03088	0.0299	0.02075			945	875.732	867.802	785.964
						946	0.03076	0.02978	0.02066			946	875.763	867.832	785.985
						947	0.03064	0.02967	0.02058			947	875.794	867.862	786.006
						948	0.03052	0.02955	0.02049			948	875.824	867.891	786.026
						949	0.0304	0.02944	0.02041			949	875.855	867.921	786.047
						950	0.03029	0.02933	0.02033			950	875.885	867.95	786.067
						951	0.03017	0.02921	0.02025			951	875.915	867.979	786.087
						952	0.03005	0.0291	0.02016			952	875.945	868.008	786.107
						953	0.02994	0.02899	0.02007			953	875.975	868.037	786.127
						954	0.02983	0.02888	0.01998			954	876.005	868.066	786.147
						955	0.02971	0.02876	0.01989			955	876.035	868.095	786.167
						956	0.0296	0.02865	0.0198			956	876.064	868.124	786.187
						957	0.02948	0.02854	0.01972			957	876.094	868.152	786.207
						958	0.02937	0.02843	0.01963			958	876.123	868.181	786.226
						959	0.02926	0.02832	0.01954			959	876.153	868.209	786.246
						960	0.02915	0.02822	0.01946			960	876.182	868.237	786.265
						961	0.02903	0.02811	0.01937			961	876.211	868.265	786.285
						962	0.02892	0.028	0.01928			962	876.24	868.293	786.304
						963	0.02881	0.02789	0.0192			963	876.268	868.321	786.323
						964	0.0287	0.02778	0.01911			964	876.297	868.349	786.342
						965	0.02859	0.02768	0.01903			965	876.326	868.377	786.361
						966	0.02849	0.02757	0.01894			966	876.354	868.404	786.38
						967	0.02838	0.02747	0.01886			967	876.383	868.432	786.399
						968	0.02827	0.02736	0.01878			968	876.411	868.459	786.418
						969	0.02816	0.02726	0.01869			969	876.439	868.486	786.437
						970	0.02805	0.02715	0.01861			970	876.467	868.514	786.455
						971	0.02795	0.02705	0.01853			971	876.495	868.541	786.474
						972	0.02784	0.02695	0.01844			972	876.523	868.568	786.492
						973	0.02774	0.02684	0.01836			973	876.551	868.594	786.511
						974	0.02763	0.02674	0.01828			974	876.578	868.621	786.529
						975	0.02753	0.02664	0.0182			975	876.606	868.648	786.547
						976	0.02742	0.02654	0.01812			976	876.633	868.674	786.565
						977	0.02732	0.02644	0.01804			977	876.66	868.701	786.583
						978	0.02722	0.02634	0.01796			978	876.688	868.727	786.601
						979	0.02711	0.02624	0.01788			979	876.715	868.753	786.619
						980	0.02701	0.02614	0.0178			980	876.742	868.779	786.637
						981	0.02691	0.02604	0.01772			981	876.769	868.805	786.655
						982	0.02681	0.02594	0.01764			982	876.796	868.831	786.672
						983	0.02671	0.02584	0.01757			983	876.822	868.857	786.69
						984	0.02661	0.02575	0.01749			984	876.849	868.883	786.707
						985	0.02651	0.02565	0.01741			985	876.875	868.909	786.725
						986	0.02641	0.02555	0.01734			986	876.902	868.934	786.742
						987	0.02631	0.02546	0.01726			987	876.928	868.96	786.759
						988	0.02621	0.02536	0.01718			988	876.954	868.985	786.777
						989	0.02611	0.02526	0.01711			989	876.98	869.01	786.794
						990	0.02602	0.02517	0.01703			990	877.006	869.035	786.811
						991	0.02592	0.02508	0.01696			991	877.032	869.061	786.828
						992	0.02582	0.02498	0.01688			992	877.058	869.086	786.845
						993	0.02573	0.02489	0.01681			993	877.084	869.11	786.861
						994	0.02563	0.0248	0.01674			994	877.11	869.135	786.878
						995	0.02553	0.02471	0.01666			995	877.135	869.16	786.895
						996	0.02544	0.02461	0.01659			996	877.16	869.185	786.911
						997	0.02535	0.02452	0.01652			997	877.186	869.209	786.928
						998	0.02525	0.02443	0.01645			998	877.211	869.233	786.944
						999	0.02516	0.02434	0.01637			999	877.236	869.258	786.961
						1000	0.02507	0.02425	0.0163			1000	877.261	869.282	786.977
						1001	0.02498	0.02416	0.01623			1001	877.286	869.306	786.993
						1002	0.02488	0.02407	0.01616			1002	877.311	869.33	787.009
						1003	0.02479	0.02399	0.01609			1003	877.336	869.354	787.025
						1004	0.0247	0.0239	0.01602			1004	877.361	869.378	787.041
						1005	0.02461	0.02381	0.01595			1005	877.385	869.402	787.057
						1006	0.02452	0.02373	0.01588			1006	877.41	869.426	787.073
						1007	0.02443	0.02364	0.01581			1007	877.434	869.449	787.089
						1008	0.02434	0.02355	0.01574			1008	877.459	869.473	787.105
						1009	0.02425	0.02347	0.01568			1009	877.483	869.496	787.121
						1010	0.02417	0.02338	0.01561			1010	877.507	869.52	787.136
						1011	0.02408	0.0233	0.01554			1011	877.531	869.543	787.152
						1012	0.02399	0.02322	0.01548			1012	877.555	869.566	787.167
						1013	0.02391	0.02313	0.01541			1013	877.579	869.589	787.183
						1014	0.02382	0.02305	0.01534			1014	877.603	869.612	787.198
						1015	0.02374	0.02297	0.01528			1015	877.627	869.635	787.213
						1016	0.02365	0.02289	0.01521			1016	877.65	869.658	787.228
						1017	0.02357	0.0228	0.01515			1017	877.674	869.681	787.244
						1018	0.02348	0.02272	0.01508			1018	877.697	869.704	787.259
						1019	0.0234	0.02264	0.01502			1019	877.721	869.726	787.274
						1020	0.02332	0.02256	0.01496			1020	877.744	869.749	787.289
						1021	0.02323	0.02248	0.01489			1021	877.767	869.772	787.304
						1022	0.02315	0.02241	0.01483			1022	877.79	869.794	787.318
						1023	0.02307	0.02232	0.01477			1023	877.813	869.816	787.333
						1024	0.02299	0.02224	0.01471			1024	877.836	869.839	787.348
						1025	0.02291	0.02216	0.01464			1025	877.859	869.861	787.362
						1026	0.02283	0.02208	0.01458			1026	877.882	869.883	787.377
						1027	0.02275	0.022	0.01452			1027	877.905	869.905	787.392
						1028	0.02267	0.02192	0.01446			1028	877.928	869.927	787.406
						1029	0.02259	0.02183	0.0144			1029	877.95	869.948	787.42
						1030	0.0225	0.02175	0.01434			1030	877.973	869.97	787.435
						1031	0.02242	0.02167	0.01428			1031	877.995	869.992	787.449
						1032	0.02234	0.02159	0.01422			1032	878.017	870.014	787.463
						1033	0.02226	0.02151	0.01417			1033	878.04	870.035	787.477
						1034	0.02218	0.02144	0.01411			1034	878.062	870.056	787.492
						1035	0.0221	0.02136	0.01405			1035	878.084	870.078	787.506
						1036	0.02202	0.02128	0.01399			1036	878.106	870.099	787.52
						1037	0.02194	0.0212	0.01393			1037	878.128	870.12	787.534
						1038	0.02186	0.02112	0.01388			1038	878.15	870.141	787.547
						1039	0.02178	0.02105	0.01382			1039	878.172	870.162	787.561
						1040	0.0217	0.02097	0.01376			1040	878.193	870.183	787.575
						1041	0.02162	0.02089	0.01371			1041	878.215	870.204	787.589
						1042	0.02154	0.02082	0.01366			1042	878.236	870.225	787.602
						1043	0.02146	0.02074	0.0136			1043	878.258	870.246	787.616
						1044	0.02138	0.02066	0.01355			1044	878.279	870.267	787.63
						1045	0.02131	0.02059	0.01349			1045	878.301	870.287	787.643
						1046	0.02123	0.02051	0.01344			1046	878.322	870.308	787.656
						1047	0.02115	0.02044	0.01338			1047	878.343	870.328	787.67
						1048	0.02108	0.02037	0.01333			1048	878.364	870.348	787.683
						1049	0.021	0.02029	0.01327			1049	878.385	870.369	787.696
						1050	0.02092	0.02022	0.01321			1050	878.406	870.389	787.71
						1051	0.02085	0.02014	0.01315			1051	878.427	870.409	787.723
						1052	0.02077	0.02007	0.01309			1052	878.448	870.429	787.736
						1053	0.0207	0.02	0.01304			1053	878.468	870.449	787.749
						1054	0.02062	0.01993	0.01298			1054	878.489	870.469	787.762
						1055	0.02055	0.01985	0.01292			1055	878.509	870.489	787.775
						1056	0.02047	0.01978	0.01286			1056	878.53	870.509	787.788
						1057	0.0204	0.01971	0.01281			1057	878.55	870.528	787.8
						1058	0.02033	0.01964	0.01275			1058	878.571	870.548	787.813
						1059	0.02025	0.01957	0.01269			1059	878.591	870.568	787.826
						1060	0.02018	0.0195	0.01264			1060	878.611	870.587	787.839
						1061	0.02011	0.01943	0.01258			1061	878.631	870.607	787.851
						1062	0.02004	0.01936	0.01253			1062	878.651	870.626	787.864
						1063	0.01996	0.01929	0.01247			1063	878.671	870.645	787.876
						1064	0.01989	0.01922	0.01241			1064	878.691	870.664	787.889
						1065	0.01982	0.01915	0.01236			1065	878.711	870.684	787.901
						1066	0.01975	0.01908	0.01231			1066	878.731	870.703	787.913
						1067	0.01968	0.01901	0.01225			1067	878.75	870.722	787.925
						1068	0.01961	0.01894	0.0122			1068	878.77	870.741	787.938
						1069	0.01954	0.01887	0.01214			1069	878.789	870.76	787.95
						1070	0.01947	0.0188	0.01209			1070	878.809	870.778	787.962
						1071	0.0194	0.01874	0.01204			1071	878.828	870.797	787.974
						1072	0.01933	0.01867	0.01198			1072	878.848	870.816	787.986
						1073	0.01926	0.0186	0.01193			1073	878.867	870.834	787.998
						1074	0.01919	0.01854	0.01188			1074	878.886	870.853	788.01
						1075	0.01912	0.01847	0.01182			1075	878.905	870.871	788.022
						1076	0.01906	0.0184	0.01177			1076	878.924	870.89	788.033
						1077	0.01899	0.01834	0.01172			1077	878.943	870.908	788.045
						1078	0.01892	0.01827	0.01167			1078	878.962	870.926	788.057
						1079	0.01885	0.01821	0.01162			1079	878.981	870.945	788.068
						1080	0.01879	0.01814	0.01157			1080	879	870.963	788.08
						1081	0.01872	0.01808	0.01151			1081	879.019	870.981	788.091
						1082	0.01865	0.01801	0.01146			1082	879.037	870.999	788.103
						1083	0.01859	0.01795	0.01141			1083	879.056	871.017	788.114
						1084	0.01852	0.01788	0.01136			1084	879.074	871.035	788.126
						1085	0.01845	0.01782	0.01131			1085	879.093	871.052	788.137
						1086	0.01839	0.01776	0.01126			1086	879.111	871.07	788.148
						1087	0.01832	0.01769	0.01121			1087	879.129	871.088	788.159
						1088	0.01826	0.01763	0.01117			1088	879.148	871.105	788.171
						1089	0.01819	0.01757	0.01112			1089	879.166	871.123	788.182
						1090	0.01813	0.0175	0.01107			1090	879.184	871.141	788.193
						1091	0.01807	0.01744	0.01102			1091	879.202	871.158	788.204
						1092	0.018	0.01738	0.01097			1092	879.22	871.175	788.215
						1093	0.01794	0.01732	0.01092			1093	879.238	871.193	788.226
						1094	0.01787	0.01725	0.01088			1094	879.256	871.21	788.237
						1095	0.01781	0.01719	0.01083			1095	879.274	871.227	788.247
