# Supplementary material for: Modeling of Gas Production from Shale Reservoirs Considering Multiple Transport Mechanisms
Source: PLoS One. 2015 Dec 14;10(12):e0143649. doi: 10.1371/journal.pone.0143649 (PMC4682827; doi:10.1371/journal.pone.0143649)
Supplement: S11 Fig — (XLSX) [file pone.0143649.s011.xlsx]

## Sheet: Sheet1
								Production rate (1000m3/d)						Cumu prod (1000m3)
							Time	0.1	1	10			Time	0.1	1	10
							1	0.94522	8.84728	76.5818			1	0.94522	8.84728	76.5818
							2	0.93655	8.22734	47.9127			2	1.88177	17.0746	124.495
							3	0.92851	7.71315	35.4764			3	2.81028	24.7878	159.971
							4	0.92077	7.26858	28.6691			4	3.73105	32.0563	188.64
							5	0.91319	6.87631	24.2182			5	4.64424	38.9327	212.858
							6	0.90583	6.51904	21.0764			6	5.55007	45.4517	233.935
							7	0.89867	6.19455	18.8509			7	6.44874	51.6463	252.785
							8	0.89151	5.89971	17.0182			8	7.34025	57.546	269.804
							9	0.88464	5.63456	15.4473			9	8.22489	63.1805	285.251
							10	0.87777	5.38938	14.2691			10	9.10266	68.5699	299.52
							11	0.87124	5.16324	13.2218			11	9.9739	73.7331	312.742
							12	0.86489	4.95766	12.2953			12	10.8388	78.6908	325.037
							13	0.85853	4.77228	11.5373			13	11.6973	83.4631	336.574
							14	0.85218	4.59825	10.8866			14	12.5495	88.0613	347.461
							15	0.84582	4.44082	10.3163			15	13.3953	92.5022	357.777
							16	0.8399	4.29984	9.80976			16	14.2352	96.802	367.587
							17	0.834	4.16443	9.34657			17	15.0692	100.966	376.934
							18	0.82811	4.04012	8.92566			18	15.8973	105.007	385.859
							19	0.82221	3.92691	8.54906			19	16.7195	108.933	394.408
							20	0.81647	3.81563	8.20339			20	17.536	112.749	402.612
							21	0.81133	3.71076	7.88208			21	18.3473	116.46	410.494
							22	0.80619	3.61238	7.57817			22	19.1535	120.072	418.072
							23	0.80105	3.52008	7.2924			23	19.9546	123.592	425.364
							24	0.79591	3.43402	7.02487			24	20.7505	127.026	432.389
							25	0.79077	3.35424	6.77561			25	21.5413	130.381	439.165
							26	0.78563	3.27678	6.5426			26	22.3269	133.657	445.707
							27	0.78049	3.20323	6.32282			27	23.1074	136.861	452.03
							28	0.77535	3.13381	6.1188			28	23.8827	139.994	458.149
							29	0.77021	3.0685	5.93056			29	24.6529	143.063	464.08
							30	0.76552	3.00569	5.75018			30	25.4185	146.069	469.83
							31	0.761	2.94545	5.5802			31	26.1795	149.014	475.41
							32	0.75649	2.88839	5.42169			32	26.9359	151.902	480.832
							33	0.75197	2.8345	5.27282			33	27.6879	154.737	486.105
							34	0.74745	2.78285	5.12948			34	28.4354	157.52	491.234
							35	0.74294	2.73258	4.9946			35	29.1783	160.252	496.229
							36	0.73842	2.68459	4.86818			36	29.9167	162.937	501.097
							37	0.7339	2.63888	4.74657			37	30.6506	165.576	505.843
							38	0.72939	2.59521	4.63056			38	31.38	168.171	510.474
							39	0.725	2.55245	4.52087			39	32.105	170.723	514.995
							40	0.721	2.51139	4.41706			40	32.826	173.235	519.412
							41	0.717	2.47204	4.31745			41	33.543	175.707	523.729
							42	0.713	2.4344	4.22242			42	34.256	178.141	527.952
							43	0.709	2.39786	4.13164			43	34.965	180.539	532.083
							44	0.705	2.36261	4.04484			44	35.67	182.902	536.128
							45	0.701	2.32857	3.96171			45	36.371	185.23	540.09
							46	0.697	2.29569	3.88187			46	37.068	187.526	543.972
							47	0.693	2.26392	3.80512			47	37.761	189.79	547.777
							48	0.689	2.23319	3.73164			48	38.45	192.023	551.509
							49	0.68514	2.20342	3.66099			49	39.1352	194.227	555.17
							50	0.68134	2.17454	3.59293			50	39.8165	196.401	558.762
							51	0.67757	2.14657	3.52724			51	40.4941	198.548	562.29
							52	0.67384	2.11951	3.46368			52	41.1679	200.667	565.753
							53	0.67014	2.09328	3.40206			53	41.838	202.76	569.155
							54	0.66648	2.0678	3.34225			54	42.5045	204.828	572.498
							55	0.66285	2.04305	3.28471			55	43.1674	206.871	575.782
							56	0.65925	2.01898	3.22879			56	43.8266	208.89	579.011
							57	0.65568	1.99554	3.17434			57	44.4823	210.886	582.186
							58	0.65215	1.97268	3.12117			58	45.1345	212.859	585.307
							59	0.64865	1.95036	3.06914			59	45.7831	214.809	588.376
							60	0.64519	1.92879	3.01806			60	46.4283	216.738	591.394
							61	0.64176	1.90775	2.96796			61	47.0701	218.645	594.362
							62	0.63836	1.88722	2.92044			62	47.7084	220.533	597.282
							63	0.635	1.86717	2.8742			63	48.3434	222.4	600.157
							64	0.63167	1.84756	2.82918			64	48.9751	224.247	602.986
							65	0.62837	1.82834	2.78531			65	49.6035	226.076	605.771
							66	0.62511	1.80949	2.74252			66	50.2286	227.885	608.514
							67	0.62188	1.79098	2.70075			67	50.8504	229.676	611.214
							68	0.61868	1.77293	2.65994			68	51.4691	231.449	613.874
							69	0.61551	1.75544	2.62049			69	52.0846	233.205	616.495
							70	0.61238	1.73833	2.58204			70	52.697	234.943	619.077
							71	0.60928	1.72155	2.54456			71	53.3063	236.664	621.621
							72	0.60622	1.7051	2.508			72	53.9125	238.37	624.129
							73	0.60319	1.68898	2.4723			73	54.5157	240.058	626.602
							74	0.60019	1.67312	2.43745			74	55.1159	241.732	629.039
							75	0.59722	1.65755	2.40339			75	55.7131	243.389	631.442
							76	0.59429	1.64222	2.37036			76	56.3074	245.031	633.813
							77	0.59139	1.62734	2.33815			77	56.8988	246.659	636.151
							78	0.58853	1.61276	2.30675			78	57.4873	248.271	638.458
							79	0.58569	1.59847	2.2761			79	58.073	249.87	640.734
							80	0.5829	1.58442	2.24619			80	58.6559	251.454	642.98
							81	0.58013	1.57062	2.21699			81	59.236	253.025	645.197
							82	0.5774	1.55706	2.18846			82	59.8134	254.582	647.385
							83	0.5747	1.54373	2.16071			83	60.3881	256.126	649.546
							84	0.57203	1.53062	2.13365			84	60.9602	257.656	651.68
							85	0.5694	1.51776	2.10726			85	61.5296	259.174	653.787
							86	0.5668	1.50517	2.08153			86	62.0964	260.679	655.869
							87	0.56418	1.49281	2.05646			87	62.6606	262.172	657.925
							88	0.56157	1.48066	2.03202			88	63.2221	263.653	659.957
							89	0.55898	1.46871	2.00822			89	63.7811	265.122	661.965
							90	0.55643	1.45695	1.98487			90	64.3375	266.578	663.95
							91	0.5539	1.44539	1.96201			91	64.8914	268.024	665.912
							92	0.55139	1.43402	1.93967			92	65.4428	269.458	667.852
							93	0.54891	1.42281	1.91778			93	65.9917	270.881	669.77
							94	0.54646	1.41182	1.89634			94	66.5382	272.293	671.666
							95	0.54404	1.401	1.87531			95	67.0822	273.694	673.541
							96	0.54164	1.39036	1.85467			96	67.6239	275.084	675.396
							97	0.53926	1.37987	1.83439			97	68.1631	276.464	677.23
							98	0.53692	1.36956	1.81443			98	68.7001	277.833	679.045
							99	0.5346	1.35941	1.79478			99	69.2347	279.193	680.84
							100	0.5323	1.34941	1.7754			100	69.767	280.542	682.615
							101	0.53003	1.33958	1.75625			101	70.297	281.882	684.371
							102	0.52779	1.32988	1.73732			102	70.8248	283.212	686.109
							103	0.52557	1.32032	1.71858			103	71.3503	284.532	687.827
							104	0.52338	1.31091	1.70069			104	71.8737	285.843	689.528
							105	0.52122	1.30163	1.6833			105	72.3949	287.144	691.211
							106	0.51908	1.29249	1.66622			106	72.914	288.437	692.877
							107	0.51697	1.28347	1.64947			107	73.431	289.72	694.527
							108	0.51488	1.27459	1.63301			108	73.9459	290.995	696.16
							109	0.51282	1.26583	1.61685			109	74.4587	292.261	697.777
							110	0.51079	1.25719	1.60095			110	74.9695	293.518	699.378
							111	0.50879	1.24868	1.58533			111	75.4783	294.767	700.963
							112	0.5068	1.24028	1.56997			112	75.9851	296.007	702.533
							113	0.50477	1.232	1.55485			113	76.4898	297.239	704.088
							114	0.50274	1.22384	1.53996			114	76.9926	298.463	705.628
							115	0.50074	1.21579	1.52529			115	77.4933	299.679	707.153
							116	0.49875	1.20785	1.51083			116	77.9921	300.886	708.664
							117	0.49678	1.20003	1.49658			117	78.4889	302.086	710.16
							118	0.49484	1.19232	1.48264			118	78.9837	303.279	711.643
							119	0.49291	1.18469	1.46897			119	79.4766	304.463	713.112
							120	0.491	1.17715	1.45551			120	79.9676	305.641	714.568
							121	0.48911	1.16971	1.44225			121	80.4567	306.81	716.01
							122	0.48724	1.16236	1.42917			122	80.944	307.973	717.439
							123	0.4854	1.15511	1.41629			123	81.4294	309.128	718.855
							124	0.48357	1.14796	1.40357			124	81.9129	310.276	720.259
							125	0.48176	1.14089	1.39101			125	82.3947	311.417	721.65
							126	0.47996	1.13392	1.37862			126	82.8746	312.551	723.028
							127	0.47819	1.12704	1.36638			127	83.3528	313.678	724.395
							128	0.47644	1.12024	1.35426			128	83.8293	314.798	725.749
							129	0.47471	1.11354	1.34228			129	84.304	315.911	727.091
							130	0.473	1.10692	1.33042			130	84.777	317.018	728.422
							131	0.4713	1.1004	1.31866			131	85.2483	318.119	729.74
							132	0.46963	1.09396	1.30718			132	85.7179	319.213	731.048
							133	0.46797	1.0876	1.29594			133	86.1859	320.3	732.344
							134	0.46634	1.08133	1.28485			134	86.6522	321.382	733.628
							135	0.46472	1.07515	1.27391			135	87.1169	322.457	734.902
							136	0.46313	1.06903	1.26309			136	87.5801	323.526	736.165
							137	0.46155	1.06295	1.25241			137	88.0416	324.589	737.418
							138	0.45999	1.05695	1.24186			138	88.5016	325.646	738.66
							139	0.45836	1.05101	1.23143			139	88.96	326.697	739.891
							140	0.45673	1.04515	1.22112			140	89.4167	327.742	741.112
							141	0.45511	1.03936	1.21092			141	89.8718	328.781	742.323
							142	0.45351	1.03363	1.20082			142	90.3253	329.815	743.524
							143	0.45192	1.02798	1.19083			143	90.7772	330.843	744.715
							144	0.45034	1.02239	1.18094			144	91.2276	331.865	745.896
							145	0.44877	1.01687	1.17114			145	91.6764	332.882	747.067
							146	0.44722	1.01141	1.16152			146	92.1236	333.893	748.228
							147	0.44567	1.00602	1.15209			147	92.5692	334.9	749.38
							148	0.44414	1.00069	1.14277			148	93.0134	335.9	750.523
							149	0.44262	0.99543	1.13357			149	93.456	336.896	751.657
							150	0.44111	0.99024	1.12449			150	93.8971	337.886	752.781
							151	0.43962	0.9851	1.11551			151	94.3367	338.871	753.897
							152	0.43813	0.98003	1.10664			152	94.7749	339.851	755.003
							153	0.43666	0.97501	1.09787			153	95.2115	340.826	756.101
							154	0.4352	0.97002	1.08921			154	95.6467	341.796	757.191
							155	0.43375	0.96509	1.08065			155	96.0805	342.761	758.271
							156	0.43232	0.96021	1.07218			156	96.5128	343.721	759.343
							157	0.43089	0.95539	1.06381			157	96.9437	344.677	760.407
							158	0.42948	0.95061	1.05553			158	97.3732	345.627	761.463
							159	0.42808	0.94589	1.04734			159	97.8012	346.573	762.51
							160	0.42669	0.94122	1.03927			160	98.2279	347.514	763.549
							161	0.42532	0.9366	1.03132			161	98.6533	348.451	764.581
							162	0.42395	0.93203	1.02347			162	99.0772	349.383	765.604
							163	0.4226	0.92751	1.01571			163	99.4998	350.311	766.62
							164	0.42126	0.92303	1.00805			164	99.9211	351.234	767.628
							165	0.41989	0.91861	1.00048			165	100.341	352.152	768.628
							166	0.41854	0.91423	0.993			166	100.759	353.066	769.621
							167	0.41719	0.9099	0.9856			167	101.177	353.976	770.607
							168	0.41586	0.90561	0.9783			168	101.593	354.882	771.585
							169	0.41453	0.90137	0.97108			169	102.007	355.783	772.556
							170	0.41321	0.89716	0.96394			170	102.42	356.68	773.52
							171	0.4119	0.89299	0.95689			171	102.832	357.573	774.477
							172	0.41061	0.88887	0.94991			172	103.243	358.462	775.427
							173	0.40931	0.88478	0.94302			173	103.652	359.347	776.37
							174	0.40803	0.88073	0.93621			174	104.06	360.228	777.306
							175	0.40676	0.87673	0.92949			175	104.467	361.105	778.236
							176	0.4055	0.87276	0.92285			176	104.872	361.977	779.159
							177	0.40425	0.86882	0.91629			177	105.277	362.846	780.075
							178	0.40301	0.86493	0.9098			178	105.68	363.711	780.985
							179	0.40177	0.86107	0.90339			179	106.081	364.572	781.888
							180	0.40055	0.85725	0.89706			180	106.482	365.429	782.785
							181	0.39933	0.85347	0.89079			181	106.881	366.283	783.676
							182	0.39813	0.84972	0.8846			182	107.279	367.133	784.561
							183	0.39693	0.84601	0.87848			183	107.676	367.979	785.439
							184	0.39574	0.84233	0.87243			184	108.072	368.821	786.311
							185	0.39456	0.83868	0.86644			185	108.467	369.66	787.178
							186	0.39339	0.83507	0.86052			186	108.86	370.495	788.038
							187	0.39224	0.83149	0.85467			187	109.252	371.326	788.893
							188	0.39109	0.82794	0.84888			188	109.643	372.154	789.742
							189	0.38994	0.82442	0.84315			189	110.033	372.979	790.585
							190	0.38881	0.82093	0.83748			190	110.422	373.799	791.423
							191	0.38767	0.81747	0.83187			191	110.81	374.617	792.254
							192	0.38653	0.81405	0.82632			192	111.196	375.431	793.081
							193	0.3854	0.81065	0.82083			193	111.582	376.242	793.902
							194	0.38428	0.80728	0.8154			194	111.966	377.049	794.717
							195	0.38317	0.80394	0.81002			195	112.349	377.853	795.527
							196	0.38207	0.80063	0.80469			196	112.731	378.654	796.332
							197	0.38097	0.79735	0.79942			197	113.112	379.451	797.131
							198	0.37988	0.7941	0.79419			198	113.492	380.245	797.925
							199	0.3788	0.79087	0.78902			199	113.871	381.036	798.714
							200	0.37772	0.78767	0.7839			200	114.249	381.823	799.498
							201	0.37666	0.7845	0.77882			201	114.625	382.608	800.277
							202	0.3756	0.78135	0.77379			202	115.001	383.389	801.051
							203	0.37455	0.77823	0.76886			203	115.375	384.168	801.82
							204	0.37351	0.77514	0.76399			204	115.749	384.943	802.584
							205	0.37247	0.77206	0.75916			205	116.121	385.715	803.343
							206	0.37144	0.76901	0.75437			206	116.493	386.484	804.097
							207	0.37042	0.76599	0.74964			207	116.863	387.25	804.847
							208	0.36941	0.76298	0.74495			208	117.233	388.013	805.592
							209	0.36841	0.76	0.74031			209	117.601	388.773	806.332
							210	0.36741	0.75705	0.73571			210	117.969	389.53	807.068
							211	0.36642	0.75411	0.73115			211	118.335	390.284	807.799
							212	0.36544	0.7512	0.72664			212	118.7	391.035	808.526
							213	0.36447	0.74831	0.72216			213	119.065	391.783	809.248
							214	0.3635	0.74544	0.71773			214	119.428	392.529	809.966
							215	0.36254	0.7426	0.71334			215	119.791	393.271	810.679
							216	0.36159	0.73977	0.70898			216	120.152	394.011	811.388
							217	0.36064	0.73697	0.70466			217	120.513	394.748	812.093
							218	0.35969	0.73418	0.70038			218	120.873	395.482	812.793
							219	0.35875	0.73142	0.69613			219	121.232	396.214	813.489
							220	0.35782	0.72867	0.69192			220	121.589	396.942	814.181
							221	0.3569	0.72595	0.68774			221	121.946	397.668	814.869
							222	0.35598	0.72325	0.68359			222	122.302	398.392	815.552
							223	0.35506	0.72056	0.67948			223	122.657	399.112	816.232
							224	0.35416	0.71789	0.67539			224	123.011	399.83	816.907
							225	0.35325	0.71525	0.67134			225	123.365	400.545	817.579
							226	0.35236	0.71262	0.66731			226	123.717	401.258	818.246
							227	0.35147	0.71001	0.66331			227	124.069	401.968	818.909
							228	0.35059	0.70742	0.65933			228	124.419	402.675	819.568
							229	0.34971	0.70485	0.65538			229	124.769	403.38	820.224
							230	0.34884	0.70229	0.65145			230	125.118	404.083	820.875
							231	0.34798	0.69976	0.64764			231	125.466	404.782	821.523
							232	0.34712	0.69724	0.64387			232	125.813	405.48	822.167
							233	0.34627	0.69474	0.64013			233	126.159	406.174	822.807
							234	0.34542	0.69225	0.63642			234	126.504	406.867	823.443
							235	0.34458	0.68979	0.63275			235	126.849	407.556	824.076
							236	0.34375	0.68734	0.6291			236	127.193	408.244	824.705
							237	0.34292	0.68491	0.62548			237	127.536	408.929	825.331
							238	0.34209	0.68249	0.62189			238	127.878	409.611	825.953
							239	0.34128	0.68009	0.61834			239	128.219	410.291	826.571
							240	0.34047	0.6777	0.6148			240	128.56	410.969	827.186
							241	0.33966	0.67533	0.6113			241	128.899	411.644	827.797
							242	0.33886	0.67297	0.60782			242	129.238	412.317	828.405
							243	0.33806	0.67063	0.60437			243	129.576	412.988	829.009
							244	0.33726	0.6683	0.60094			244	129.913	413.656	829.61
							245	0.33647	0.66599	0.59754			245	130.25	414.322	830.208
							246	0.33569	0.6637	0.59416			246	130.586	414.986	830.802
							247	0.33491	0.66142	0.5908			247	130.92	415.647	831.393
							248	0.33413	0.65916	0.58747			248	131.255	416.306	831.98
							249	0.33336	0.65691	0.58416			249	131.588	416.963	832.564
							250	0.3326	0.65467	0.58086			250	131.921	417.618	833.145
							251	0.33183	0.65246	0.57759			251	132.252	418.27	833.723
							252	0.33108	0.65025	0.57434			252	132.583	418.921	834.297
							253	0.33033	0.64806	0.57111			253	132.914	419.569	834.868
							254	0.32958	0.64589	0.5679			254	133.243	420.215	835.436
							255	0.32883	0.64373	0.56471			255	133.572	420.858	836.001
							256	0.32809	0.64159	0.56153			256	133.9	421.5	836.562
							257	0.32736	0.63946	0.55837			257	134.228	422.139	837.121
							258	0.32663	0.63735	0.55523			258	134.554	422.777	837.676
							259	0.3259	0.63525	0.55215			259	134.88	423.412	838.228
							260	0.32517	0.63317	0.54912			260	135.205	424.045	838.777
							261	0.32445	0.6311	0.54612			261	135.53	424.676	839.323
							262	0.32374	0.62905	0.54313			262	135.854	425.305	839.866
							263	0.32303	0.62701	0.54017			263	136.177	425.932	840.407
							264	0.32232	0.62499	0.53723			264	136.499	426.557	840.944
							265	0.32161	0.62298	0.53431			265	136.821	427.18	841.478
							266	0.32091	0.62099	0.53141			266	137.141	427.801	842.01
							267	0.32021	0.61901	0.52854			267	137.462	428.42	842.538
							268	0.31952	0.61705	0.52568			268	137.781	429.037	843.064
							269	0.31883	0.6151	0.52284			269	138.1	429.652	843.587
							270	0.31814	0.61317	0.52002			270	138.418	430.266	844.107
							271	0.31745	0.61125	0.51722			271	138.736	430.877	844.624
							272	0.31677	0.60933	0.51444			272	139.052	431.486	845.138
							273	0.3161	0.60741	0.51168			273	139.368	432.094	845.65
							274	0.31542	0.6055	0.50894			274	139.684	432.699	846.159
							275	0.31475	0.6036	0.50621			275	139.999	433.303	846.665
							276	0.31408	0.60172	0.5035			276	140.313	433.904	847.169
							277	0.31341	0.59984	0.50081			277	140.626	434.504	847.669
							278	0.31275	0.59798	0.49814			278	140.939	435.102	848.168
							279	0.31209	0.59613	0.49548			279	141.251	435.698	848.663
							280	0.31143	0.59429	0.49284			280	141.562	436.293	849.156
							281	0.31078	0.59246	0.49021			281	141.873	436.885	849.646
							282	0.31012	0.59064	0.4876			282	142.183	437.476	850.134
							283	0.30948	0.58884	0.485			283	142.493	438.065	850.619
							284	0.30883	0.58705	0.48242			284	142.802	438.652	851.101
							285	0.30818	0.58526	0.47985			285	143.11	439.237	851.581
							286	0.30754	0.58349	0.4773			286	143.417	439.82	852.058
							287	0.3069	0.58173	0.47477			287	143.724	440.402	852.533
							288	0.30626	0.57998	0.47229			288	144.03	440.982	853.005
							289	0.30563	0.57824	0.46982			289	144.336	441.56	853.475
							290	0.30499	0.57652	0.46737			290	144.641	442.137	853.943
							291	0.30436	0.5748	0.46494			291	144.945	442.712	854.407
							292	0.30373	0.57309	0.46252			292	145.249	443.285	854.87
							293	0.3031	0.5714	0.46013			293	145.552	443.856	855.33
							294	0.30248	0.56972	0.45774			294	145.855	444.426	855.788
							295	0.30188	0.56805	0.45537			295	146.157	444.994	856.243
							296	0.30128	0.56638	0.45302			296	146.458	445.56	856.696
							297	0.30068	0.56473	0.45069			297	146.759	446.125	857.147
							298	0.30009	0.56309	0.44836			298	147.059	446.688	857.595
							299	0.2995	0.56146	0.44606			299	147.358	447.25	858.041
							300	0.29891	0.55985	0.44377			300	147.657	447.809	858.485
							301	0.29833	0.55824	0.44149			301	147.955	448.368	858.927
							302	0.29774	0.55664	0.43923			302	148.253	448.924	859.366
							303	0.29716	0.55506	0.43698			303	148.55	449.479	859.803
							304	0.29659	0.55348	0.43475			304	148.847	450.033	860.238
							305	0.29601	0.55192	0.43253			305	149.143	450.585	860.67
							306	0.29544	0.55036	0.43032			306	149.438	451.135	861.1
							307	0.29487	0.5488	0.42813			307	149.733	451.684	861.529
							308	0.29431	0.54726	0.42595			308	150.028	452.231	861.954
							309	0.29374	0.54573	0.42379			309	150.321	452.777	862.378
							310	0.29318	0.5442	0.42163			310	150.614	453.321	862.8
							311	0.29263	0.54268	0.41949			311	150.907	453.864	863.219
							312	0.29207	0.54117	0.41737			312	151.199	454.405	863.637
							313	0.29152	0.53967	0.41525			313	151.491	454.945	864.052
							314	0.29097	0.53818	0.41315			314	151.782	455.483	864.465
							315	0.29042	0.5367	0.41106			315	152.072	456.02	864.876
							316	0.28987	0.53523	0.409			316	152.362	456.555	865.285
							317	0.28933	0.53376	0.40694			317	152.651	457.089	865.692
							318	0.28879	0.53231	0.40491			318	152.94	457.621	866.097
							319	0.28825	0.53086	0.40288			319	153.228	458.152	866.5
							320	0.28772	0.52942	0.40087			320	153.516	458.681	866.901
							321	0.28718	0.52799	0.39887			321	153.803	459.209	867.3
							322	0.28665	0.52657	0.39688			322	154.09	459.736	867.697
							323	0.28612	0.52515	0.3949			323	154.376	460.261	868.091
							324	0.28559	0.52374	0.39294			324	154.662	460.785	868.484
							325	0.28507	0.52234	0.39099			325	154.947	461.307	868.875
							326	0.28455	0.52095	0.38906			326	155.231	461.828	869.264
							327	0.28403	0.51957	0.38713			327	155.515	462.347	869.652
							328	0.28351	0.51819	0.38522			328	155.799	462.866	870.037
							329	0.28299	0.51682	0.38332			329	156.082	463.382	870.42
							330	0.28248	0.51546	0.38143			330	156.364	463.898	870.802
							331	0.28196	0.51411	0.37955			331	156.646	464.412	871.181
							332	0.28145	0.51276	0.37769			332	156.928	464.925	871.559
							333	0.28094	0.51142	0.37584			333	157.209	465.436	871.935
							334	0.28043	0.51009	0.374			334	157.489	465.946	872.309
							335	0.27993	0.50876	0.37217			335	157.769	466.455	872.681
							336	0.27943	0.50745	0.37035			336	158.048	466.962	873.051
							337	0.27892	0.50613	0.36855			337	158.327	467.469	873.42
							338	0.27842	0.50483	0.36675			338	158.606	467.973	873.786
							339	0.27792	0.50353	0.36497			339	158.884	468.477	874.151
							340	0.27743	0.50224	0.3632			340	159.161	468.979	874.515
							341	0.27693	0.50096	0.36144			341	159.438	469.48	874.876
							342	0.27644	0.49969	0.35969			342	159.714	469.98	875.236
							343	0.27595	0.49842	0.35795			343	159.99	470.478	875.594
							344	0.27546	0.49716	0.35622			344	160.266	470.975	875.95
							345	0.27497	0.4959	0.3545			345	160.541	471.471	876.304
							346	0.27448	0.49465	0.35279			346	160.815	471.966	876.657
							347	0.27401	0.49341	0.35109			347	161.089	472.459	877.008
							348	0.27353	0.49218	0.3494			348	161.363	472.952	877.358
							349	0.27306	0.49095	0.34773			349	161.636	473.443	877.705
							350	0.27259	0.48972	0.34606			350	161.908	473.932	878.052
							351	0.27212	0.48851	0.3444			351	162.181	474.421	878.396
							352	0.27165	0.48729	0.34275			352	162.452	474.908	878.739
							353	0.27119	0.48609	0.34111			353	162.723	475.394	879.08
							354	0.27072	0.48489	0.33948			354	162.994	475.879	879.419
							355	0.27026	0.4837	0.33787			355	163.264	476.363	879.757
							356	0.2698	0.48251	0.33626			356	163.534	476.845	880.093
							357	0.26935	0.48133	0.33466			357	163.804	477.327	880.428
							358	0.26889	0.48015	0.33307			358	164.072	477.807	880.761
							359	0.26843	0.47898	0.33149			359	164.341	478.286	881.093
							360	0.26798	0.47781	0.32992			360	164.609	478.764	881.423
							361	0.26753	0.47665	0.32836			361	164.876	479.24	881.751
							362	0.26708	0.4755	0.32681			362	165.143	479.716	882.078
							363	0.26663	0.47434	0.32527			363	165.41	480.19	882.403
							364	0.26619	0.4732	0.32374			364	165.676	480.663	882.727
							365	0.26574	0.47206	0.32221			365	165.942	481.135	883.049
							366	0.2653	0.47092	0.3207			366	166.207	481.606	883.37
							367	0.26486	0.46979	0.31919			367	166.472	482.076	883.689
							368	0.26442	0.46867	0.3177			368	166.737	482.545	884.007
							369	0.26398	0.46754	0.31621			369	167.001	483.012	884.323
							370	0.26354	0.46643	0.31474			370	167.264	483.479	884.637
							371	0.2631	0.46531	0.31327			371	167.527	483.944	884.951
							372	0.26267	0.46421	0.31181			372	167.79	484.408	885.263
							373	0.26224	0.4631	0.31035			373	168.052	484.871	885.573
							374	0.2618	0.46201	0.30891			374	168.314	485.333	885.882
							375	0.26137	0.46093	0.30747			375	168.575	485.794	886.189
							376	0.26094	0.45985	0.30605			376	168.836	486.254	886.495
							377	0.26052	0.45877	0.30462			377	169.097	486.713	886.8
							378	0.26009	0.4577	0.30321			378	169.357	487.17	887.103
							379	0.25966	0.45664	0.30181			379	169.617	487.627	887.405
							380	0.25924	0.45558	0.30041			380	169.876	488.083	887.705
							381	0.25882	0.45452	0.29903			381	170.135	488.537	888.004
							382	0.2584	0.45347	0.29765			382	170.393	488.991	888.302
							383	0.25798	0.45242	0.29628			383	170.651	489.443	888.598
							384	0.25756	0.45138	0.29492			384	170.909	489.895	888.893
							385	0.25714	0.45034	0.29356			385	171.166	490.345	889.187
							386	0.25672	0.44931	0.29222			386	171.422	490.794	889.479
							387	0.25631	0.44828	0.29088			387	171.679	491.242	889.77
							388	0.25589	0.44726	0.28955			388	171.935	491.69	890.059
							389	0.25548	0.44623	0.28822			389	172.19	492.136	890.348
							390	0.25506	0.44522	0.28691			390	172.445	492.581	890.635
							391	0.25465	0.44421	0.2856			391	172.7	493.025	890.92
							392	0.25424	0.4432	0.2843			392	172.954	493.469	891.204
							393	0.25383	0.44219	0.28301			393	173.208	493.911	891.487
							394	0.25342	0.44119	0.28172			394	173.461	494.352	891.769
							395	0.25302	0.4402	0.28044			395	173.714	494.792	892.05
							396	0.25261	0.43921	0.27917			396	173.967	495.231	892.329
							397	0.2522	0.43822	0.27791			397	174.219	495.67	892.607
							398	0.2518	0.43723	0.27665			398	174.471	496.107	892.883
							399	0.25141	0.43625	0.27541			399	174.722	496.543	893.159
							400	0.25101	0.43528	0.27417			400	174.973	496.978	893.433
							401	0.25062	0.4343	0.27293			401	175.224	497.413	893.706
							402	0.25023	0.43333	0.2717			402	175.474	497.846	893.978
							403	0.24984	0.43237	0.27048			403	175.724	498.278	894.248
							404	0.24946	0.4314	0.26926			404	175.973	498.71	894.517
							405	0.24907	0.43044	0.26805			405	176.223	499.14	894.785
							406	0.24868	0.42949	0.26685			406	176.471	499.57	895.052
							407	0.2483	0.42853	0.26566			407	176.72	499.998	895.318
							408	0.24792	0.42759	0.26447			408	176.967	500.426	895.582
							409	0.24754	0.42666	0.26329			409	177.215	500.852	895.846
							410	0.24716	0.42572	0.26211			410	177.462	501.278	896.108
							411	0.24678	0.42479	0.26094			411	177.709	501.703	896.369
							412	0.2464	0.42386	0.25978			412	177.955	502.127	896.628
							413	0.24602	0.42294	0.25863			413	178.201	502.55	896.887
							414	0.24565	0.42202	0.25748			414	178.447	502.972	897.145
							415	0.24527	0.42111	0.25633			415	178.692	503.393	897.401
							416	0.2449	0.4202	0.2552			416	178.937	503.813	897.656
							417	0.24453	0.41929	0.25407			417	179.182	504.232	897.91
							418	0.24416	0.41839	0.25294			418	179.426	504.651	898.163
							419	0.24379	0.41749	0.25183			419	179.67	505.068	898.415
							420	0.24342	0.41659	0.25071			420	179.913	505.485	898.666
							421	0.24306	0.4157	0.24961			421	180.156	505.901	898.915
							422	0.24269	0.41481	0.24851			422	180.399	506.315	899.164
							423	0.24233	0.41392	0.24741			423	180.641	506.729	899.411
							424	0.24196	0.41304	0.24632			424	180.883	507.142	899.658
							425	0.2416	0.41216	0.24524			425	181.125	507.554	899.903
							426	0.24124	0.41129	0.24417			426	181.366	507.966	900.147
							427	0.24088	0.41041	0.2431			427	181.607	508.376	900.39
							428	0.24052	0.40954	0.24203			428	181.847	508.786	900.632
							429	0.24016	0.40868	0.24095			429	182.087	509.194	900.873
							430	0.2398	0.40782	0.23988			430	182.327	509.602	901.113
							431	0.23945	0.40696	0.23882			431	182.567	510.009	901.352
							432	0.23909	0.4061	0.23776			432	182.806	510.415	901.589
							433	0.23874	0.40525	0.23671			433	183.045	510.821	901.826
							434	0.23839	0.4044	0.23566			434	183.283	511.225	902.062
							435	0.23803	0.40355	0.23462			435	183.521	511.628	902.296
							436	0.23768	0.4027	0.23358			436	183.759	512.031	902.53
							437	0.23733	0.40186	0.23255			437	183.996	512.433	902.763
							438	0.23698	0.40103	0.23152			438	184.233	512.834	902.994
							439	0.23664	0.40019	0.2305			439	184.47	513.234	903.225
							440	0.23629	0.39936	0.22948			440	184.706	513.634	903.454
							441	0.23594	0.39853	0.22847			441	184.942	514.032	903.683
							442	0.2356	0.39771	0.22746			442	185.177	514.43	903.91
							443	0.23525	0.39689	0.22646			443	185.413	514.827	904.136
							444	0.23491	0.39607	0.22546			444	185.648	515.223	904.362
							445	0.23456	0.39526	0.22447			445	185.882	515.618	904.586
							446	0.23422	0.39445	0.22348			446	186.116	516.013	904.81
							447	0.23388	0.39365	0.2225			447	186.35	516.406	905.032
							448	0.23354	0.39284	0.22153			448	186.584	516.799	905.254
							449	0.2332	0.39204	0.22055			449	186.817	517.191	905.474
							450	0.23286	0.39125	0.21959			450	187.05	517.582	905.694
							451	0.23253	0.39045	0.21863			451	187.282	517.973	905.913
							452	0.2322	0.38966	0.21767			452	187.515	518.362	906.13
							453	0.23187	0.38887	0.21672			453	187.746	518.751	906.347
							454	0.23154	0.38809	0.21577			454	187.978	519.139	906.563
							455	0.23121	0.38731	0.21484			455	188.209	519.527	906.778
							456	0.23088	0.38653	0.2139			456	188.44	519.913	906.992
							457	0.23055	0.38575	0.21297			457	188.671	520.299	907.205
							458	0.23023	0.38498	0.21204			458	188.901	520.684	907.417
							459	0.2299	0.38421	0.21113			459	189.131	521.068	907.628
							460	0.22957	0.38344	0.21021			460	189.36	521.452	907.838
							461	0.22925	0.38268	0.2093			461	189.59	521.834	908.047
							462	0.22893	0.38192	0.2084			462	189.819	522.216	908.256
							463	0.22861	0.38116	0.2075			463	190.047	522.597	908.463
							464	0.22829	0.3804	0.2066			464	190.275	522.978	908.67
							465	0.22797	0.37965	0.20571			465	190.503	523.357	908.875
							466	0.22765	0.3789	0.20483			466	190.731	523.736	909.08
							467	0.22733	0.37815	0.20395			467	190.958	524.114	909.284
							468	0.22701	0.3774	0.20308			468	191.185	524.492	909.487
							469	0.2267	0.37666	0.20221			469	191.412	524.869	909.69
							470	0.22638	0.37592	0.20135			470	191.638	525.244	909.891
							471	0.22607	0.37518	0.20049			471	191.865	525.62	910.091
							472	0.22575	0.37445	0.19963			472	192.09	525.994	910.291
							473	0.22544	0.37372	0.19878			473	192.316	526.368	910.49
							474	0.22513	0.37299	0.19794			474	192.541	526.741	910.688
							475	0.22482	0.37226	0.19708			475	192.766	527.113	910.885
							476	0.22451	0.37154	0.19623			476	192.99	527.485	911.081
							477	0.2242	0.37082	0.19538			477	193.214	527.855	911.276
							478	0.22389	0.3701	0.19454			478	193.438	528.225	911.471
							479	0.22359	0.36938	0.19369			479	193.662	528.595	911.665
							480	0.22328	0.36867	0.19286			480	193.885	528.964	911.857
							481	0.22298	0.36796	0.19203			481	194.108	529.331	912.05
							482	0.22267	0.36725	0.1912			482	194.331	529.699	912.241
							483	0.22237	0.36655	0.19038			483	194.553	530.065	912.431
							484	0.22206	0.36585	0.18956			484	194.775	530.431	912.621
							485	0.22176	0.36515	0.18874			485	194.997	530.796	912.809
							486	0.22146	0.36445	0.18793			486	195.218	531.161	912.997
							487	0.22116	0.36376	0.18713			487	195.44	531.525	913.184
							488	0.22086	0.36307	0.18633			488	195.66	531.888	913.371
							489	0.22056	0.36238	0.18553			489	195.881	532.25	913.556
							490	0.22026	0.36169	0.18474			490	196.101	532.612	913.741
							491	0.21997	0.361	0.18395			491	196.321	532.973	913.925
							492	0.21967	0.36032	0.18316			492	196.541	533.333	914.108
							493	0.21937	0.35964	0.18238			493	196.76	533.693	914.291
							494	0.21908	0.35896	0.1816			494	196.979	534.052	914.472
							495	0.21878	0.35829	0.18083			495	197.198	534.41	914.653
							496	0.21849	0.35762	0.18007			496	197.417	534.767	914.833
							497	0.2182	0.35695	0.1793			497	197.635	535.124	915.012
							498	0.21791	0.35628	0.17855			498	197.853	535.481	915.191
							499	0.21761	0.35562	0.17779			499	198.07	535.836	915.369
							500	0.21732	0.35495	0.17704			500	198.288	536.191	915.546
							501	0.21703	0.35429	0.1763			501	198.505	536.546	915.722
							502	0.21675	0.35363	0.17555			502	198.721	536.899	915.898
							503	0.21646	0.35298	0.17482			503	198.938	537.252	916.072
							504	0.21617	0.35232	0.17408			504	199.154	537.604	916.246
							505	0.21589	0.35167	0.17336			505	199.37	537.956	916.42
							506	0.21561	0.35102	0.17263			506	199.586	538.307	916.592
							507	0.21532	0.35038	0.17191			507	199.801	538.658	916.764
							508	0.21504	0.34973	0.1712			508	200.016	539.007	916.936
							509	0.21476	0.34909	0.17048			509	200.231	539.356	917.106
							510	0.21448	0.34845	0.16978			510	200.445	539.705	917.276
							511	0.2142	0.34781	0.16908			511	200.659	540.053	917.445
							512	0.21392	0.34718	0.16838			512	200.873	540.4	917.613
							513	0.21364	0.34655	0.16768			513	201.087	540.746	917.781
							514	0.21337	0.34591	0.16699			514	201.3	541.092	917.948
							515	0.21309	0.34529	0.16631			515	201.513	541.438	918.114
							516	0.21281	0.34466	0.16563			516	201.726	541.782	918.28
							517	0.21254	0.34404	0.16495			517	201.939	542.126	918.445
							518	0.21226	0.34342	0.16428			518	202.151	542.47	918.609
							519	0.21199	0.3428	0.16361			519	202.363	542.812	918.773
							520	0.21171	0.34218	0.16295			520	202.575	543.155	918.936
							521	0.21144	0.34156	0.16226			521	202.786	543.496	919.098
							522	0.21117	0.34095	0.16158			522	202.997	543.837	919.26
							523	0.2109	0.34034	0.16091			523	203.208	544.178	919.42
							524	0.21063	0.33973	0.16023			524	203.419	544.517	919.581
							525	0.21036	0.33912	0.15956			525	203.629	544.856	919.74
							526	0.2101	0.33851	0.1589			526	203.839	545.195	919.899
							527	0.20983	0.33791	0.15823			527	204.049	545.533	920.057
							528	0.20956	0.33731	0.15757			528	204.259	545.87	920.215
							529	0.20929	0.33671	0.15692			529	204.468	546.207	920.372
							530	0.20903	0.33611	0.15626			530	204.677	546.543	920.528
							531	0.20876	0.33552	0.15561			531	204.886	546.878	920.684
							532	0.2085	0.33492	0.15497			532	205.094	547.213	920.839
							533	0.20823	0.33433	0.15432			533	205.303	547.548	920.993
							534	0.20797	0.33374	0.15368			534	205.51	547.881	921.147
							535	0.20771	0.33315	0.15305			535	205.718	548.215	921.3
							536	0.20745	0.33257	0.15241			536	205.926	548.547	921.452
							537	0.20719	0.33198	0.15178			537	206.133	548.879	921.604
							538	0.20693	0.3314	0.15115			538	206.34	549.211	921.755
							539	0.20667	0.33082	0.15053			539	206.546	549.541	921.906
							540	0.20641	0.33024	0.14991			540	206.753	549.872	922.056
							541	0.20615	0.32967	0.14929			541	206.959	550.201	922.205
							542	0.20589	0.32909	0.14868			542	207.165	550.53	922.354
							543	0.20564	0.32852	0.14807			543	207.371	550.859	922.502
							544	0.20538	0.32794	0.14746			544	207.576	551.187	922.649
							545	0.20513	0.32737	0.14686			545	207.781	551.514	922.796
							546	0.20487	0.3268	0.14626			546	207.986	551.841	922.942
							547	0.20462	0.32624	0.14566			547	208.191	552.167	923.088
							548	0.20436	0.32567	0.14507			548	208.395	552.493	923.233
							549	0.20411	0.32511	0.14448			549	208.599	552.818	923.377
							550	0.20386	0.32454	0.14389			550	208.803	553.143	923.521
							551	0.20361	0.32398	0.1433			551	209.006	553.467	923.665
							552	0.20336	0.32342	0.14272			552	209.21	553.79	923.807
							553	0.20311	0.32287	0.14215			553	209.413	554.113	923.949
							554	0.20286	0.32231	0.14157			554	209.616	554.435	924.091
							555	0.20261	0.32176	0.141			555	209.818	554.757	924.232
							556	0.20236	0.32121	0.14044			556	210.021	555.078	924.372
							557	0.20211	0.32066	0.13987			557	210.223	555.399	924.512
							558	0.20187	0.32011	0.13931			558	210.425	555.719	924.652
							559	0.20162	0.31956	0.13875			559	210.626	556.038	924.79
							560	0.20138	0.31902	0.1382			560	210.828	556.357	924.929
							561	0.20113	0.31848	0.13765			561	211.029	556.676	925.066
							562	0.20089	0.31794	0.1371			562	211.23	556.994	925.203
							563	0.20064	0.3174	0.13656			563	211.43	557.311	925.34
							564	0.2004	0.31686	0.13602			564	211.631	557.628	925.476
							565	0.20016	0.31633	0.13548			565	211.831	557.944	925.611
							566	0.19992	0.31579	0.13494			566	212.031	558.26	925.746
							567	0.19968	0.31526	0.1344			567	212.231	558.576	925.881
							568	0.19944	0.31473	0.13385			568	212.43	558.89	926.015
							569	0.1992	0.31421	0.13331			569	212.629	559.204	926.148
							570	0.19896	0.31368	0.13277			570	212.828	559.518	926.281
							571	0.19872	0.31316	0.13223			571	213.027	559.831	926.413
							572	0.19848	0.31263	0.13169			572	213.225	560.144	926.545
							573	0.19825	0.31211	0.13116			573	213.424	560.456	926.676
							574	0.19801	0.3116	0.13063			574	213.622	560.768	926.806
							575	0.19777	0.31108	0.1301			575	213.819	561.079	926.936
							576	0.19754	0.31056	0.12957			576	214.017	561.389	927.066
							577	0.1973	0.31005	0.12905			577	214.214	561.699	927.195
							578	0.19707	0.30954	0.12853			578	214.411	562.009	927.324
							579	0.19684	0.30902	0.12801			579	214.608	562.318	927.452
							580	0.1966	0.30851	0.12749			580	214.805	562.626	927.579
							581	0.19637	0.308	0.12698			581	215.001	562.934	927.706
							582	0.19614	0.30749	0.12647			582	215.197	563.242	927.833
							583	0.19591	0.30698	0.12596			583	215.393	563.549	927.959
							584	0.19568	0.30648	0.12546			584	215.589	563.855	928.084
							585	0.19545	0.30598	0.12495			585	215.784	564.161	928.209
							586	0.19522	0.30547	0.12445			586	215.98	564.467	928.333
							587	0.19499	0.30497	0.12395			587	216.175	564.772	928.457
							588	0.19476	0.30448	0.12346			588	216.369	565.076	928.581
							589	0.19453	0.30398	0.12296			589	216.564	565.38	928.704
							590	0.19431	0.30348	0.12247			590	216.758	565.684	928.826
							591	0.19408	0.30299	0.12199			591	216.952	565.987	928.948
							592	0.19385	0.3025	0.1215			592	217.146	566.289	929.07
							593	0.19363	0.30201	0.12102			593	217.34	566.591	929.191
							594	0.1934	0.30152	0.12054			594	217.533	566.893	929.311
							595	0.19318	0.30103	0.12006			595	217.726	567.194	929.431
							596	0.19295	0.30054	0.11958			596	217.919	567.494	929.551
							597	0.19273	0.30006	0.11911			597	218.112	567.794	929.67
							598	0.19251	0.29958	0.11864			598	218.304	568.094	929.789
							599	0.19229	0.2991	0.11817			599	218.497	568.393	929.907
							600	0.19207	0.29862	0.11771			600	218.689	568.692	930.025
							601	0.19184	0.29814	0.11725			601	218.881	568.99	930.142
							602	0.19162	0.29766	0.11679			602	219.072	569.287	930.259
							603	0.1914	0.29719	0.11633			603	219.264	569.585	930.375
							604	0.19118	0.29672	0.11587			604	219.455	569.881	930.491
							605	0.19097	0.29625	0.11542			605	219.646	570.178	930.606
							606	0.19075	0.29578	0.11497			606	219.837	570.473	930.721
							607	0.19053	0.29531	0.11452			607	220.027	570.769	930.836
							608	0.19031	0.29484	0.11408			608	220.217	571.064	930.95
							609	0.1901	0.29438	0.11364			609	220.408	571.358	931.063
							610	0.18988	0.29391	0.1132			610	220.597	571.652	931.177
							611	0.18967	0.29345	0.11276			611	220.787	571.945	931.289
							612	0.18945	0.29299	0.11233			612	220.977	572.238	931.402
							613	0.18924	0.29252	0.11189			613	221.166	572.531	931.514
							614	0.18902	0.29205	0.11144			614	221.355	572.823	931.625
							615	0.18881	0.29159	0.111			615	221.544	573.114	931.736
							616	0.1886	0.29113	0.11056			616	221.732	573.406	931.847
							617	0.18838	0.29067	0.11013			617	221.921	573.696	931.957
							618	0.18817	0.2902	0.10969			618	222.109	573.986	932.066
							619	0.18796	0.28974	0.10926			619	222.297	574.276	932.176
							620	0.18775	0.28929	0.10883			620	222.484	574.565	932.284
							621	0.18754	0.28883	0.1084			621	222.672	574.854	932.393
							622	0.18733	0.28837	0.10797			622	222.859	575.143	932.501
							623	0.18712	0.28792	0.10754			623	223.046	575.431	932.608
							624	0.18691	0.28747	0.10712			624	223.233	575.718	932.716
							625	0.1867	0.28702	0.1067			625	223.42	576.005	932.822
							626	0.18649	0.28656	0.10628			626	223.607	576.292	932.929
							627	0.18629	0.28612	0.10586			627	223.793	576.578	933.034
							628	0.18608	0.28567	0.10545			628	223.979	576.863	933.14
							629	0.18587	0.28522	0.10503			629	224.165	577.149	933.245
							630	0.18567	0.28477	0.10462			630	224.35	577.433	933.349
							631	0.18546	0.28433	0.10421			631	224.536	577.718	933.454
							632	0.18526	0.28388	0.1038			632	224.721	578.002	933.557
							633	0.18505	0.28344	0.1034			633	224.906	578.285	933.661
							634	0.18485	0.283	0.10299			634	225.091	578.568	933.764
							635	0.18464	0.28256	0.10259			635	225.276	578.851	933.866
							636	0.18444	0.28212	0.10219			636	225.46	579.133	933.969
							637	0.18424	0.28168	0.1018			637	225.644	579.414	934.07
							638	0.18404	0.28125	0.1014			638	225.828	579.696	934.172
							639	0.18383	0.28081	0.10101			639	226.012	579.976	934.273
							640	0.18363	0.28038	0.10061			640	226.196	580.257	934.373
							641	0.18343	0.27994	0.10022			641	226.379	580.537	934.474
							642	0.18323	0.27951	0.09983			642	226.563	580.816	934.574
							643	0.18303	0.27908	0.09945			643	226.746	581.095	934.673
							644	0.18283	0.27865	0.09907			644	226.928	581.374	934.772
							645	0.18263	0.27822	0.09868			645	227.111	581.652	934.871
							646	0.18244	0.27779	0.0983			646	227.293	581.93	934.969
							647	0.18224	0.27737	0.09792			647	227.476	582.207	935.067
							648	0.18204	0.27694	0.09755			648	227.658	582.484	935.164
							649	0.18185	0.27652	0.09717			649	227.84	582.761	935.262
							650	0.18165	0.2761	0.0968			650	228.021	583.037	935.358
							651	0.18145	0.27568	0.09643			651	228.203	583.313	935.455
							652	0.18126	0.27526	0.09606			652	228.384	583.588	935.551
							653	0.18106	0.27484	0.0957			653	228.565	583.863	935.647
							654	0.18087	0.27442	0.09533			654	228.746	584.137	935.742
							655	0.18067	0.274	0.09497			655	228.927	584.411	935.837
							656	0.18048	0.27359	0.09461			656	229.107	584.685	935.932
							657	0.18029	0.27317	0.09425			657	229.287	584.958	936.026
							658	0.18009	0.27276	0.0939			658	229.467	585.231	936.12
							659	0.1799	0.27235	0.09354			659	229.647	585.503	936.213
							660	0.17971	0.27194	0.09317			660	229.827	585.775	936.306
							661	0.17952	0.27153	0.0928			661	230.007	586.047	936.399
							662	0.17933	0.27112	0.09244			662	230.186	586.318	936.492
							663	0.17914	0.27071	0.09207			663	230.365	586.588	936.584
							664	0.17895	0.27031	0.09171			664	230.544	586.859	936.675
							665	0.17876	0.2699	0.09135			665	230.723	587.129	936.767
							666	0.17857	0.2695	0.09099			666	230.901	587.398	936.858
							667	0.17838	0.2691	0.09063			667	231.08	587.667	936.948
							668	0.17819	0.2687	0.09027			668	231.258	587.936	937.039
							669	0.178	0.2683	0.08992			669	231.436	588.204	937.129
							670	0.17781	0.2679	0.08956			670	231.614	588.472	937.218
							671	0.17763	0.2675	0.08921			671	231.791	588.74	937.307
							672	0.17744	0.2671	0.08886			672	231.969	589.007	937.396
							673	0.17725	0.26671	0.08851			673	232.146	589.273	937.485
							674	0.17707	0.26631	0.08815			674	232.323	589.54	937.573
							675	0.17688	0.26592	0.08781			675	232.5	589.806	937.661
							676	0.1767	0.26553	0.08746			676	232.677	590.071	937.748
							677	0.17651	0.26514	0.08711			677	232.853	590.336	937.835
							678	0.17633	0.26475	0.08677			678	233.029	590.601	937.922
							679	0.17614	0.26436	0.08643			679	233.206	590.865	938.008
							680	0.17596	0.26397	0.08609			680	233.382	591.129	938.095
							681	0.17578	0.26358	0.08575			681	233.557	591.393	938.18
							682	0.17559	0.26319	0.08541			682	233.733	591.656	938.266
							683	0.17541	0.2628	0.08507			683	233.908	591.919	938.351
							684	0.17523	0.26241	0.08473			684	234.084	592.181	938.436
							685	0.17505	0.26203	0.0844			685	234.259	592.443	938.52
							686	0.17487	0.26164	0.08406			686	234.434	592.705	938.604
							687	0.17469	0.26126	0.08373			687	234.608	592.966	938.688
							688	0.1745	0.26087	0.0834			688	234.783	593.227	938.771
							689	0.17433	0.26049	0.08307			689	234.957	593.488	938.854
							690	0.17415	0.26011	0.08274			690	235.131	593.748	938.937
							691	0.17397	0.25973	0.08241			691	235.305	594.007	939.019
							692	0.17379	0.25935	0.08209			692	235.479	594.267	939.101
							693	0.17361	0.25897	0.08176			693	235.653	594.526	939.183
							694	0.17343	0.2586	0.08144			694	235.826	594.784	939.265
							695	0.17325	0.25822	0.08112			695	235.999	595.043	939.346
							696	0.17308	0.25784	0.0808			696	236.172	595.3	939.427
							697	0.1729	0.25747	0.08048			697	236.345	595.558	939.507
							698	0.17272	0.2571	0.08016			698	236.518	595.815	939.587
							699	0.17255	0.25673	0.07984			699	236.69	596.072	939.667
							700	0.17237	0.25636	0.07953			700	236.863	596.328	939.747
							701	0.1722	0.25599	0.07921			701	237.035	596.584	939.826
							702	0.17202	0.25562	0.0789			702	237.207	596.84	939.905
							703	0.17185	0.25525	0.07859			703	237.379	597.095	939.983
							704	0.17167	0.25488	0.07828			704	237.551	597.35	940.062
							705	0.1715	0.25452	0.07797			705	237.722	597.604	940.139
							706	0.17133	0.25416	0.07766			706	237.893	597.859	940.217
							707	0.17115	0.25379	0.07736			707	238.065	598.112	940.295
							708	0.17098	0.25343	0.07705			708	238.236	598.366	940.372
							709	0.17081	0.25307	0.07675			709	238.406	598.619	940.448
							710	0.17064	0.25271	0.07645			710	238.577	598.872	940.525
							711	0.17046	0.25235	0.07615			711	238.747	599.124	940.601
							712	0.17029	0.25199	0.07585			712	238.918	599.376	940.677
							713	0.17012	0.25163	0.07555			713	239.088	599.627	940.752
							714	0.16995	0.25128	0.07525			714	239.258	599.879	940.828
							715	0.16978	0.25092	0.07496			715	239.428	600.13	940.903
							716	0.16961	0.25057	0.07466			716	239.597	600.38	940.977
							717	0.16944	0.25022	0.07437			717	239.767	600.63	941.052
							718	0.16927	0.24987	0.07408			718	239.936	600.88	941.126
							719	0.1691	0.24951	0.07379			719	240.105	601.13	941.199
							720	0.16894	0.24917	0.0735			720	240.274	601.379	941.273
							721	0.16877	0.24882	0.07321			721	240.443	601.628	941.346
							722	0.1686	0.24847	0.07293			722	240.611	601.876	941.419
							723	0.16843	0.24812	0.07264			723	240.78	602.124	941.492
							724	0.16827	0.24778	0.07236			724	240.948	602.372	941.564
							725	0.1681	0.24743	0.07208			725	241.116	602.62	941.636
							726	0.16793	0.24709	0.07179			726	241.284	602.867	941.708
							727	0.16777	0.24674	0.07151			727	241.452	603.113	941.779
							728	0.1676	0.24641	0.07124			728	241.619	603.36	941.851
							729	0.16744	0.24607	0.07096			729	241.787	603.606	941.922
							730	0.16727	0.24573	0.07068			730	241.954	603.852	941.992
							731	0.16711	0.24539	0.07041			731	242.121	604.097	942.063
							732	0.16694	0.24505	0.07014			732	242.288	604.342	942.133
							733	0.16678	0.24471	0.06986			733	242.455	604.587	942.203
							734	0.16662	0.24438	0.06959			734	242.622	604.831	942.272
							735	0.16645	0.24405	0.06932			735	242.788	605.075	942.342
							736	0.16629	0.24371	0.06906			736	242.954	605.319	942.411
							737	0.16613	0.24338	0.06879			737	243.12	605.562	942.479
							738	0.16597	0.24305	0.06853			738	243.286	605.805	942.548
							739	0.16581	0.24272	0.06826			739	243.452	606.048	942.616
							740	0.16564	0.24239	0.068			740	243.618	606.291	942.684
							741	0.16548	0.24206	0.06774			741	243.783	606.533	942.752
							742	0.16532	0.24172	0.06748			742	243.949	606.774	942.82
							743	0.16516	0.24139	0.06722			743	244.114	607.016	942.887
							744	0.165	0.24106	0.06696			744	244.279	607.257	942.954
							745	0.16484	0.24072	0.06671			745	244.444	607.497	943.02
							746	0.16468	0.24039	0.06645			746	244.608	607.738	943.087
							747	0.16452	0.24006	0.0662			747	244.773	607.978	943.153
							748	0.16437	0.23973	0.06595			748	244.937	608.218	943.219
							749	0.16421	0.2394	0.0657			749	245.101	608.457	943.285
							750	0.16405	0.23908	0.06545			750	245.266	608.696	943.35
							751	0.16389	0.23875	0.0652			751	245.429	608.935	943.415
							752	0.16373	0.23842	0.06494			752	245.593	609.173	943.48
							753	0.16358	0.2381	0.06468			753	245.757	609.411	943.545
							754	0.16342	0.23777	0.06442			754	245.92	609.649	943.609
							755	0.16326	0.23745	0.06417			755	246.083	609.887	943.674
							756	0.16311	0.23713	0.06391			756	246.247	610.124	943.737
							757	0.16295	0.2368	0.06366			757	246.409	610.361	943.801
							758	0.1628	0.23648	0.06341			758	246.572	610.597	943.865
							759	0.16264	0.23616	0.06315			759	246.735	610.833	943.928
							760	0.16249	0.23584	0.0629			760	246.897	611.069	943.991
							761	0.16233	0.23552	0.06265			761	247.06	611.305	944.053
							762	0.16218	0.2352	0.0624			762	247.222	611.54	944.116
							763	0.16203	0.23489	0.06215			763	247.384	611.775	944.178
							764	0.16187	0.23457	0.06191			764	247.546	612.009	944.24
							765	0.16172	0.23425	0.06166			765	247.708	612.243	944.301
							766	0.16156	0.23394	0.06142			766	247.869	612.477	944.363
							767	0.16141	0.23362	0.06117			767	248.03	612.711	944.424
							768	0.16126	0.23331	0.06093			768	248.192	612.944	944.485
							769	0.16111	0.233	0.06069			769	248.353	613.177	944.546
							770	0.16096	0.23269	0.06045			770	248.514	613.41	944.606
							771	0.16081	0.23238	0.06021			771	248.675	613.642	944.666
							772	0.16065	0.23206	0.05997			772	248.835	613.874	944.726
							773	0.1605	0.23176	0.05973			773	248.996	614.106	944.786
							774	0.16035	0.23145	0.05949			774	249.156	614.338	944.845
							775	0.1602	0.23114	0.05926			775	249.316	614.569	944.905
							776	0.16005	0.23083	0.05902			776	249.476	614.8	944.964
							777	0.1599	0.23053	0.05879			777	249.636	615.03	945.022
							778	0.15975	0.23022	0.05856			778	249.796	615.26	945.081
							779	0.1596	0.22992	0.05833			779	249.956	615.49	945.139
							780	0.15946	0.22961	0.0581			780	250.115	615.72	945.197
							781	0.15931	0.22931	0.05787			781	250.274	615.949	945.255
							782	0.15916	0.22901	0.05764			782	250.434	616.178	945.313
							783	0.15901	0.22871	0.05741			783	250.593	616.407	945.37
							784	0.15886	0.22841	0.05718			784	250.751	616.635	945.428
							785	0.15872	0.22811	0.05696			785	250.91	616.863	945.485
							786	0.15857	0.22781	0.05673			786	251.069	617.091	945.541
							787	0.15842	0.22751	0.05651			787	251.227	617.319	945.598
							788	0.15828	0.22721	0.05629			788	251.385	617.546	945.654
							789	0.15813	0.22692	0.05607			789	251.544	617.773	945.71
							790	0.15798	0.22662	0.05585			790	251.702	618	945.766
							791	0.15784	0.22633	0.05563			791	251.859	618.226	945.822
							792	0.15769	0.22603	0.05541			792	252.017	618.452	945.877
							793	0.15755	0.22574	0.05519			793	252.175	618.678	945.932
							794	0.1574	0.22545	0.05498			794	252.332	618.903	945.987
							795	0.15726	0.22515	0.05476			795	252.489	619.128	946.042
							796	0.15712	0.22486	0.05455			796	252.646	619.353	946.097
							797	0.15697	0.22457	0.05434			797	252.803	619.578	946.151
							798	0.15683	0.22428	0.05412			798	252.96	619.802	946.205
							799	0.15668	0.224	0.05391			799	253.117	620.026	946.259
							800	0.15654	0.22371	0.0537			800	253.273	620.25	946.313
							801	0.1564	0.22342	0.0535			801	253.43	620.473	946.366
							802	0.15626	0.22313	0.05329			802	253.586	620.696	946.419
							803	0.15612	0.22284	0.05308			803	253.742	620.919	946.472
							804	0.15597	0.22255	0.05288			804	253.898	621.142	946.525
							805	0.15583	0.22226	0.05267			805	254.054	621.364	946.578
							806	0.15569	0.22198	0.05247			806	254.21	621.586	946.63
							807	0.15555	0.22169	0.05227			807	254.365	621.808	946.683
							808	0.15541	0.2214	0.05206			808	254.521	622.029	946.735
							809	0.15527	0.22112	0.05186			809	254.676	622.25	946.787
							810	0.15513	0.22083	0.05167			810	254.831	622.471	946.838
							811	0.15499	0.22055	0.05147			811	254.986	622.691	946.89
							812	0.15485	0.22027	0.05127			812	255.141	622.912	946.941
							813	0.15471	0.21998	0.05107			813	255.296	623.132	946.992
							814	0.15457	0.2197	0.05088			814	255.45	623.351	947.043
							815	0.15443	0.21942	0.05068			815	255.605	623.571	947.094
							816	0.15429	0.21914	0.05049			816	255.759	623.79	947.144
							817	0.15416	0.21886	0.0503			817	255.913	624.009	947.194
							818	0.15402	0.21858	0.05011			818	256.067	624.227	947.245
							819	0.15388	0.2183	0.04992			819	256.221	624.446	947.295
							820	0.15374	0.21802	0.04973			820	256.375	624.664	947.344
							821	0.15361	0.21774	0.04954			821	256.528	624.881	947.394
							822	0.15347	0.21747	0.04936			822	256.682	625.099	947.443
							823	0.15333	0.21719	0.04917			823	256.835	625.316	947.492
							824	0.1532	0.21692	0.04899			824	256.988	625.533	947.541
							825	0.15306	0.21664	0.0488			825	257.141	625.75	947.59
							826	0.15293	0.21637	0.04862			826	257.294	625.966	947.639
							827	0.15279	0.21609	0.04844			827	257.447	626.182	947.687
							828	0.15266	0.21582	0.04826			828	257.6	626.398	947.735
							829	0.15252	0.21555	0.04808			829	257.752	626.613	947.784
							830	0.15239	0.21528	0.0479			830	257.905	626.829	947.831
							831	0.15225	0.21501	0.04772			831	258.057	627.044	947.879
							832	0.15212	0.21474	0.04754			832	258.209	627.259	947.927
							833	0.15198	0.21447	0.04737			833	258.361	627.473	947.974
							834	0.15185	0.2142	0.0472			834	258.513	627.687	948.021
							835	0.15172	0.21393	0.04702			835	258.665	627.901	948.068
							836	0.15159	0.21366	0.04685			836	258.816	628.115	948.115
							837	0.15145	0.2134	0.04668			837	258.968	628.328	948.162
							838	0.15132	0.21313	0.04651			838	259.119	628.541	948.208
							839	0.15119	0.21286	0.04634			839	259.27	628.754	948.255
							840	0.15106	0.2126	0.04617			840	259.421	628.967	948.301
							841	0.15093	0.21234	0.046			841	259.572	629.179	948.347
							842	0.15079	0.21207	0.04584			842	259.723	629.391	948.393
							843	0.15066	0.21181	0.04568			843	259.874	629.603	948.438
							844	0.15053	0.21155	0.04551			844	260.024	629.815	948.484
							845	0.1504	0.21129	0.04533			845	260.174	630.026	948.529
							846	0.15027	0.21102	0.04515			846	260.325	630.237	948.574
							847	0.15014	0.21076	0.04497			847	260.475	630.448	948.619
							848	0.15001	0.2105	0.0448			848	260.625	630.658	948.664
							849	0.14988	0.21025	0.04462			849	260.775	630.868	948.709
							850	0.14975	0.20999	0.04445			850	260.925	631.078	948.753
							851	0.14962	0.20973	0.04427			851	261.074	631.288	948.797
							852	0.1495	0.20947	0.0441			852	261.224	631.498	948.842
							853	0.14937	0.20922	0.04393			853	261.373	631.707	948.885
							854	0.14924	0.20896	0.04376			854	261.522	631.916	948.929
							855	0.14911	0.20871	0.04358			855	261.671	632.124	948.973
							856	0.14898	0.20845	0.04341			856	261.82	632.333	949.016
							857	0.14886	0.2082	0.04324			857	261.969	632.541	949.059
							858	0.14873	0.20795	0.04308			858	262.118	632.749	949.103
							859	0.1486	0.20769	0.04291			859	262.267	632.957	949.145
							860	0.14848	0.20744	0.04274			860	262.415	633.164	949.188
							861	0.14835	0.20719	0.04257			861	262.563	633.371	949.231
							862	0.14822	0.20694	0.04241			862	262.712	633.578	949.273
							863	0.1481	0.20669	0.04224			863	262.86	633.785	949.315
							864	0.14797	0.20644	0.04208			864	263.008	633.991	949.357
							865	0.14785	0.20618	0.04191			865	263.156	634.198	949.399
							866	0.14772	0.20593	0.04175			866	263.303	634.404	949.441
							867	0.1476	0.20568	0.04159			867	263.451	634.609	949.483
							868	0.14747	0.20543	0.04142			868	263.598	634.815	949.524
							869	0.14735	0.20518	0.04126			869	263.746	635.02	949.565
							870	0.14722	0.20493	0.0411			870	263.893	635.225	949.607
							871	0.1471	0.20468	0.04094			871	264.04	635.429	949.647
							872	0.14697	0.20443	0.04078			872	264.187	635.634	949.688
							873	0.14685	0.20418	0.04063			873	264.334	635.838	949.729
							874	0.14672	0.20393	0.04047			874	264.481	636.042	949.769
							875	0.1466	0.20368	0.04031			875	264.627	636.246	949.81
							876	0.14648	0.20343	0.04016			876	264.774	636.449	949.85
							877	0.14635	0.20319	0.04			877	264.92	636.652	949.89
							878	0.14623	0.20294	0.03984			878	265.066	636.855	949.93
							879	0.14611	0.20269	0.03969			879	265.212	637.058	949.969
							880	0.14599	0.20245	0.03954			880	265.358	637.26	950.009
							881	0.14586	0.2022	0.03939			881	265.504	637.463	950.048
							882	0.14574	0.20196	0.03923			882	265.65	637.665	950.087
							883	0.14562	0.20172	0.03908			883	265.795	637.866	950.127
							884	0.1455	0.20147	0.03893			884	265.941	638.068	950.165
							885	0.14538	0.20123	0.03878			885	266.086	638.269	950.204
							886	0.14526	0.20099	0.03863			886	266.232	638.47	950.243
							887	0.14513	0.20075	0.03848			887	266.377	638.671	950.281
							888	0.14501	0.2005	0.03834			888	266.522	638.871	950.32
							889	0.14489	0.20026	0.03819			889	266.667	639.071	950.358
							890	0.14477	0.20002	0.03804			890	266.811	639.271	950.396
							891	0.14465	0.19978	0.0379			891	266.956	639.471	950.434
							892	0.14453	0.19954	0.03775			892	267.101	639.671	950.472
							893	0.14441	0.19931	0.03761			893	267.245	639.87	950.509
							894	0.14429	0.19907	0.03746			894	267.389	640.069	950.547
							895	0.14417	0.19883	0.03732			895	267.533	640.268	950.584
							896	0.14405	0.19859	0.03718			896	267.678	640.467	950.621
							897	0.14394	0.19836	0.03704			897	267.821	640.665	950.658
							898	0.14382	0.19812	0.0369			898	267.965	640.863	950.695
							899	0.1437	0.19788	0.03676			899	268.109	641.061	950.732
							900	0.14358	0.19765	0.03662			900	268.253	641.259	950.768
							901	0.14346	0.19741	0.03648			901	268.396	641.456	950.805
							902	0.14335	0.19718	0.03634			902	268.539	641.653	950.841
							903	0.14323	0.19695	0.03621			903	268.683	641.85	950.878
							904	0.14311	0.19671	0.03607			904	268.826	642.047	950.914
							905	0.14299	0.19648	0.03594			905	268.969	642.243	950.95
							906	0.14288	0.19625	0.0358			906	269.112	642.44	950.985
							907	0.14276	0.19602	0.03567			907	269.254	642.636	951.021
							908	0.14264	0.19579	0.03553			908	269.397	642.831	951.057
							909	0.14253	0.19556	0.0354			909	269.54	643.027	951.092
							910	0.14241	0.19533	0.03527			910	269.682	643.222	951.127
							911	0.1423	0.1951	0.03514			911	269.824	643.417	951.162
							912	0.14218	0.19487	0.03501			912	269.966	643.612	951.197
							913	0.14206	0.19464	0.03488			913	270.108	643.807	951.232
							914	0.14195	0.19441	0.03475			914	270.25	644.001	951.267
							915	0.14183	0.19418	0.03462			915	270.392	644.195	951.302
							916	0.14172	0.19396	0.03449			916	270.534	644.389	951.336
							917	0.1416	0.19373	0.03436			917	270.676	644.583	951.37
							918	0.14149	0.19351	0.03424			918	270.817	644.777	951.405
							919	0.14138	0.19328	0.03411			919	270.958	644.97	951.439
							920	0.14126	0.19305	0.03399			920	271.1	645.163	951.473
							921	0.14115	0.19283	0.03386			921	271.241	645.356	951.507
							922	0.14103	0.19261	0.03374			922	271.382	645.548	951.54
							923	0.14092	0.19238	0.03362			923	271.523	645.741	951.574
							924	0.14081	0.19216	0.03349			924	271.664	645.933	951.608
							925	0.14069	0.19194	0.03337			925	271.804	646.125	951.641
							926	0.14058	0.19172	0.03325			926	271.945	646.317	951.674
							927	0.14047	0.1915	0.03313			927	272.085	646.508	951.707
							928	0.14036	0.19128	0.03301			928	272.226	646.699	951.74
							929	0.14024	0.19105	0.0329			929	272.366	646.89	951.773
							930	0.14013	0.19084	0.03278			930	272.506	647.081	951.806
							931	0.14002	0.19062	0.03266			931	272.646	647.272	951.839
							932	0.13991	0.1904	0.03254			932	272.786	647.462	951.871
							933	0.1398	0.19018	0.03243			933	272.926	647.653	951.904
							934	0.13969	0.18996	0.03231			934	273.065	647.842	951.936
							935	0.13958	0.18975	0.0322			935	273.205	648.032	951.968
							936	0.13947	0.18953	0.03209			936	273.345	648.222	952
							937	0.13936	0.18931	0.03197			937	273.484	648.411	952.032
							938	0.13924	0.1891	0.03184			938	273.623	648.6	952.064
							939	0.13913	0.18888	0.03172			939	273.762	648.789	952.096
							940	0.13902	0.18867	0.0316			940	273.901	648.978	952.127
							941	0.13891	0.18845	0.03148			941	274.04	649.166	952.159
							942	0.1388	0.18824	0.03136			942	274.179	649.354	952.19
							943	0.1387	0.18803	0.03123			943	274.318	649.542	952.221
							944	0.13859	0.18781	0.03111			944	274.456	649.73	952.252
							945	0.13848	0.1876	0.031			945	274.595	649.918	952.283
							946	0.13837	0.18739	0.03088			946	274.733	650.105	952.314
							947	0.13826	0.18718	0.03076			947	274.871	650.292	952.345
							948	0.13815	0.18697	0.03064			948	275.01	650.479	952.376
							949	0.13804	0.18676	0.03052			949	275.148	650.666	952.406
							950	0.13794	0.18655	0.0304			950	275.286	650.853	952.437
							951	0.13783	0.18634	0.03029			951	275.423	651.039	952.467
							952	0.13772	0.18613	0.03017			952	275.561	651.225	952.497
							953	0.13761	0.18593	0.03005			953	275.699	651.411	952.527
							954	0.13751	0.18572	0.02994			954	275.836	651.597	952.557
							955	0.1374	0.18551	0.02983			955	275.974	651.782	952.587
							956	0.13729	0.1853	0.02971			956	276.111	651.968	952.617
							957	0.13719	0.1851	0.0296			957	276.248	652.153	952.646
							958	0.13708	0.18489	0.02948			958	276.385	652.338	952.676
							959	0.13697	0.18469	0.02937			959	276.522	652.522	952.705
							960	0.13686	0.18449	0.02926			960	276.659	652.707	952.734
							961	0.13676	0.18428	0.02915			961	276.796	652.891	952.764
							962	0.13665	0.18408	0.02903			962	276.932	653.075	952.793
							963	0.13655	0.18388	0.02892			963	277.069	653.259	952.821
							964	0.13644	0.18367	0.02881			964	277.205	653.443	952.85
							965	0.13634	0.18347	0.0287			965	277.342	653.626	952.879
							966	0.13623	0.18327	0.02859			966	277.478	653.809	952.908
							967	0.13613	0.18307	0.02849			967	277.614	653.993	952.936
							968	0.13602	0.18287	0.02838			968	277.75	654.175	952.964
							969	0.13592	0.18267	0.02827			969	277.886	654.358	952.993
							970	0.13581	0.18247	0.02816			970	278.022	654.541	953.021
							971	0.13571	0.18227	0.02805			971	278.158	654.723	953.049
							972	0.13561	0.18207	0.02795			972	278.293	654.905	953.077
							973	0.1355	0.18187	0.02784			973	278.429	655.087	953.105
							974	0.1354	0.18167	0.02774			974	278.564	655.268	953.132
							975	0.1353	0.18147	0.02763			975	278.699	655.45	953.16
							976	0.13519	0.18127	0.02753			976	278.835	655.631	953.188
							977	0.13509	0.18107	0.02742			977	278.97	655.812	953.215
							978	0.13498	0.18087	0.02732			978	279.105	655.993	953.242
							979	0.13488	0.18067	0.02722			979	279.24	656.174	953.27
							980	0.13478	0.18047	0.02711			980	279.374	656.354	953.297
							981	0.13467	0.18027	0.02701			981	279.509	656.534	953.324
							982	0.13457	0.18007	0.02691			982	279.644	656.715	953.351
							983	0.13447	0.17987	0.02681			983	279.778	656.894	953.377
							984	0.13437	0.17967	0.02671			984	279.912	657.074	953.404
							985	0.13427	0.17948	0.02661			985	280.047	657.254	953.431
							986	0.13417	0.17928	0.02651			986	280.181	657.433	953.457
							987	0.13406	0.17908	0.02641			987	280.315	657.612	953.484
							988	0.13396	0.17889	0.02631			988	280.449	657.791	953.51
							989	0.13386	0.17869	0.02621			989	280.583	657.97	953.536
							990	0.13376	0.1785	0.02611			990	280.716	658.148	953.562
							991	0.13366	0.1783	0.02602			991	280.85	658.326	953.588
							992	0.13356	0.17811	0.02592			992	280.984	658.504	953.614
							993	0.13346	0.17792	0.02582			993	281.117	658.682	953.64
							994	0.13336	0.17772	0.02573			994	281.25	658.86	953.666
							995	0.13326	0.17753	0.02563			995	281.384	659.038	953.691
							996	0.13316	0.17734	0.02553			996	281.517	659.215	953.717
							997	0.13306	0.17715	0.02544			997	281.65	659.392	953.742
							998	0.13296	0.17696	0.02535			998	281.783	659.569	953.768
							999	0.13286	0.17676	0.02525			999	281.916	659.746	953.793
							1000	0.13276	0.17657	0.02516			1000	282.049	659.922	953.818
							1001	0.13266	0.17638	0.02507			1001	282.181	660.099	953.843
							1002	0.13256	0.17619	0.02498			1002	282.314	660.275	953.868
							1003	0.13246	0.176	0.02488			1003	282.446	660.451	953.893
							1004	0.13236	0.17582	0.02479			1004	282.579	660.627	953.918
							1005	0.13226	0.17563	0.0247			1005	282.711	660.802	953.943
							1006	0.13216	0.17544	0.02461			1006	282.843	660.978	953.967
							1007	0.13206	0.17525	0.02452			1007	282.975	661.153	953.992
							1008	0.13197	0.17506	0.02443			1008	283.107	661.328	954.016
							1009	0.13187	0.17488	0.02434			1009	283.239	661.503	954.04
							1010	0.13177	0.17469	0.02425			1010	283.371	661.678	954.065
							1011	0.13167	0.1745	0.02417			1011	283.502	661.852	954.089
							1012	0.13158	0.17432	0.02408			1012	283.634	662.027	954.113
							1013	0.13148	0.17413	0.02399			1013	283.765	662.201	954.137
							1014	0.13138	0.17395	0.02391			1014	283.897	662.375	954.161
							1015	0.13129	0.17377	0.02382			1015	284.028	662.548	954.185
							1016	0.13119	0.17358	0.02374			1016	284.159	662.722	954.208
							1017	0.13109	0.1734	0.02365			1017	284.29	662.895	954.232
							1018	0.13099	0.17322	0.02357			1018	284.421	663.069	954.256
							1019	0.1309	0.17303	0.02348			1019	284.552	663.242	954.279
							1020	0.1308	0.17285	0.0234			1020	284.683	663.414	954.303
							1021	0.1307	0.17267	0.02332			1021	284.814	663.587	954.326
							1022	0.13061	0.17249	0.02323			1022	284.944	663.76	954.349
							1023	0.13051	0.17231	0.02315			1023	285.075	663.932	954.372
							1024	0.13042	0.17213	0.02307			1024	285.205	664.104	954.395
							1025	0.13032	0.17195	0.02299			1025	285.336	664.276	954.418
							1026	0.13023	0.17177	0.02291			1026	285.466	664.448	954.441
							1027	0.13013	0.17159	0.02283			1027	285.596	664.619	954.464
							1028	0.13004	0.17141	0.02275			1028	285.726	664.791	954.487
							1029	0.12994	0.17123	0.02267			1029	285.856	664.962	954.509
							1030	0.12985	0.17105	0.02259			1030	285.986	665.133	954.532
							1031	0.12975	0.17088	0.0225			1031	286.116	665.304	954.555
							1032	0.12966	0.1707	0.02242			1032	286.245	665.475	954.577
							1033	0.12956	0.17052	0.02234			1033	286.375	665.645	954.599
							1034	0.12947	0.17035	0.02226			1034	286.504	665.816	954.622
							1035	0.12938	0.17017	0.02218			1035	286.634	665.986	954.644
							1036	0.12928	0.17	0.0221			1036	286.763	666.156	954.666
							1037	0.12919	0.16982	0.02202			1037	286.892	666.326	954.688
							1038	0.12909	0.16965	0.02194			1038	287.021	666.495	954.71
							1039	0.129	0.16947	0.02186			1039	287.15	666.665	954.732
							1040	0.12891	0.1693	0.02178			1040	287.279	666.834	954.753
							1041	0.12882	0.16913	0.0217			1041	287.408	667.003	954.775
							1042	0.12872	0.16895	0.02162			1042	287.537	667.172	954.797
							1043	0.12863	0.16878	0.02154			1043	287.665	667.341	954.818
							1044	0.12854	0.16861	0.02146			1044	287.794	667.509	954.84
							1045	0.12844	0.16844	0.02138			1045	287.922	667.678	954.861
							1046	0.12835	0.16827	0.02131			1046	288.051	667.846	954.882
							1047	0.12826	0.1681	0.02123			1047	288.179	668.014	954.904
							1048	0.12817	0.16793	0.02115			1048	288.307	668.182	954.925
							1049	0.12808	0.16776	0.02108			1049	288.435	668.35	954.946
							1050	0.12798	0.16759	0.021			1050	288.563	668.517	954.967
							1051	0.12789	0.16742	0.02092			1051	288.691	668.685	954.988
							1052	0.1278	0.16725	0.02085			1052	288.819	668.852	955.009
							1053	0.12771	0.16709	0.02077			1053	288.946	669.019	955.029
							1054	0.12762	0.16692	0.0207			1054	289.074	669.186	955.05
							1055	0.12753	0.16675	0.02062			1055	289.202	669.353	955.071
							1056	0.12744	0.16658	0.02055			1056	289.329	669.519	955.091
							1057	0.12735	0.16642	0.02047			1057	289.456	669.686	955.112
							1058	0.12726	0.16625	0.0204			1058	289.584	669.852	955.132
							1059	0.12717	0.16609	0.02033			1059	289.711	670.018	955.153
							1060	0.12707	0.16592	0.02025			1060	289.838	670.184	955.173
							1061	0.12698	0.16576	0.02018			1061	289.965	670.35	955.193
							1062	0.1269	0.16559	0.02011			1062	290.092	670.516	955.213
							1063	0.12681	0.16543	0.02004			1063	290.219	670.681	955.233
							1064	0.12672	0.16527	0.01996			1064	290.345	670.846	955.253
							1065	0.12663	0.16511	0.01989			1065	290.472	671.011	955.273
							1066	0.12654	0.16494	0.01982			1066	290.598	671.176	955.293
							1067	0.12645	0.16478	0.01975			1067	290.725	671.341	955.313
							1068	0.12636	0.16462	0.01968			1068	290.851	671.506	955.332
							1069	0.12627	0.16446	0.01961			1069	290.978	671.67	955.352
							1070	0.12618	0.1643	0.01954			1070	291.104	671.834	955.371
							1071	0.12609	0.16414	0.01947			1071	291.23	671.999	955.391
							1072	0.126	0.16398	0.0194			1072	291.356	672.163	955.41
							1073	0.12592	0.16382	0.01933			1073	291.482	672.326	955.43
							1074	0.12583	0.16366	0.01926			1074	291.608	672.49	955.449
							1075	0.12574	0.1635	0.01919			1075	291.733	672.654	955.468
							1076	0.12565	0.16334	0.01912			1076	291.859	672.817	955.487
							1077	0.12556	0.16319	0.01906			1077	291.985	672.98	955.506
							1078	0.12548	0.16303	0.01899			1078	292.11	673.143	955.525
							1079	0.12539	0.16287	0.01892			1079	292.235	673.306	955.544
							1080	0.1253	0.16272	0.01885			1080	292.361	673.469	955.563
							1081	0.12521	0.16256	0.01879			1081	292.486	673.631	955.582
							1082	0.12513	0.1624	0.01872			1082	292.611	673.794	955.6
							1083	0.12504	0.16224	0.01865			1083	292.736	673.956	955.619
							1084	0.12495	0.16208	0.01859			1084	292.861	674.118	955.638
							1085	0.12487	0.16192	0.01852			1085	292.986	674.28	955.656
							1086	0.12478	0.16176	0.01845			1086	293.111	674.442	955.675
							1087	0.12469	0.1616	0.01839			1087	293.235	674.603	955.693
							1088	0.12461	0.16144	0.01832			1088	293.36	674.765	955.711
							1089	0.12452	0.16128	0.01826			1089	293.485	674.926	955.73
							1090	0.12443	0.16112	0.01819			1090	293.609	675.087	955.748
							1091	0.12435	0.16096	0.01813			1091	293.733	675.248	955.766
							1092	0.12426	0.1608	0.01807			1092	293.858	675.409	955.784
							1093	0.12418	0.16064	0.018			1093	293.982	675.569	955.802
							1094	0.12409	0.16049	0.01794			1094	294.106	675.73	955.82
							1095	0.12401	0.16033	0.01787			1095	294.23	675.89	955.838
