# Supplementary material for: Modeling of Gas Production from Shale Reservoirs Considering Multiple Transport Mechanisms
Source: PLoS One. 2015 Dec 14;10(12):e0143649. doi: 10.1371/journal.pone.0143649 (PMC4682827; doi:10.1371/journal.pone.0143649)
Supplement: S12 Fig — (XLSX) [file pone.0143649.s012.xlsx]

## Sheet: Sheet1
							prod rate (km3/d)						Cumu prod (km3)
						Time	0.01	0.1	0.2			Time	0.01	0.1	0.2
						1	30.6327	57.0764	68.5964			1	30.6327	57.0764	68.5964
						2	22.1236	44.1164	57.8618			2	52.7564	101.193	126.458
						3	17.8036	36.1309	49.7455			3	70.56	137.324	176.204
						4	15.0545	30.7636	43.7236			4	85.6145	168.087	219.927
						5	13.2218	26.9673	39.0109			5	98.8364	195.055	258.938
						6	11.776	24.0873	35.3455			6	110.612	219.142	294.284
						7	10.638	21.7309	32.3345			7	121.25	240.873	326.618
						8	9.71877	19.8982	29.7164			8	130.969	260.771	356.335
						9	8.96056	18.3273	27.6218			9	139.93	279.098	383.956
						10	8.32345	17.0182	25.7891			10	148.253	296.116	409.745
						11	7.77768	15.84	24.2182			11	156.031	311.956	433.964
						12	7.30159	14.9236	22.7782			12	163.332	326.88	456.742
						13	6.88616	14.0073	21.4691			13	170.219	340.887	478.211
						14	6.5205	13.2218	20.4218			14	176.739	354.109	498.633
						15	6.19518	12.5996	19.3745			15	182.934	366.709	518.007
						16	5.9005	11.9793	18.4582			16	188.835	378.688	536.465
						17	5.63386	11.4177	17.5418			17	194.469	390.106	554.007
						18	5.38872	10.9079	16.8873			18	199.857	401.014	570.895
						19	5.16493	10.4422	16.1018			19	205.022	411.456	586.996
						20	4.95816	10.0165	15.4473			20	209.98	421.472	602.444
						21	4.7679	9.62478	14.9236			21	214.748	431.097	617.367
						22	4.59155	9.26558	14.4			22	219.34	440.363	631.767
						23	4.42796	8.93426	13.8764			23	223.768	449.297	645.644
						24	4.2757	8.62699	13.3527			24	228.044	457.924	658.996
						25	4.13345	8.34186	12.9257			25	232.177	466.266	671.922
						26	4.00026	8.07604	12.5071			26	236.177	474.342	684.429
						27	3.87517	7.8258	12.1158			27	240.052	482.168	696.545
						28	3.75758	7.58839	11.7498			28	243.81	489.756	708.295
						29	3.64697	7.368	11.4031			29	247.457	497.124	719.698
						30	3.54264	7.15946	11.0767			30	251	504.283	730.774
						31	3.44347	6.96082	10.7697			31	254.443	511.244	741.544
						32	3.34867	6.77226	10.4793			32	257.792	518.017	752.024
						33	3.2589	6.59464	10.204			33	261.051	524.611	762.227
						34	3.17375	6.42536	9.94332			34	264.224	531.037	772.171
						35	3.09222	6.26332	9.69646			35	267.317	537.3	781.867
						36	3.01493	6.10971	9.46117			36	270.332	543.41	791.328
						37	2.94146	5.96329	9.23719			37	273.273	549.373	800.566
						38	2.87078	5.82316	9.02375			38	276.144	555.196	809.589
						39	2.80355	5.68886	8.81995			39	278.947	560.885	818.409
						40	2.73921	5.56057	8.62497			40	281.687	566.445	827.034
						41	2.67641	5.43764	8.43837			41	284.363	571.883	835.473
						42	2.61598	5.31978	8.25966			42	286.979	577.203	843.732
						43	2.55794	5.20662	8.08781			43	289.537	582.41	851.82
						44	2.50228	5.09788	7.92259			44	292.039	587.507	859.743
						45	2.449	4.99338	7.76354			45	294.488	592.501	867.506
						46	2.39776	4.89295	7.61031			46	296.886	597.394	875.117
						47	2.34765	4.79608	7.46258			47	299.234	602.19	882.579
						48	2.29948	4.70266	7.32011			48	301.533	606.892	889.899
						49	2.25329	4.61252	7.18272			49	303.786	611.505	897.082
						50	2.20905	4.52548	7.04961			50	305.995	616.03	904.132
						51	2.16677	4.44137	6.92088			51	308.162	620.472	911.052
						52	2.12609	4.36005	6.79647			52	310.288	624.832	917.849
						53	2.08577	4.28141	6.67631			53	312.374	629.113	924.525
						54	2.04688	4.20593	6.56038			54	314.421	633.319	931.086
						55	2.00944	4.13314	6.4487			55	316.43	637.452	937.534
						56	1.97343	4.06284	6.34134			56	318.404	641.515	943.876
						57	1.93886	3.9949	6.23653			57	320.343	645.51	950.112
						58	1.9055	3.92918	6.13456			58	322.248	649.439	956.247
						59	1.87242	3.86556	6.03581			59	324.121	653.305	962.283
						60	1.84041	3.8039	5.94024			60	325.961	657.109	968.223
						61	1.80945	3.74425	5.84778			61	327.77	660.853	974.071
						62	1.77957	3.68645	5.75842			62	329.55	664.539	979.829
						63	1.75073	3.63033	5.67216			63	331.301	668.17	985.501
						64	1.72291	3.57578	5.58839			64	333.024	671.746	991.09
						65	1.6956	3.5227	5.50686			65	334.719	675.268	996.596
						66	1.66909	3.47094	5.42775			66	336.388	678.739	1002.02
						67	1.64335	3.42039	5.35092			67	338.032	682.16	1007.38
						68	1.61834	3.37074	5.27625			68	339.65	685.53	1012.65
						69	1.594	3.32196	5.20362			69	341.244	688.852	1017.85
						70	1.57033	3.27436	5.13292			70	342.814	692.127	1022.99
						71	1.54732	3.22796	5.06417			71	344.362	695.355	1028.05
						72	1.52491	3.18271	4.99734			72	345.887	698.537	1033.05
						73	1.50306	3.13866	4.93222			73	347.39	701.676	1037.98
						74	1.48175	3.09578	4.86869			74	348.871	704.772	1042.85
						75	1.46094	3.05407	4.80664			75	350.332	707.826	1047.66
						76	1.44062	3.01355	4.74599			76	351.773	710.839	1052.4
						77	1.42089	2.9742	4.68661			77	353.194	713.814	1057.09
						78	1.40164	2.93515	4.62876			78	354.595	716.749	1061.72
						79	1.38285	2.89683	4.5729			79	355.978	719.646	1066.29
						80	1.36449	2.85949	4.51846			80	357.343	722.505	1070.81
						81	1.34656	2.82311	4.46539			81	358.689	725.328	1075.28
						82	1.329	2.78768	4.41364			82	360.018	728.116	1079.69
						83	1.31183	2.75322	4.36316			83	361.33	730.869	1084.05
						84	1.295	2.71971	4.3139			84	362.625	733.589	1088.37
						85	1.27849	2.68717	4.26582			85	363.904	736.276	1092.63
						86	1.26229	2.65549	4.21883			86	365.166	738.931	1096.85
						87	1.24637	2.62316	4.17294			87	366.412	741.555	1101.02
						88	1.23071	2.59142	4.12803			88	367.643	744.146	1105.15
						89	1.21551	2.56029	4.08411			89	368.859	746.706	1109.24
						90	1.20059	2.52979	4.0411			90	370.059	749.236	1113.28
						91	1.18592	2.49989	3.99895			91	371.245	751.736	1117.28
						92	1.1715	2.47061	3.95762			92	372.417	754.207	1121.23
						93	1.1573	2.44193	3.91727			93	373.574	756.649	1125.15
						94	1.14331	2.41386	3.87768			94	374.717	759.062	1129.03
						95	1.12952	2.38638	3.83882			95	375.847	761.449	1132.87
						96	1.11589	2.35947	3.80062			96	376.963	763.808	1136.67
						97	1.10243	2.33314	3.76303			97	378.065	766.141	1140.43
						98	1.08911	2.3074	3.72601			98	379.154	768.449	1144.16
						99	1.07591	2.28227	3.68954			99	380.23	770.731	1147.85
						100	1.06282	2.25772	3.65353			100	381.293	772.989	1151.5
						101	1.05033	2.23378	3.61796			101	382.343	775.223	1155.12
						102	1.0381	2.21044	3.58277			102	383.381	777.433	1158.7
						103	1.02607	2.18769	3.54792			103	384.407	779.621	1162.25
						104	1.01424	2.1649	3.51351			104	385.422	781.786	1165.76
						105	1.0026	2.14218	3.48085			105	386.424	783.928	1169.24
						106	0.99115	2.11986	3.44876			106	387.415	786.048	1172.69
						107	0.97987	2.09792	3.41723			107	388.395	788.146	1176.11
						108	0.96877	2.07636	3.38623			108	389.364	790.222	1179.49
						109	0.95783	2.05519	3.35574			109	390.322	792.277	1182.85
						110	0.94705	2.03441	3.32576			110	391.269	794.311	1186.18
						111	0.93643	2.01401	3.29624			111	392.205	796.326	1189.47
						112	0.92595	1.99401	3.26719			112	393.131	798.32	1192.74
						113	0.91572	1.97438	3.23857			113	394.047	800.294	1195.98
						114	0.90567	1.95514	3.21038			114	394.953	802.249	1199.19
						115	0.89579	1.93629	3.18257			115	395.848	804.185	1202.37
						116	0.88606	1.91783	3.15516			116	396.734	806.103	1205.53
						117	0.87648	1.89975	3.12828			117	397.611	808.003	1208.65
						118	0.86706	1.88205	3.10179			118	398.478	809.885	1211.76
						119	0.85778	1.86475	3.07566			119	399.336	811.75	1214.83
						120	0.84864	1.84783	3.04988			120	400.184	813.598	1217.88
						121	0.83964	1.8311	3.02443			121	401.024	815.429	1220.91
						122	0.83078	1.81405	2.9993			122	401.855	817.243	1223.91
						123	0.82204	1.79729	2.97446			123	402.677	819.04	1226.88
						124	0.81343	1.78081	2.94992			124	403.49	820.821	1229.83
						125	0.80499	1.76463	2.92565			125	404.295	822.585	1232.76
						126	0.79671	1.74874	2.90163			126	405.092	824.334	1235.66
						127	0.78856	1.73313	2.87783			127	405.881	826.067	1238.54
						128	0.78053	1.71782	2.8543			128	406.661	827.785	1241.39
						129	0.77264	1.70279	2.83147			129	407.434	829.488	1244.22
						130	0.76487	1.68805	2.80896			130	408.199	831.176	1247.03
						131	0.75722	1.67361	2.78674			131	408.956	832.85	1249.82
						132	0.74969	1.65946	2.76484			132	409.706	834.509	1252.58
						133	0.74227	1.64559	2.74323			133	410.448	836.155	1255.32
						134	0.73498	1.63202	2.72189			134	411.183	837.787	1258.05
						135	0.72779	1.61855	2.70084			135	411.911	839.405	1260.75
						136	0.72071	1.60496	2.68006			136	412.631	841.01	1263.43
						137	0.71376	1.59159	2.65956			137	413.345	842.602	1266.09
						138	0.70692	1.57845	2.63931			138	414.052	844.18	1268.73
						139	0.7002	1.5655	2.61931			139	414.752	845.746	1271.35
						140	0.69358	1.55279	2.59957			140	415.446	847.298	1273.95
						141	0.68707	1.54028	2.58009			141	416.133	848.839	1276.53
						142	0.68066	1.52798	2.56086			142	416.813	850.367	1279.09
						143	0.67436	1.51591	2.54185			143	417.488	851.883	1281.63
						144	0.66816	1.50404	2.52308			144	418.156	853.387	1284.15
						145	0.66207	1.4924	2.50453			145	418.818	854.879	1286.66
						146	0.65607	1.48096	2.4862			146	419.474	856.36	1289.14
						147	0.65017	1.46974	2.46807			147	420.124	857.83	1291.61
						148	0.64437	1.45875	2.45015			148	420.769	859.289	1294.06
						149	0.63865	1.44774	2.43242			149	421.407	860.736	1296.49
						150	0.633	1.43666	2.41489			150	422.04	862.173	1298.91
						151	0.62745	1.42574	2.39755			151	422.668	863.599	1301.31
						152	0.62197	1.41497	2.3804			152	423.29	865.014	1303.69
						153	0.61657	1.40435	2.36359			153	423.906	866.418	1306.05
						154	0.61125	1.39388	2.34699			154	424.518	867.812	1308.4
						155	0.60601	1.38356	2.33059			155	425.124	869.195	1310.73
						156	0.60084	1.37339	2.31439			156	425.724	870.569	1313.04
						157	0.59574	1.36338	2.29841			157	426.32	871.932	1315.34
						158	0.59071	1.35352	2.28261			158	426.911	873.286	1317.62
						159	0.58575	1.34381	2.26702			159	427.497	874.63	1319.89
						160	0.58085	1.33425	2.25161			160	428.077	875.964	1322.14
						161	0.57601	1.32484	2.2364			161	428.653	877.289	1324.38
						162	0.57124	1.31558	2.22137			162	429.225	878.604	1326.6
						163	0.56652	1.30629	2.20653			163	429.791	879.91	1328.8
						164	0.56185	1.29701	2.19186			164	430.353	881.207	1331
						165	0.55723	1.28783	2.17737			165	430.91	882.495	1333.17
						166	0.55267	1.27876	2.16306			166	431.463	883.774	1335.34
						167	0.54815	1.26981	2.14893			167	432.011	885.044	1337.49
						168	0.54368	1.26096	2.13496			168	432.555	886.305	1339.62
						169	0.53925	1.25222	2.12115			169	433.094	887.557	1341.74
						170	0.53486	1.2436	2.10751			170	433.629	888.801	1343.85
						171	0.53051	1.23509	2.09403			171	434.159	890.036	1345.94
						172	0.52619	1.22668	2.08071			172	434.686	891.262	1348.02
						173	0.52192	1.21838	2.06755			173	435.207	892.481	1350.09
						174	0.5177	1.2102	2.05453			174	435.725	893.691	1352.15
						175	0.51352	1.20213	2.04167			175	436.239	894.893	1354.19
						176	0.50937	1.19416	2.02895			176	436.748	896.087	1356.22
						177	0.50527	1.18621	2.01634			177	437.253	897.274	1358.23
						178	0.50119	1.17832	2.00386			178	437.755	898.452	1360.24
						179	0.49715	1.1705	1.99152			179	438.252	899.622	1362.23
						180	0.49315	1.16277	1.97932			180	438.745	900.785	1364.21
						181	0.48917	1.15511	1.96724			181	439.234	901.94	1366.18
						182	0.48522	1.14753	1.95527			182	439.719	903.088	1368.13
						183	0.4813	1.14002	1.94344			183	440.201	904.228	1370.07
						184	0.47742	1.13258	1.93171			184	440.678	905.36	1372.01
						185	0.47357	1.12522	1.92011			185	441.152	906.486	1373.93
						186	0.46977	1.11792	1.9086			186	441.621	907.603	1375.83
						187	0.46601	1.11069	1.89723			187	442.087	908.714	1377.73
						188	0.4623	1.10352	1.88594			188	442.55	909.818	1379.62
						189	0.45861	1.09642	1.87476			189	443.008	910.914	1381.49
						190	0.45498	1.08938	1.86367			190	443.463	912.004	1383.36
						191	0.45138	1.08244	1.85269			191	443.915	913.086	1385.21
						192	0.44782	1.07557	1.84179			192	444.362	914.162	1387.05
						193	0.44431	1.06877	1.83099			193	444.807	915.23	1388.88
						194	0.44084	1.06203	1.82027			194	445.248	916.292	1390.7
						195	0.43742	1.05536	1.80964			195	445.685	917.348	1392.51
						196	0.43405	1.04875	1.79908			196	446.119	918.396	1394.31
						197	0.43072	1.0422	1.7886			197	446.55	919.439	1396.1
						198	0.42739	1.03571	1.77818			198	446.977	920.474	1397.88
						199	0.4241	1.02928	1.76781			199	447.401	921.504	1399.65
						200	0.42085	1.02291	1.75752			200	447.822	922.526	1401.4
						201	0.41763	1.01659	1.74734			201	448.24	923.543	1403.15
						202	0.41445	1.01034	1.73724			202	448.654	924.553	1404.89
						203	0.41131	1.00413	1.72723			203	449.065	925.558	1406.61
						204	0.40821	0.99798	1.71731			204	449.474	926.556	1408.33
						205	0.40514	0.99192	1.70747			205	449.879	927.547	1410.04
						206	0.40211	0.98591	1.69773			206	450.281	928.533	1411.74
						207	0.39911	0.97996	1.68809			207	450.68	929.513	1413.43
						208	0.39614	0.97407	1.67853			208	451.076	930.487	1415.1
						209	0.39318	0.96824	1.66905			209	451.469	931.456	1416.77
						210	0.39025	0.96245	1.65966			210	451.86	932.418	1418.43
						211	0.38735	0.95673	1.65038			211	452.247	933.375	1420.08
						212	0.38448	0.95106	1.64118			212	452.631	934.326	1421.72
						213	0.38165	0.94544	1.63207			213	453.013	935.271	1423.36
						214	0.37884	0.93988	1.62304			214	453.392	936.211	1424.98
						215	0.37607	0.93437	1.61411			215	453.768	937.146	1426.59
						216	0.37333	0.9289	1.60527			216	454.141	938.074	1428.2
						217	0.37061	0.92349	1.59651			217	454.512	938.998	1429.8
						218	0.36793	0.91813	1.58785			218	454.88	939.916	1431.38
						219	0.36526	0.91282	1.57927			219	455.245	940.829	1432.96
						220	0.36261	0.90756	1.57079			220	455.608	941.736	1434.53
						221	0.35999	0.90235	1.5624			221	455.968	942.639	1436.1
						222	0.3574	0.89718	1.55409			222	456.325	943.536	1437.65
						223	0.35483	0.89206	1.54588			223	456.68	944.428	1439.2
						224	0.35229	0.88698	1.53775			224	457.032	945.315	1440.73
						225	0.34977	0.88195	1.52971			225	457.382	946.197	1442.26
						226	0.34729	0.87697	1.52154			226	457.729	947.074	1443.78
						227	0.34483	0.87203	1.51343			227	458.074	947.946	1445.3
						228	0.34239	0.86713	1.50538			228	458.416	948.813	1446.8
						229	0.33998	0.86228	1.4974			229	458.756	949.675	1448.3
						230	0.33757	0.85746	1.4895			230	459.094	950.533	1449.79
						231	0.33519	0.85269	1.48167			231	459.429	951.386	1451.27
						232	0.33283	0.84796	1.47392			232	459.762	952.234	1452.75
						233	0.3305	0.84327	1.46622			233	460.093	953.077	1454.21
						234	0.32818	0.83863	1.45862			234	460.421	953.915	1455.67
						235	0.32589	0.83402	1.45107			235	460.747	954.749	1457.12
						236	0.32362	0.82946	1.4436			236	461.07	955.579	1458.57
						237	0.32138	0.82493	1.4362			237	461.392	956.404	1460
						238	0.31915	0.82044	1.42889			238	461.711	957.224	1461.43
						239	0.31695	0.81598	1.42163			239	462.028	958.04	1462.85
						240	0.31475	0.81156	1.41445			240	462.342	958.852	1464.27
						241	0.31256	0.80718	1.40734			241	462.655	959.659	1465.67
						242	0.31039	0.80283	1.40031			242	462.965	960.462	1467.07
						243	0.30824	0.79852	1.39334			243	463.274	961.26	1468.47
						244	0.3061	0.79424	1.38646			244	463.58	962.055	1469.85
						245	0.30398	0.78999	1.37964			245	463.884	962.845	1471.23
						246	0.30188	0.78577	1.37288			246	464.186	963.63	1472.61
						247	0.29979	0.78159	1.36622			247	464.485	964.412	1473.97
						248	0.29772	0.77743	1.35961			248	464.783	965.189	1475.33
						249	0.29567	0.77331	1.35309			249	465.079	965.963	1476.69
						250	0.29364	0.76921	1.34662			250	465.372	966.732	1478.03
						251	0.29162	0.76515	1.34			251	465.664	967.497	1479.37
						252	0.28962	0.76111	1.33343			252	465.954	968.258	1480.71
						253	0.28764	0.75711	1.32691			253	466.241	969.015	1482.03
						254	0.28568	0.75312	1.32044			254	466.527	969.768	1483.35
						255	0.28373	0.74917	1.31403			255	466.811	970.518	1484.67
						256	0.2818	0.74523	1.30767			256	467.093	971.263	1485.97
						257	0.27989	0.74133	1.30136			257	467.372	972.004	1487.28
						258	0.27799	0.73745	1.29511			258	467.65	972.742	1488.57
						259	0.27612	0.73359	1.28891			259	467.927	973.475	1489.86
						260	0.27426	0.72979	1.28277			260	468.201	974.205	1491.14
						261	0.27241	0.72604	1.27668			261	468.473	974.931	1492.42
						262	0.27056	0.72232	1.27064			262	468.744	975.653	1493.69
						263	0.26873	0.71862	1.26466			263	469.013	976.372	1494.95
						264	0.26691	0.71496	1.25873			264	469.279	977.087	1496.21
						265	0.26511	0.71132	1.25286			265	469.545	977.798	1497.47
						266	0.26332	0.70771	1.24703			266	469.808	978.506	1498.71
						267	0.26155	0.70413	1.24126			267	470.069	979.21	1499.95
						268	0.2598	0.70056	1.23555			268	470.329	979.911	1501.19
						269	0.25806	0.69703	1.22989			269	470.587	980.608	1502.42
						270	0.25633	0.69352	1.22428			270	470.844	981.301	1503.64
						271	0.25463	0.69004	1.21873			271	471.098	981.991	1504.86
						272	0.25293	0.68658	1.21323			272	471.351	982.678	1506.08
						273	0.25126	0.68314	1.20778			273	471.602	983.361	1507.28
						274	0.24959	0.67972	1.20239			274	471.852	984.041	1508.49
						275	0.24794	0.67633	1.197			275	472.1	984.717	1509.68
						276	0.24631	0.67296	1.19145			276	472.346	985.39	1510.87
						277	0.2447	0.66961	1.18592			277	472.591	986.06	1512.06
						278	0.2431	0.66629	1.18044			278	472.834	986.726	1513.24
						279	0.24151	0.66298	1.17498			279	473.076	987.389	1514.42
						280	0.23994	0.6597	1.16956			280	473.316	988.048	1515.59
						281	0.23839	0.65643	1.16417			281	473.554	988.705	1516.75
						282	0.23684	0.65319	1.15881			282	473.791	989.358	1517.91
						283	0.23527	0.64996	1.15349			283	474.026	990.008	1519.06
						284	0.2337	0.64675	1.1482			284	474.26	990.655	1520.21
						285	0.23215	0.64357	1.14295			285	474.492	991.298	1521.35
						286	0.2306	0.64039	1.13772			286	474.722	991.939	1522.49
						287	0.22907	0.63724	1.13254			287	474.952	992.576	1523.62
						288	0.22755	0.63414	1.12738			288	475.179	993.21	1524.75
						289	0.22604	0.63106	1.12226			289	475.405	993.841	1525.87
						290	0.22454	0.62801	1.11716			290	475.63	994.469	1526.99
						291	0.22305	0.62498	1.11211			291	475.853	995.094	1528.1
						292	0.22157	0.62197	1.10708			292	476.074	995.716	1529.21
						293	0.2201	0.61898	1.10209			293	476.294	996.335	1530.31
						294	0.21864	0.61601	1.09714			294	476.513	996.951	1531.41
						295	0.2172	0.61306	1.09221			295	476.73	997.564	1532.5
						296	0.21576	0.61013	1.08732			296	476.946	998.174	1533.59
						297	0.21434	0.60722	1.08246			297	477.16	998.782	1534.67
						298	0.21292	0.60432	1.07763			298	477.373	999.386	1535.75
						299	0.21152	0.60145	1.07284			299	477.585	999.987	1536.82
						300	0.21012	0.59859	1.06809			300	477.795	1000.59	1537.89
						301	0.20874	0.59575	1.0634			301	478.004	1001.18	1538.95
						302	0.20737	0.59293	1.05874			302	478.211	1001.77	1540.01
						303	0.20601	0.59013	1.05412			303	478.417	1002.36	1541.07
						304	0.20466	0.58734	1.04953			304	478.622	1002.95	1542.11
						305	0.20332	0.58457	1.04498			305	478.825	1003.54	1543.16
						306	0.20199	0.58182	1.04047			306	479.027	1004.12	1544.2
						307	0.20068	0.57909	1.03598			307	479.228	1004.7	1545.24
						308	0.19937	0.57637	1.03154			308	479.427	1005.27	1546.27
						309	0.19808	0.57366	1.02713			309	479.625	1005.85	1547.29
						310	0.19679	0.57097	1.02276			310	479.822	1006.42	1548.32
						311	0.19551	0.5683	1.01842			311	480.017	1006.99	1549.34
						312	0.19425	0.56564	1.01412			312	480.212	1007.55	1550.35
						313	0.193	0.563	1.00985			313	480.405	1008.12	1551.36
						314	0.19176	0.56037	1.00562			314	480.596	1008.68	1552.37
						315	0.19053	0.55776	1.00142			315	480.787	1009.23	1553.37
						316	0.18931	0.55518	0.99726			316	480.976	1009.79	1554.36
						317	0.1881	0.55262	0.99314			317	481.164	1010.34	1555.36
						318	0.1869	0.55008	0.98905			318	481.351	1010.89	1556.35
						319	0.18571	0.54755	0.985			319	481.537	1011.44	1557.33
						320	0.18453	0.54504	0.98098			320	481.721	1011.98	1558.31
						321	0.18336	0.54255	0.977			321	481.905	1012.53	1559.29
						322	0.18221	0.54007	0.97305			322	482.087	1013.07	1560.26
						323	0.18106	0.5376	0.96914			323	482.268	1013.6	1561.23
						324	0.17993	0.53516	0.96527			324	482.448	1014.14	1562.2
						325	0.17879	0.53272	0.96135			325	482.627	1014.67	1563.16
						326	0.17763	0.5303	0.95737			326	482.804	1015.2	1564.12
						327	0.17648	0.5279	0.95341			327	482.981	1015.73	1565.07
						328	0.17534	0.52551	0.94948			328	483.156	1016.26	1566.02
						329	0.17421	0.52313	0.94557			329	483.33	1016.78	1566.96
						330	0.17309	0.52077	0.94168			330	483.504	1017.3	1567.91
						331	0.17197	0.51842	0.93781			331	483.676	1017.82	1568.84
						332	0.17087	0.51609	0.93397			332	483.846	1018.33	1569.78
						333	0.16978	0.51377	0.93015			333	484.016	1018.85	1570.71
						334	0.16869	0.51146	0.92635			334	484.185	1019.36	1571.63
						335	0.16761	0.50917	0.92257			335	484.352	1019.87	1572.56
						336	0.16654	0.50689	0.91882			336	484.519	1020.38	1573.48
						337	0.16548	0.50462	0.91509			337	484.684	1020.88	1574.39
						338	0.16443	0.50236	0.91138			338	484.849	1021.38	1575.3
						339	0.16339	0.50012	0.90769			339	485.012	1021.88	1576.21
						340	0.16235	0.49789	0.90403			340	485.175	1022.38	1577.11
						341	0.16133	0.49567	0.90038			341	485.336	1022.88	1578.01
						342	0.16031	0.49347	0.89677			342	485.496	1023.37	1578.91
						343	0.1593	0.49128	0.89317			343	485.656	1023.86	1579.8
						344	0.1583	0.4891	0.8896			344	485.814	1024.35	1580.69
						345	0.15731	0.48694	0.88604			345	485.971	1024.84	1581.58
						346	0.15633	0.4848	0.88252			346	486.128	1025.32	1582.46
						347	0.15536	0.48266	0.87901			347	486.283	1025.8	1583.34
						348	0.15439	0.48054	0.87553			348	486.437	1026.29	1584.22
						349	0.15344	0.47843	0.87206			349	486.591	1026.76	1585.09
						350	0.15249	0.47634	0.86863			350	486.743	1027.24	1585.96
						351	0.15156	0.47425	0.86521			351	486.895	1027.71	1586.82
						352	0.15063	0.47218	0.86182			352	487.045	1028.19	1587.68
						353	0.14971	0.47012	0.85845			353	487.195	1028.66	1588.54
						354	0.1488	0.46807	0.8551			354	487.344	1029.12	1589.4
						355	0.14789	0.46603	0.85177			355	487.492	1029.59	1590.25
						356	0.147	0.46401	0.84847			356	487.639	1030.05	1591.1
						357	0.14611	0.46199	0.84519			357	487.785	1030.52	1591.94
						358	0.14524	0.45999	0.84193			358	487.93	1030.98	1592.79
						359	0.14437	0.458	0.83869			359	488.075	1031.43	1593.62
						360	0.14351	0.45602	0.83548			360	488.218	1031.89	1594.46
						361	0.14266	0.45405	0.83229			361	488.361	1032.34	1595.29
						362	0.14182	0.4521	0.82912			362	488.503	1032.8	1596.12
						363	0.14098	0.45015	0.82597			363	488.643	1033.25	1596.95
						364	0.1401	0.44822	0.82285			364	488.784	1033.7	1597.77
						365	0.13923	0.44629	0.81975			365	488.923	1034.14	1598.59
						366	0.13836	0.44438	0.81667			366	489.061	1034.59	1599.41
						367	0.1375	0.44248	0.81362			367	489.199	1035.03	1600.22
						368	0.13665	0.44059	0.81058			368	489.335	1035.47	1601.03
						369	0.1358	0.43871	0.80757			369	489.471	1035.91	1601.84
						370	0.13496	0.43684	0.80458			370	489.606	1036.34	1602.64
						371	0.13412	0.43498	0.80162			371	489.74	1036.78	1603.44
						372	0.13329	0.43313	0.79867			372	489.873	1037.21	1604.24
						373	0.13247	0.43129	0.79575			373	490.006	1037.64	1605.04
						374	0.13165	0.42947	0.79285			374	490.138	1038.07	1605.83
						375	0.13083	0.42765	0.78988			375	490.268	1038.5	1606.62
						376	0.13003	0.42584	0.78689			376	490.398	1038.93	1607.41
						377	0.12923	0.42404	0.78392			377	490.528	1039.35	1608.19
						378	0.12843	0.42225	0.78097			378	490.656	1039.77	1608.97
						379	0.12765	0.42047	0.77804			379	490.784	1040.19	1609.75
						380	0.12686	0.4187	0.77512			380	490.911	1040.61	1610.53
						381	0.12609	0.41694	0.77222			381	491.037	1041.03	1611.3
						382	0.12532	0.41519	0.76934			382	491.162	1041.44	1612.07
						383	0.12455	0.41345	0.76647			383	491.287	1041.86	1612.83
						384	0.12379	0.41172	0.76363			384	491.41	1042.27	1613.6
						385	0.12304	0.41	0.7608			385	491.533	1042.68	1614.36
						386	0.12229	0.40829	0.75799			386	491.656	1043.09	1615.12
						387	0.12155	0.40659	0.75519			387	491.777	1043.49	1615.87
						388	0.12082	0.4049	0.75241			388	491.898	1043.9	1616.62
						389	0.12009	0.40321	0.74965			389	492.018	1044.3	1617.37
						390	0.11937	0.40154	0.74691			390	492.138	1044.7	1618.12
						391	0.11865	0.39987	0.74418			391	492.256	1045.1	1618.87
						392	0.11794	0.39822	0.74147			392	492.374	1045.5	1619.61
						393	0.11724	0.39657	0.73878			393	492.491	1045.9	1620.35
						394	0.11654	0.39493	0.73611			394	492.608	1046.29	1621.08
						395	0.11585	0.39331	0.73345			395	492.724	1046.69	1621.81
						396	0.11516	0.39169	0.73082			396	492.839	1047.08	1622.55
						397	0.11448	0.39008	0.7282			397	492.953	1047.47	1623.27
						398	0.11381	0.38847	0.72559			398	493.067	1047.86	1624
						399	0.11314	0.38688	0.723			399	493.18	1048.24	1624.72
						400	0.11248	0.38529	0.72044			400	493.293	1048.63	1625.44
						401	0.11182	0.38371	0.71789			401	493.405	1049.01	1626.16
						402	0.11114	0.38215	0.71535			402	493.516	1049.4	1626.88
						403	0.11047	0.38058	0.71283			403	493.626	1049.78	1627.59
						404	0.1098	0.37903	0.71034			404	493.736	1050.15	1628.3
						405	0.10914	0.37748	0.70785			405	493.845	1050.53	1629.01
						406	0.10848	0.37595	0.70539			406	493.954	1050.91	1629.71
						407	0.10782	0.37442	0.70294			407	494.062	1051.28	1630.42
						408	0.10717	0.3729	0.70051			408	494.169	1051.66	1631.12
						409	0.10653	0.37139	0.6981			409	494.275	1052.03	1631.81
						410	0.10589	0.36988	0.69571			410	494.381	1052.4	1632.51
						411	0.10525	0.36838	0.69333			411	494.486	1052.77	1633.2
						412	0.10462	0.3669	0.69097			412	494.591	1053.13	1633.89
						413	0.10399	0.36541	0.68863			413	494.695	1053.5	1634.58
						414	0.10337	0.36394	0.6863			414	494.798	1053.86	1635.27
						415	0.10275	0.36247	0.68395			415	494.901	1054.22	1635.95
						416	0.10214	0.36102	0.68157			416	495.003	1054.58	1636.63
						417	0.10153	0.35957	0.6792			417	495.105	1054.94	1637.31
						418	0.10092	0.35813	0.67685			418	495.206	1055.3	1637.99
						419	0.10032	0.35669	0.67451			419	495.306	1055.66	1638.67
						420	0.09973	0.35526	0.67218			420	495.406	1056.01	1639.34
						421	0.09914	0.35384	0.66986			421	495.505	1056.37	1640.01
						422	0.09855	0.35243	0.66756			422	495.603	1056.72	1640.67
						423	0.09797	0.35103	0.66527			423	495.701	1057.07	1641.34
						424	0.09739	0.34963	0.66299			424	495.799	1057.42	1642
						425	0.09682	0.34824	0.66073			425	495.896	1057.77	1642.66
						426	0.09625	0.34686	0.65848			426	495.992	1058.12	1643.32
						427	0.09569	0.34548	0.65624			427	496.087	1058.46	1643.98
						428	0.09513	0.34411	0.65402			428	496.183	1058.81	1644.63
						429	0.09457	0.34275	0.6518			429	496.277	1059.15	1645.28
						430	0.09402	0.34139	0.64961			430	496.371	1059.49	1645.93
						431	0.09348	0.34004	0.64742			431	496.465	1059.83	1646.58
						432	0.09294	0.3387	0.64525			432	496.558	1060.17	1647.23
						433	0.0924	0.33736	0.64309			433	496.65	1060.51	1647.87
						434	0.09187	0.33603	0.64094			434	496.742	1060.84	1648.51
						435	0.09134	0.33471	0.63881			435	496.833	1061.18	1649.15
						436	0.09082	0.33339	0.63669			436	496.924	1061.51	1649.79
						437	0.0903	0.33209	0.63458			437	497.014	1061.84	1650.42
						438	0.08979	0.33078	0.63249			438	497.104	1062.17	1651.05
						439	0.08928	0.32949	0.63041			439	497.193	1062.5	1651.68
						440	0.08877	0.3282	0.62834			440	497.282	1062.83	1652.31
						441	0.08825	0.32691	0.62629			441	497.37	1063.16	1652.94
						442	0.08773	0.32564	0.62425			442	497.458	1063.48	1653.56
						443	0.08721	0.32437	0.62222			443	497.545	1063.81	1654.18
						444	0.0867	0.3231	0.6202			444	497.632	1064.13	1654.8
						445	0.08619	0.32185	0.6182			445	497.718	1064.45	1655.42
						446	0.08568	0.3206	0.61621			446	497.804	1064.77	1656.04
						447	0.08518	0.31935	0.61424			447	497.889	1065.09	1656.65
						448	0.08468	0.31811	0.61227			448	497.974	1065.41	1657.27
						449	0.08418	0.31688	0.61032			449	498.058	1065.73	1657.88
						450	0.08369	0.31565	0.60839			450	498.142	1066.04	1658.48
						451	0.0832	0.31443	0.60646			451	498.225	1066.36	1659.09
						452	0.08272	0.31322	0.60455			452	498.308	1066.67	1659.7
						453	0.08223	0.31201	0.60266			453	498.39	1066.98	1660.3
						454	0.08175	0.31081	0.60077			454	498.472	1067.29	1660.9
						455	0.08128	0.30962	0.59889			455	498.553	1067.6	1661.5
						456	0.08081	0.30843	0.59696			456	498.634	1067.91	1662.09
						457	0.08034	0.30724	0.59503			457	498.714	1068.22	1662.69
						458	0.07987	0.30607	0.59312			458	498.794	1068.53	1663.28
						459	0.07941	0.3049	0.59121			459	498.873	1068.83	1663.87
						460	0.07895	0.30373	0.58931			460	498.952	1069.13	1664.46
						461	0.0785	0.30257	0.58742			461	499.031	1069.44	1665.05
						462	0.07805	0.30142	0.58554			462	499.109	1069.74	1665.64
						463	0.0776	0.30027	0.58367			463	499.186	1070.04	1666.22
						464	0.07715	0.29913	0.58181			464	499.264	1070.34	1666.8
						465	0.07671	0.298	0.57996			465	499.34	1070.64	1667.38
						466	0.07627	0.29687	0.57812			466	499.417	1070.93	1667.96
						467	0.07584	0.29574	0.57629			467	499.492	1071.23	1668.54
						468	0.07541	0.29462	0.57446			468	499.568	1071.52	1669.11
						469	0.07498	0.29351	0.57265			469	499.643	1071.82	1669.68
						470	0.07456	0.2924	0.57085			470	499.717	1072.11	1670.25
						471	0.07414	0.2913	0.56905			471	499.791	1072.4	1670.82
						472	0.07372	0.2902	0.56726			472	499.865	1072.69	1671.39
						473	0.0733	0.28911	0.56549			473	499.939	1072.98	1671.96
						474	0.07289	0.28803	0.56372			474	500.011	1073.27	1672.52
						475	0.07249	0.28695	0.56196			475	500.084	1073.55	1673.08
						476	0.07208	0.28587	0.56021			476	500.156	1073.84	1673.64
						477	0.07168	0.2848	0.55848			477	500.228	1074.12	1674.2
						478	0.07128	0.28374	0.55675			478	500.299	1074.41	1674.76
						479	0.07088	0.28268	0.55502			479	500.37	1074.69	1675.31
						480	0.07048	0.28162	0.55331			480	500.44	1074.97	1675.87
						481	0.07008	0.28057	0.55161			481	500.51	1075.25	1676.42
						482	0.06969	0.27953	0.54992			482	500.58	1075.53	1676.97
						483	0.06929	0.27849	0.54824			483	500.649	1075.81	1677.52
						484	0.0689	0.27746	0.54656			484	500.718	1076.09	1678.06
						485	0.06852	0.27643	0.5449			485	500.787	1076.37	1678.61
						486	0.06813	0.2754	0.54324			486	500.855	1076.64	1679.15
						487	0.06775	0.27438	0.5416			487	500.923	1076.92	1679.69
						488	0.06737	0.27337	0.53996			488	500.99	1077.19	1680.23
						489	0.067	0.27236	0.53834			489	501.057	1077.46	1680.77
						490	0.06662	0.27135	0.53672			490	501.124	1077.73	1681.31
						491	0.06625	0.27035	0.53511			491	501.19	1078	1681.84
						492	0.06588	0.26936	0.53351			492	501.256	1078.27	1682.38
						493	0.06552	0.26837	0.53192			493	501.321	1078.54	1682.91
						494	0.06515	0.26738	0.53034			494	501.386	1078.81	1683.44
						495	0.06479	0.2664	0.52877			495	501.451	1079.07	1683.97
						496	0.06443	0.26542	0.52717			496	501.516	1079.34	1684.49
						497	0.06407	0.26445	0.52557			497	501.58	1079.6	1685.02
						498	0.06372	0.26348	0.52397			498	501.643	1079.87	1685.54
						499	0.06337	0.26252	0.52238			499	501.707	1080.13	1686.07
						500	0.06302	0.26156	0.52079			500	501.77	1080.39	1686.59
						501	0.06267	0.26061	0.51922			501	501.833	1080.65	1687.11
						502	0.06233	0.25966	0.51765			502	501.895	1080.91	1687.62
						503	0.06198	0.25871	0.51608			503	501.957	1081.17	1688.14
						504	0.06164	0.25777	0.51453			504	502.018	1081.43	1688.65
						505	0.0613	0.25683	0.51297			505	502.08	1081.69	1689.17
						506	0.06097	0.2559	0.51143			506	502.141	1081.94	1689.68
						507	0.06064	0.25497	0.50989			507	502.201	1082.2	1690.19
						508	0.0603	0.25405	0.50836			508	502.262	1082.45	1690.7
						509	0.05998	0.25312	0.50684			509	502.322	1082.7	1691.2
						510	0.05965	0.25219	0.50533			510	502.381	1082.96	1691.71
						511	0.05932	0.25126	0.50382			511	502.441	1083.21	1692.21
						512	0.059	0.25032	0.50231			512	502.5	1083.46	1692.71
						513	0.05868	0.2494	0.50082			513	502.558	1083.71	1693.22
						514	0.05836	0.24847	0.49933			514	502.617	1083.95	1693.71
						515	0.05804	0.24755	0.49785			515	502.675	1084.2	1694.21
						516	0.05773	0.24664	0.49637			516	502.732	1084.45	1694.71
						517	0.05742	0.24573	0.49491			517	502.79	1084.69	1695.2
						518	0.05711	0.24482	0.49345			518	502.847	1084.94	1695.7
						519	0.0568	0.24392	0.49199			519	502.904	1085.18	1696.19
						520	0.05649	0.24302	0.49054			520	502.96	1085.43	1696.68
						521	0.05619	0.24212	0.4891			521	503.016	1085.67	1697.17
						522	0.05589	0.24123	0.48767			522	503.072	1085.91	1697.66
						523	0.05559	0.24034	0.48624			523	503.128	1086.15	1698.14
						524	0.05529	0.23946	0.48482			524	503.183	1086.39	1698.63
						525	0.05499	0.23858	0.48341			525	503.238	1086.63	1699.11
						526	0.0547	0.23771	0.482			526	503.293	1086.87	1699.59
						527	0.05441	0.23683	0.4806			527	503.347	1087.1	1700.07
						528	0.05411	0.23597	0.47921			528	503.401	1087.34	1700.55
						529	0.05382	0.2351	0.47783			529	503.455	1087.57	1701.03
						530	0.05354	0.23424	0.47645			530	503.509	1087.81	1701.51
						531	0.05325	0.23339	0.47508			531	503.562	1088.04	1701.98
						532	0.05297	0.23253	0.47371			532	503.615	1088.27	1702.46
						533	0.05269	0.23168	0.47235			533	503.668	1088.51	1702.93
						534	0.05241	0.23084	0.471			534	503.72	1088.74	1703.4
						535	0.05213	0.23	0.46966			535	503.772	1088.97	1703.87
						536	0.05185	0.22916	0.46831			536	503.824	1089.2	1704.34
						537	0.05158	0.22833	0.46696			537	503.876	1089.42	1704.8
						538	0.05131	0.2275	0.46561			538	503.927	1089.65	1705.27
						539	0.05103	0.22668	0.46427			539	503.978	1089.88	1705.73
						540	0.05076	0.22586	0.46293			540	504.029	1090.1	1706.2
						541	0.0505	0.22504	0.4616			541	504.079	1090.33	1706.66
						542	0.05023	0.22423	0.46027			542	504.13	1090.55	1707.12
						543	0.04997	0.22342	0.45895			543	504.179	1090.78	1707.58
						544	0.0497	0.22261	0.45763			544	504.229	1091	1708.04
						545	0.04944	0.22181	0.45632			545	504.279	1091.22	1708.49
						546	0.04918	0.22101	0.45501			546	504.328	1091.44	1708.95
						547	0.04892	0.22022	0.45371			547	504.377	1091.66	1709.4
						548	0.04867	0.21943	0.45241			548	504.425	1091.88	1709.85
						549	0.04841	0.21865	0.45111			549	504.474	1092.1	1710.3
						550	0.04816	0.21787	0.44983			550	504.522	1092.32	1710.75
						551	0.0479	0.21709	0.44854			551	504.57	1092.54	1711.2
						552	0.04765	0.21631	0.44726			552	504.618	1092.75	1711.65
						553	0.0474	0.21554	0.44599			553	504.665	1092.97	1712.1
						554	0.04715	0.21478	0.44472			554	504.712	1093.18	1712.54
						555	0.04691	0.21402	0.44345			555	504.759	1093.4	1712.98
						556	0.04667	0.21326	0.44219			556	504.806	1093.61	1713.43
						557	0.04643	0.21251	0.44094			557	504.852	1093.82	1713.87
						558	0.04618	0.21176	0.43968			558	504.898	1094.03	1714.31
						559	0.04595	0.21101	0.43844			559	504.944	1094.24	1714.75
						560	0.04571	0.21027	0.43719			560	504.99	1094.45	1715.18
						561	0.04548	0.20953	0.43596			561	505.035	1094.66	1715.62
						562	0.04524	0.2088	0.43472			562	505.081	1094.87	1716.05
						563	0.04501	0.20807	0.43349			563	505.126	1095.08	1716.49
						564	0.04478	0.20734	0.43227			564	505.17	1095.29	1716.92
						565	0.04455	0.20661	0.43104			565	505.215	1095.5	1717.35
						566	0.04432	0.20587	0.42983			566	505.259	1095.7	1717.78
						567	0.04409	0.20514	0.42861			567	505.303	1095.91	1718.21
						568	0.04387	0.2044	0.4274			568	505.347	1096.11	1718.64
						569	0.04364	0.20367	0.4262			569	505.391	1096.31	1719.06
						570	0.04342	0.20295	0.425			570	505.434	1096.52	1719.49
						571	0.0432	0.20222	0.4238			571	505.477	1096.72	1719.91
						572	0.04297	0.2015	0.42261			572	505.52	1096.92	1720.33
						573	0.04276	0.20079	0.42141			573	505.563	1097.12	1720.75
						574	0.04254	0.20007	0.42023			574	505.606	1097.32	1721.17
						575	0.04232	0.19936	0.41905			575	505.648	1097.52	1721.59
						576	0.0421	0.19865	0.41787			576	505.69	1097.72	1722.01
						577	0.04189	0.19795	0.4167			577	505.732	1097.92	1722.43
						578	0.04168	0.19725	0.41554			578	505.774	1098.11	1722.84
						579	0.04146	0.19655	0.41438			579	505.815	1098.31	1723.26
						580	0.04125	0.19586	0.41323			580	505.856	1098.51	1723.67
						581	0.04104	0.19517	0.41208			581	505.898	1098.7	1724.08
						582	0.04083	0.19448	0.41093			582	505.938	1098.9	1724.49
						583	0.04063	0.19379	0.40979			583	505.979	1099.09	1724.9
						584	0.04042	0.19311	0.40865			584	506.019	1099.28	1725.31
						585	0.04021	0.19243	0.40752			585	506.06	1099.48	1725.72
						586	0.04001	0.19176	0.40639			586	506.1	1099.67	1726.13
						587	0.0398	0.19108	0.40526			587	506.139	1099.86	1726.53
						588	0.0396	0.19041	0.40414			588	506.179	1100.05	1726.94
						589	0.0394	0.18975	0.40302			589	506.218	1100.24	1727.34
						590	0.0392	0.18909	0.40191			590	506.258	1100.43	1727.74
						591	0.039	0.18843	0.4008			591	506.297	1100.62	1728.14
						592	0.0388	0.18777	0.39969			592	506.335	1100.8	1728.54
						593	0.0386	0.18712	0.39859			593	506.374	1100.99	1728.94
						594	0.0384	0.18647	0.39749			594	506.412	1101.18	1729.34
						595	0.03821	0.18582	0.3964			595	506.451	1101.36	1729.73
						596	0.03801	0.18518	0.39531			596	506.489	1101.55	1730.13
						597	0.03782	0.18454	0.39422			597	506.526	1101.73	1730.52
						598	0.03762	0.1839	0.39314			598	506.564	1101.92	1730.92
						599	0.03743	0.18327	0.39206			599	506.601	1102.1	1731.31
						600	0.03724	0.18263	0.39098			600	506.639	1102.28	1731.7
						601	0.03705	0.18201	0.38991			601	506.676	1102.47	1732.09
						602	0.03686	0.18138	0.38884			602	506.713	1102.65	1732.48
						603	0.03667	0.18076	0.38777			603	506.749	1102.83	1732.87
						604	0.03648	0.18015	0.38671			604	506.786	1103.01	1733.25
						605	0.03629	0.17953	0.38566			605	506.822	1103.19	1733.64
						606	0.0361	0.17892	0.3846			606	506.858	1103.37	1734.02
						607	0.03592	0.17831	0.38355			607	506.894	1103.54	1734.41
						608	0.03573	0.17771	0.3825			608	506.93	1103.72	1734.79
						609	0.03555	0.1771	0.38146			609	506.965	1103.9	1735.17
						610	0.03536	0.17651	0.38042			610	507.001	1104.08	1735.55
						611	0.03518	0.17591	0.37938			611	507.036	1104.25	1735.93
						612	0.03499	0.17532	0.37835			612	507.071	1104.43	1736.31
						613	0.03481	0.17473	0.37732			613	507.106	1104.6	1736.69
						614	0.03463	0.17414	0.37629			614	507.14	1104.78	1737.06
						615	0.03445	0.17356	0.37527			615	507.175	1104.95	1737.44
						616	0.03426	0.17298	0.37425			616	507.209	1105.12	1737.81
						617	0.03408	0.17241	0.37323			617	507.243	1105.29	1738.19
						618	0.0339	0.17183	0.37223			618	507.277	1105.47	1738.56
						619	0.03372	0.17126	0.37122			619	507.311	1105.64	1738.93
						620	0.03354	0.1707	0.37022			620	507.344	1105.81	1739.3
						621	0.03337	0.17011	0.36922			621	507.378	1105.98	1739.67
						622	0.03319	0.16953	0.36823			622	507.411	1106.15	1740.04
						623	0.03301	0.16895	0.36724			623	507.444	1106.32	1740.4
						624	0.03283	0.16837	0.36626			624	507.477	1106.49	1740.77
						625	0.03266	0.1678	0.36527			625	507.509	1106.65	1741.14
						626	0.03248	0.16722	0.36429			626	507.542	1106.82	1741.5
						627	0.0323	0.16665	0.36332			627	507.574	1106.99	1741.86
						628	0.03213	0.16608	0.36234			628	507.606	1107.15	1742.23
						629	0.03195	0.16552	0.36138			629	507.638	1107.32	1742.59
						630	0.03178	0.16495	0.36041			630	507.67	1107.48	1742.95
						631	0.0316	0.16439	0.35945			631	507.702	1107.65	1743.31
						632	0.03144	0.16384	0.35849			632	507.733	1107.81	1743.67
						633	0.03128	0.16328	0.35754			633	507.764	1107.98	1744.02
						634	0.03111	0.16272	0.35658			634	507.795	1108.14	1744.38
						635	0.03095	0.16217	0.35564			635	507.826	1108.3	1744.73
						636	0.03079	0.16162	0.35469			636	507.857	1108.46	1745.09
						637	0.03063	0.16108	0.35375			637	507.888	1108.62	1745.44
						638	0.03047	0.16053	0.35281			638	507.918	1108.78	1745.8
						639	0.03032	0.15999	0.35188			639	507.949	1108.94	1746.15
						640	0.03016	0.15945	0.35095			640	507.979	1109.1	1746.5
						641	0.03	0.15891	0.35002			641	508.009	1109.26	1746.85
						642	0.02984	0.15838	0.34909			642	508.039	1109.42	1747.2
						643	0.02969	0.15785	0.34817			643	508.068	1109.58	1747.55
						644	0.02953	0.15732	0.34725			644	508.098	1109.74	1747.89
						645	0.02938	0.15679	0.34634			645	508.127	1109.89	1748.24
						646	0.02922	0.15627	0.34543			646	508.156	1110.05	1748.59
						647	0.02907	0.15574	0.34452			647	508.185	1110.2	1748.93
						648	0.02892	0.15522	0.34361			648	508.214	1110.36	1749.27
						649	0.02876	0.15471	0.34271			649	508.243	1110.51	1749.62
						650	0.02861	0.15419	0.34181			650	508.272	1110.67	1749.96
						651	0.02846	0.15368	0.34092			651	508.3	1110.82	1750.3
						652	0.02831	0.15317	0.34002			652	508.329	1110.98	1750.64
						653	0.02816	0.15266	0.33913			653	508.357	1111.13	1750.98
						654	0.02801	0.15215	0.33825			654	508.385	1111.28	1751.32
						655	0.02786	0.15165	0.33736			655	508.413	1111.43	1751.65
						656	0.02771	0.15115	0.33648			656	508.44	1111.58	1751.99
						657	0.02756	0.15065	0.3356			657	508.468	1111.73	1752.33
						658	0.02741	0.15016	0.33473			658	508.495	1111.88	1752.66
						659	0.02727	0.14966	0.33386			659	508.523	1112.03	1752.99
						660	0.02712	0.14917	0.33299			660	508.55	1112.18	1753.33
						661	0.02697	0.14868	0.33213			661	508.577	1112.33	1753.66
						662	0.02683	0.1482	0.33126			662	508.603	1112.48	1753.99
						663	0.02668	0.14771	0.33041			663	508.63	1112.63	1754.32
						664	0.02653	0.14723	0.32955			664	508.657	1112.77	1754.65
						665	0.02639	0.14675	0.3287			665	508.683	1112.92	1754.98
						666	0.02625	0.14627	0.32785			666	508.709	1113.07	1755.31
						667	0.0261	0.1458	0.327			667	508.735	1113.21	1755.63
						668	0.02596	0.14533	0.32615			668	508.761	1113.36	1755.96
						669	0.02581	0.14486	0.32531			669	508.787	1113.5	1756.29
						670	0.02567	0.14439	0.32447			670	508.813	1113.65	1756.61
						671	0.02553	0.14393	0.32364			671	508.838	1113.79	1756.93
						672	0.02538	0.14347	0.3228			672	508.864	1113.94	1757.26
						673	0.02524	0.14301	0.32197			673	508.889	1114.08	1757.58
						674	0.0251	0.14255	0.32115			674	508.914	1114.22	1757.9
						675	0.02496	0.14209	0.32032			675	508.939	1114.36	1758.22
						676	0.02482	0.14164	0.3195			676	508.964	1114.5	1758.54
						677	0.02468	0.14117	0.31868			677	508.989	1114.65	1758.86
						678	0.02454	0.1407	0.31786			678	509.013	1114.79	1759.18
						679	0.0244	0.14024	0.31705			679	509.037	1114.93	1759.49
						680	0.02425	0.13978	0.31624			680	509.062	1115.07	1759.81
						681	0.02412	0.13932	0.31543			681	509.086	1115.21	1760.12
						682	0.02398	0.13886	0.31463			682	509.11	1115.34	1760.44
						683	0.02383	0.1384	0.31382			683	509.134	1115.48	1760.75
						684	0.0237	0.13795	0.31302			684	509.157	1115.62	1761.07
						685	0.02356	0.13749	0.31222			685	509.181	1115.76	1761.38
						686	0.02342	0.13704	0.31143			686	509.204	1115.9	1761.69
						687	0.02328	0.13659	0.31064			687	509.228	1116.03	1762
						688	0.02314	0.13614	0.30985			688	509.251	1116.17	1762.31
						689	0.023	0.1357	0.30906			689	509.274	1116.3	1762.62
						690	0.02286	0.13525	0.30828			690	509.297	1116.44	1762.93
						691	0.02272	0.13481	0.30749			691	509.319	1116.57	1763.24
						692	0.02259	0.13437	0.30671			692	509.342	1116.71	1763.54
						693	0.02245	0.13393	0.30594			693	509.364	1116.84	1763.85
						694	0.02231	0.13349	0.30516			694	509.387	1116.98	1764.15
						695	0.02217	0.13306	0.30439			695	509.409	1117.11	1764.46
						696	0.02203	0.13262	0.30362			696	509.431	1117.24	1764.76
						697	0.0219	0.13219	0.30285			697	509.453	1117.37	1765.06
						698	0.02176	0.13176	0.30209			698	509.475	1117.51	1765.37
						699	0.02162	0.13134	0.30133			699	509.496	1117.64	1765.67
						700	0.02148	0.13091	0.30057			700	509.518	1117.77	1765.97
						701	0.02135	0.13048	0.29982			701	509.539	1117.9	1766.27
						702	0.02121	0.13006	0.29906			702	509.56	1118.03	1766.57
						703	0.02107	0.12964	0.29831			703	509.581	1118.16	1766.86
						704	0.02093	0.12922	0.29757			704	509.602	1118.29	1767.16
						705	0.0208	0.1288	0.29682			705	509.623	1118.42	1767.46
						706	0.02066	0.12839	0.29608			706	509.644	1118.54	1767.76
						707	0.02052	0.12798	0.29534			707	509.664	1118.67	1768.05
						708	0.02039	0.12756	0.2946			708	509.685	1118.8	1768.35
						709	0.02026	0.12715	0.29386			709	509.705	1118.93	1768.64
						710	0.02014	0.12675	0.29313			710	509.725	1119.05	1768.93
						711	0.02002	0.12634	0.2924			711	509.745	1119.18	1769.22
						712	0.01989	0.12593	0.29167			712	509.765	1119.31	1769.52
						713	0.01977	0.12553	0.29094			713	509.785	1119.43	1769.81
						714	0.01965	0.12513	0.29022			714	509.804	1119.56	1770.1
						715	0.01953	0.12473	0.28949			715	509.824	1119.68	1770.39
						716	0.0194	0.12433	0.28877			716	509.843	1119.81	1770.68
						717	0.01928	0.12394	0.28805			717	509.862	1119.93	1770.96
						718	0.01916	0.12354	0.28734			718	509.882	1120.05	1771.25
						719	0.01904	0.12315	0.28663			719	509.901	1120.18	1771.54
						720	0.01892	0.12276	0.28591			720	509.92	1120.3	1771.82
						721	0.0188	0.12237	0.2852			721	509.938	1120.42	1772.11
						722	0.01869	0.12199	0.2845			722	509.957	1120.54	1772.39
						723	0.01857	0.1216	0.28379			723	509.976	1120.66	1772.68
						724	0.01845	0.12122	0.28309			724	509.994	1120.79	1772.96
						725	0.01833	0.12084	0.28239			725	510.012	1120.91	1773.24
						726	0.01821	0.12046	0.28169			726	510.031	1121.03	1773.52
						727	0.0181	0.12008	0.281			727	510.049	1121.15	1773.81
						728	0.01798	0.1197	0.2803			728	510.067	1121.27	1774.09
						729	0.01787	0.11933	0.27961			729	510.085	1121.39	1774.37
						730	0.01775	0.11896	0.27892			730	510.102	1121.51	1774.64
						731	0.01764	0.11859	0.27823			731	510.12	1121.62	1774.92
						732	0.01752	0.11821	0.27755			732	510.138	1121.74	1775.2
						733	0.01741	0.11784	0.27686			733	510.155	1121.86	1775.48
						734	0.01729	0.11747	0.27618			734	510.172	1121.98	1775.75
						735	0.01718	0.1171	0.2755			735	510.189	1122.09	1776.03
						736	0.01706	0.11673	0.27482			736	510.206	1122.21	1776.3
						737	0.01695	0.11636	0.27415			737	510.223	1122.33	1776.58
						738	0.01684	0.11599	0.27347			738	510.24	1122.44	1776.85
						739	0.01673	0.11563	0.2728			739	510.257	1122.56	1777.12
						740	0.01661	0.11526	0.27213			740	510.274	1122.67	1777.4
						741	0.0165	0.1149	0.27147			741	510.29	1122.79	1777.67
						742	0.01639	0.11454	0.2708			742	510.306	1122.9	1777.94
						743	0.01628	0.11418	0.27014			743	510.323	1123.02	1778.21
						744	0.01617	0.11382	0.26947			744	510.339	1123.13	1778.48
						745	0.01606	0.11346	0.26881			745	510.355	1123.25	1778.75
						746	0.01595	0.11311	0.26815			746	510.371	1123.36	1779.01
						747	0.01584	0.11275	0.2675			747	510.387	1123.47	1779.28
						748	0.01573	0.1124	0.26684			748	510.403	1123.58	1779.55
						749	0.01562	0.11205	0.26619			749	510.418	1123.7	1779.82
						750	0.01551	0.1117	0.26554			750	510.434	1123.81	1780.08
						751	0.0154	0.11135	0.26489			751	510.449	1123.92	1780.35
						752	0.0153	0.111	0.26424			752	510.464	1124.03	1780.61
						753	0.01519	0.11066	0.26359			753	510.48	1124.14	1780.87
						754	0.01508	0.11031	0.26295			754	510.495	1124.25	1781.14
						755	0.01497	0.10997	0.26231			755	510.51	1124.36	1781.4
						756	0.01487	0.10963	0.26166			756	510.524	1124.47	1781.66
						757	0.01476	0.10928	0.26103			757	510.539	1124.58	1781.92
						758	0.01465	0.10895	0.26039			758	510.554	1124.69	1782.18
						759	0.01455	0.10861	0.25975			759	510.568	1124.8	1782.44
						760	0.01444	0.10827	0.25912			760	510.583	1124.91	1782.7
						761	0.01434	0.10793	0.25848			761	510.597	1125.01	1782.96
						762	0.01423	0.1076	0.25785			762	510.611	1125.12	1783.22
						763	0.01413	0.10727	0.25722			763	510.626	1125.23	1783.47
						764	0.01402	0.10693	0.2566			764	510.64	1125.34	1783.73
						765	0.01392	0.1066	0.25597			765	510.654	1125.44	1783.99
						766	0.01381	0.10627	0.25534			766	510.667	1125.55	1784.24
						767	0.01371	0.10595	0.25472			767	510.681	1125.65	1784.5
						768	0.01361	0.10562	0.2541			768	510.695	1125.76	1784.75
						769	0.0135	0.10529	0.25348			769	510.708	1125.87	1785
						770	0.0134	0.10497	0.25286			770	510.722	1125.97	1785.26
						771	0.0133	0.10464	0.25224			771	510.735	1126.07	1785.51
						772	0.01319	0.10432	0.25163			772	510.748	1126.18	1785.76
						773	0.01309	0.104	0.25101			773	510.761	1126.28	1786.01
						774	0.01299	0.10368	0.2504			774	510.774	1126.39	1786.26
						775	0.01289	0.10336	0.24979			775	510.787	1126.49	1786.51
						776	0.01278	0.10305	0.24918			776	510.8	1126.59	1786.76
						777	0.01268	0.10273	0.24857			777	510.812	1126.7	1787.01
						778	0.01258	0.10241	0.24797			778	510.825	1126.8	1787.26
						779	0.01248	0.1021	0.24737			779	510.838	1126.9	1787.51
						780	0.01238	0.10179	0.24678			780	510.85	1127	1787.75
						781	0.01228	0.10148	0.24619			781	510.862	1127.1	1788
						782	0.01218	0.10116	0.2456			782	510.874	1127.2	1788.24
						783	0.01208	0.10086	0.24501			783	510.886	1127.31	1788.49
						784	0.01198	0.10055	0.24442			784	510.898	1127.41	1788.73
						785	0.01189	0.10024	0.24384			785	510.91	1127.51	1788.98
						786	0.0118	0.09993	0.24326			786	510.922	1127.61	1789.22
						787	0.01171	0.09963	0.24268			787	510.934	1127.71	1789.46
						788	0.01163	0.09932	0.2421			788	510.945	1127.81	1789.71
						789	0.01155	0.09902	0.24152			789	510.957	1127.9	1789.95
						790	0.01146	0.09872	0.24094			790	510.968	1128	1790.19
						791	0.01138	0.09842	0.24037			791	510.98	1128.1	1790.43
						792	0.0113	0.09812	0.2398			792	510.991	1128.2	1790.67
						793	0.01122	0.09782	0.23922			793	511.002	1128.3	1790.91
						794	0.01114	0.09752	0.23865			794	511.013	1128.39	1791.15
						795	0.01106	0.09723	0.23809			795	511.025	1128.49	1791.38
						796	0.01098	0.09693	0.23752			796	511.036	1128.59	1791.62
						797	0.0109	0.09664	0.23696			797	511.046	1128.69	1791.86
						798	0.01083	0.09635	0.23639			798	511.057	1128.78	1792.09
						799	0.01075	0.09605	0.23583			799	511.068	1128.88	1792.33
						800	0.01067	0.09576	0.23527			800	511.079	1128.97	1792.57
						801	0.0106	0.09547	0.23471			801	511.089	1129.07	1792.8
						802	0.01052	0.09518	0.23416			802	511.1	1129.16	1793.03
						803	0.01045	0.09489	0.2336			803	511.11	1129.26	1793.27
						804	0.01037	0.09461	0.23305			804	511.121	1129.35	1793.5
						805	0.0103	0.09432	0.2325			805	511.131	1129.45	1793.73
						806	0.01023	0.09404	0.23195			806	511.141	1129.54	1793.97
						807	0.01016	0.09375	0.23139			807	511.151	1129.64	1794.2
						808	0.01008	0.09347	0.23085			808	511.161	1129.73	1794.43
						809	0.01001	0.09319	0.2303			809	511.171	1129.82	1794.66
						810	0.00994	0.09291	0.22976			810	511.181	1129.92	1794.89
						811	0.00987	0.09263	0.22921			811	511.191	1130.01	1795.12
						812	0.0098	0.09235	0.22867			812	511.201	1130.1	1795.35
						813	0.00974	0.09207	0.22813			813	511.211	1130.19	1795.57
						814	0.00967	0.09179	0.22759			814	511.22	1130.28	1795.8
						815	0.0096	0.09151	0.22706			815	511.23	1130.38	1796.03
						816	0.00954	0.09124	0.22652			816	511.24	1130.47	1796.26
						817	0.00947	0.09097	0.22599			817	511.249	1130.56	1796.48
						818	0.00941	0.09069	0.22545			818	511.258	1130.65	1796.71
						819	0.00934	0.09042	0.22492			819	511.268	1130.74	1796.93
						820	0.00928	0.09015	0.22439			820	511.277	1130.83	1797.16
						821	0.00921	0.08988	0.22386			821	511.286	1130.92	1797.38
						822	0.00915	0.08961	0.22333			822	511.295	1131.01	1797.6
						823	0.00909	0.08934	0.22281			823	511.304	1131.1	1797.83
						824	0.00903	0.08907	0.22228			824	511.314	1131.19	1798.05
						825	0.00897	0.0888	0.22176			825	511.322	1131.28	1798.27
						826	0.00891	0.08853	0.22124			826	511.331	1131.36	1798.49
						827	0.00885	0.08827	0.22072			827	511.34	1131.45	1798.71
						828	0.00879	0.088	0.2202			828	511.349	1131.54	1798.93
						829	0.00873	0.08774	0.21968			829	511.358	1131.63	1799.15
						830	0.00868	0.08748	0.21916			830	511.366	1131.72	1799.37
						831	0.00862	0.08722	0.21865			831	511.375	1131.8	1799.59
						832	0.00857	0.08695	0.21813			832	511.384	1131.89	1799.81
						833	0.00851	0.08669	0.21762			833	511.392	1131.98	1800.03
						834	0.00846	0.08643	0.21711			834	511.401	1132.06	1800.24
						835	0.0084	0.08617	0.2166			835	511.409	1132.15	1800.46
						836	0.00835	0.08592	0.21609			836	511.417	1132.24	1800.68
						837	0.0083	0.08566	0.21558			837	511.426	1132.32	1800.89
						838	0.00824	0.0854	0.21507			838	511.434	1132.41	1801.11
						839	0.00819	0.08514	0.21457			839	511.442	1132.49	1801.32
						840	0.00814	0.08489	0.21406			840	511.45	1132.58	1801.53
						841	0.00809	0.08464	0.21356			841	511.458	1132.66	1801.75
						842	0.00804	0.08439	0.21306			842	511.466	1132.75	1801.96
						843	0.00799	0.08414	0.21256			843	511.474	1132.83	1802.17
						844	0.00795	0.08389	0.21206			844	511.482	1132.91	1802.39
						845	0.0079	0.08364	0.21156			845	511.49	1133	1802.6
						846	0.00785	0.0834	0.21106			846	511.498	1133.08	1802.81
						847	0.00781	0.08315	0.21057			847	511.506	1133.16	1803.02
						848	0.00776	0.08291	0.21007			848	511.514	1133.25	1803.23
						849	0.00771	0.08266	0.20958			849	511.521	1133.33	1803.44
						850	0.00767	0.08242	0.20908			850	511.529	1133.41	1803.65
						851	0.00763	0.08217	0.20859			851	511.537	1133.49	1803.86
						852	0.00758	0.08193	0.2081			852	511.544	1133.58	1804.06
						853	0.00754	0.08169	0.20761			853	511.552	1133.66	1804.27
						854	0.0075	0.08145	0.20712			854	511.559	1133.74	1804.48
						855	0.00746	0.08121	0.20664			855	511.567	1133.82	1804.69
						856	0.00742	0.08098	0.20615			856	511.574	1133.9	1804.89
						857	0.00738	0.08074	0.20567			857	511.582	1133.98	1805.1
						858	0.00734	0.0805	0.20518			858	511.589	1134.06	1805.3
						859	0.0073	0.08027	0.2047			859	511.596	1134.14	1805.51
						860	0.00726	0.08003	0.20423			860	511.603	1134.22	1805.71
						861	0.00722	0.0798	0.20376			861	511.611	1134.3	1805.92
						862	0.00718	0.07956	0.20328			862	511.618	1134.38	1806.12
						863	0.00713	0.07933	0.20281			863	511.625	1134.46	1806.32
						864	0.00708	0.0791	0.20235			864	511.632	1134.54	1806.52
						865	0.00703	0.07887	0.20188			865	511.639	1134.62	1806.73
						866	0.00698	0.07863	0.20141			866	511.646	1134.7	1806.93
						867	0.00693	0.0784	0.20094			867	511.653	1134.78	1807.13
						868	0.00688	0.07817	0.20048			868	511.66	1134.85	1807.33
						869	0.00683	0.07795	0.20002			869	511.667	1134.93	1807.53
						870	0.00679	0.07772	0.19956			870	511.673	1135.01	1807.73
						871	0.00674	0.07749	0.1991			871	511.68	1135.09	1807.93
						872	0.00669	0.07727	0.19864			872	511.687	1135.17	1808.13
						873	0.00665	0.07704	0.19818			873	511.694	1135.24	1808.32
						874	0.0066	0.07681	0.19772			874	511.7	1135.32	1808.52
						875	0.00656	0.07659	0.19727			875	511.707	1135.4	1808.72
						876	0.00651	0.07637	0.19681			876	511.713	1135.47	1808.92
						877	0.00646	0.07615	0.19636			877	511.72	1135.55	1809.11
						878	0.00642	0.07592	0.19591			878	511.726	1135.62	1809.31
						879	0.00637	0.0757	0.19546			879	511.732	1135.7	1809.5
						880	0.00633	0.07548	0.19501			880	511.739	1135.78	1809.7
						881	0.00629	0.07526	0.19456			881	511.745	1135.85	1809.89
						882	0.00624	0.07504	0.19411			882	511.751	1135.93	1810.09
						883	0.0062	0.07482	0.19367			883	511.758	1136	1810.28
						884	0.00616	0.0746	0.19322			884	511.764	1136.07	1810.47
						885	0.00611	0.07439	0.19278			885	511.77	1136.15	1810.67
						886	0.00607	0.07417	0.19234			886	511.776	1136.22	1810.86
						887	0.00603	0.07395	0.19189			887	511.782	1136.3	1811.05
						888	0.00599	0.07374	0.19145			888	511.788	1136.37	1811.24
						889	0.00594	0.07352	0.19101			889	511.794	1136.44	1811.43
						890	0.0059	0.07331	0.19058			890	511.8	1136.52	1811.62
						891	0.00586	0.07309	0.19014			891	511.806	1136.59	1811.81
						892	0.00582	0.07288	0.18971			892	511.811	1136.66	1812
						893	0.00578	0.07267	0.18927			893	511.817	1136.74	1812.19
						894	0.00574	0.07246	0.18884			894	511.823	1136.81	1812.38
						895	0.0057	0.07225	0.1884			895	511.829	1136.88	1812.57
						896	0.00566	0.07204	0.18797			896	511.834	1136.95	1812.76
						897	0.00562	0.07183	0.18754			897	511.84	1137.03	1812.95
						898	0.00558	0.07162	0.18712			898	511.845	1137.1	1813.13
						899	0.00554	0.07141	0.18669			899	511.851	1137.17	1813.32
						900	0.00551	0.0712	0.18626			900	511.857	1137.24	1813.51
						901	0.00547	0.07099	0.18584			901	511.862	1137.31	1813.69
						902	0.00543	0.07079	0.18541			902	511.867	1137.38	1813.88
						903	0.00539	0.07058	0.18499			903	511.873	1137.45	1814.06
						904	0.00536	0.07037	0.18456			904	511.878	1137.52	1814.25
						905	0.00532	0.07017	0.18414			905	511.884	1137.59	1814.43
						906	0.00528	0.06996	0.18372			906	511.889	1137.66	1814.61
						907	0.00525	0.06976	0.1833			907	511.894	1137.73	1814.8
						908	0.00521	0.06955	0.18288			908	511.899	1137.8	1814.98
						909	0.00517	0.06935	0.18247			909	511.904	1137.87	1815.16
						910	0.00514	0.06915	0.18205			910	511.91	1137.94	1815.35
						911	0.0051	0.06895	0.18163			911	511.915	1138.01	1815.53
						912	0.00507	0.06874	0.18122			912	511.92	1138.08	1815.71
						913	0.00504	0.06854	0.18081			913	511.925	1138.15	1815.89
						914	0.005	0.06834	0.18039			914	511.93	1138.21	1816.07
						915	0.00497	0.06814	0.17998			915	511.935	1138.28	1816.25
						916	0.00493	0.06794	0.17957			916	511.94	1138.35	1816.43
						917	0.0049	0.06774	0.17916			917	511.945	1138.42	1816.61
						918	0.00487	0.06754	0.17875			918	511.949	1138.49	1816.79
						919	0.00483	0.06734	0.17835			919	511.954	1138.55	1816.97
						920	0.0048	0.06715	0.17794			920	511.959	1138.62	1817.14
						921	0.00477	0.06695	0.17753			921	511.964	1138.69	1817.32
						922	0.00474	0.06675	0.17713			922	511.969	1138.75	1817.5
						923	0.00471	0.06656	0.17673			923	511.973	1138.82	1817.67
						924	0.00468	0.06636	0.17632			924	511.978	1138.89	1817.85
						925	0.00464	0.06616	0.17592			925	511.983	1138.95	1818.03
						926	0.00461	0.06597	0.17552			926	511.987	1139.02	1818.2
						927	0.00458	0.06577	0.17512			927	511.992	1139.09	1818.38
						928	0.00455	0.06558	0.17472			928	511.996	1139.15	1818.55
						929	0.00453	0.06538	0.17432			929	512.001	1139.22	1818.73
						930	0.00449	0.06519	0.17393			930	512.005	1139.28	1818.9
						931	0.00447	0.065	0.17353			931	512.01	1139.35	1819.07
						932	0.00444	0.06481	0.17313			932	512.014	1139.41	1819.25
						933	0.00441	0.06461	0.17274			933	512.019	1139.48	1819.42
						934	0.00438	0.06442	0.17235			934	512.023	1139.54	1819.59
						935	0.00435	0.06423	0.17195			935	512.027	1139.6	1819.76
						936	0.00433	0.06404	0.17156			936	512.032	1139.67	1819.94
						937	0.0043	0.06385	0.17117			937	512.036	1139.73	1820.11
						938	0.00427	0.06366	0.17078			938	512.04	1139.8	1820.28
						939	0.00424	0.06347	0.17039			939	512.045	1139.86	1820.45
						940	0.00422	0.06328	0.17			940	512.049	1139.92	1820.62
						941	0.00419	0.06309	0.16962			941	512.053	1139.99	1820.79
						942	0.00417	0.0629	0.16924			942	512.057	1140.05	1820.96
						943	0.00414	0.06271	0.16886			943	512.061	1140.11	1821.13
						944	0.00412	0.06252	0.16848			944	512.065	1140.17	1821.29
						945	0.00409	0.06234	0.1681			945	512.069	1140.24	1821.46
						946	0.00407	0.06215	0.16772			946	512.074	1140.3	1821.63
						947	0.00404	0.06196	0.16734			947	512.078	1140.36	1821.8
						948	0.00402	0.06178	0.16697			948	512.082	1140.42	1821.96
						949	0.004	0.06159	0.16659			949	512.086	1140.48	1822.13
						950	0.00397	0.0614	0.16622			950	512.09	1140.55	1822.3
						951	0.00395	0.06123	0.16584			951	512.094	1140.61	1822.46
						952	0.00393	0.06105	0.16547			952	512.097	1140.67	1822.63
						953	0.0039	0.06087	0.1651			953	512.101	1140.73	1822.79
						954	0.00388	0.0607	0.16473			954	512.105	1140.79	1822.96
						955	0.00386	0.06052	0.16436			955	512.109	1140.85	1823.12
						956	0.00384	0.06035	0.16399			956	512.113	1140.91	1823.29
						957	0.00382	0.06017	0.16362			957	512.117	1140.97	1823.45
						958	0.0038	0.06	0.16326			958	512.121	1141.03	1823.61
						959	0.00378	0.05983	0.16289			959	512.124	1141.09	1823.78
						960	0.00376	0.05966	0.16253			960	512.128	1141.15	1823.94
						961	0.00374	0.05949	0.16216			961	512.132	1141.21	1824.1
						962	0.00372	0.05931	0.1618			962	512.136	1141.27	1824.26
						963	0.0037	0.05914	0.16144			963	512.139	1141.33	1824.42
						964	0.00368	0.05897	0.16107			964	512.143	1141.39	1824.59
						965	0.00366	0.0588	0.16071			965	512.147	1141.45	1824.75
						966	0.00364	0.05864	0.16035			966	512.15	1141.5	1824.91
						967	0.00362	0.05847	0.16			967	512.154	1141.56	1825.07
						968	0.0036	0.0583	0.15964			968	512.157	1141.62	1825.23
						969	0.00359	0.05813	0.15928			969	512.161	1141.68	1825.39
						970	0.00357	0.05797	0.15893			970	512.165	1141.74	1825.54
						971	0.00355	0.0578	0.15857			971	512.168	1141.79	1825.7
						972	0.00352	0.05763	0.15822			972	512.172	1141.85	1825.86
						973	0.0035	0.05747	0.15786			973	512.175	1141.91	1826.02
						974	0.00348	0.0573	0.15751			974	512.179	1141.97	1826.18
						975	0.00345	0.05714	0.15716			975	512.182	1142.02	1826.33
						976	0.00343	0.05697	0.15681			976	512.186	1142.08	1826.49
						977	0.0034	0.05681	0.15646			977	512.189	1142.14	1826.65
						978	0.00338	0.05665	0.15611			978	512.192	1142.19	1826.8
						979	0.00336	0.05648	0.15576			979	512.196	1142.25	1826.96
						980	0.00333	0.05632	0.15542			980	512.199	1142.31	1827.11
						981	0.00331	0.05616	0.15507			981	512.202	1142.36	1827.27
						982	0.00329	0.056	0.15472			982	512.206	1142.42	1827.42
						983	0.00327	0.05584	0.15438			983	512.209	1142.48	1827.58
						984	0.00324	0.05568	0.15404			984	512.212	1142.53	1827.73
						985	0.00322	0.05552	0.15369			985	512.215	1142.59	1827.89
						986	0.0032	0.05536	0.15335			986	512.219	1142.64	1828.04
						987	0.00317	0.0552	0.15301			987	512.222	1142.7	1828.19
						988	0.00315	0.05504	0.15267			988	512.225	1142.75	1828.35
						989	0.00313	0.05488	0.15233			989	512.228	1142.81	1828.5
						990	0.00311	0.05473	0.15199			990	512.231	1142.86	1828.65
						991	0.00309	0.05457	0.15165			991	512.234	1142.92	1828.8
						992	0.00307	0.05441	0.15131			992	512.237	1142.97	1828.95
						993	0.00305	0.05425	0.15098			993	512.24	1143.02	1829.1
						994	0.00302	0.0541	0.15064			994	512.243	1143.08	1829.25
						995	0.003	0.05394	0.15031			995	512.246	1143.13	1829.4
						996	0.00298	0.05379	0.14997			996	512.249	1143.19	1829.55
						997	0.00296	0.05364	0.14964			997	512.252	1143.24	1829.7
						998	0.00294	0.05348	0.14931			998	512.255	1143.29	1829.85
						999	0.00292	0.05333	0.14898			999	512.258	1143.35	1830
						1000	0.0029	0.05317	0.14865			1000	512.261	1143.4	1830.15
						1001	0.00288	0.05302	0.14832			1001	512.264	1143.45	1830.3
						1002	0.00286	0.05287	0.14799			1002	512.267	1143.51	1830.45
						1003	0.00284	0.05272	0.14766			1003	512.27	1143.56	1830.6
						1004	0.00282	0.05256	0.14733			1004	512.272	1143.61	1830.74
						1005	0.0028	0.05241	0.147			1005	512.275	1143.66	1830.89
						1006	0.00278	0.05226	0.14667			1006	512.278	1143.72	1831.04
						1007	0.00277	0.05211	0.14635			1007	512.281	1143.77	1831.18
						1008	0.00275	0.05196	0.14602			1008	512.284	1143.82	1831.33
						1009	0.00273	0.05181	0.1457			1009	512.286	1143.87	1831.47
						1010	0.00271	0.05166	0.14538			1010	512.289	1143.92	1831.62
						1011	0.00269	0.05151	0.14505			1011	512.292	1143.98	1831.76
						1012	0.00267	0.05136	0.14473			1012	512.294	1144.03	1831.91
						1013	0.00265	0.05122	0.14441			1013	512.297	1144.08	1832.05
						1014	0.00264	0.05107	0.14409			1014	512.3	1144.13	1832.2
						1015	0.00262	0.05092	0.14377			1015	512.302	1144.18	1832.34
						1016	0.0026	0.05077	0.14345			1016	512.305	1144.23	1832.49
						1017	0.00258	0.05063	0.14313			1017	512.307	1144.28	1832.63
						1018	0.00257	0.05048	0.14282			1018	512.31	1144.33	1832.77
						1019	0.00255	0.05033	0.1425			1019	512.313	1144.38	1832.91
						1020	0.00253	0.05019	0.14218			1020	512.315	1144.43	1833.06
						1021	0.00252	0.05004	0.14187			1021	512.318	1144.48	1833.2
						1022	0.0025	0.0499	0.14156			1022	512.32	1144.53	1833.34
						1023	0.00248	0.04975	0.14125			1023	512.323	1144.58	1833.48
						1024	0.00247	0.04961	0.14094			1024	512.325	1144.63	1833.62
						1025	0.00245	0.04947	0.14063			1025	512.328	1144.68	1833.76
						1026	0.00244	0.04932	0.14032			1026	512.33	1144.73	1833.9
						1027	0.00242	0.04918	0.14001			1027	512.332	1144.78	1834.04
						1028	0.0024	0.04904	0.1397			1028	512.335	1144.83	1834.18
						1029	0.00239	0.04889	0.13939			1029	512.337	1144.88	1834.32
						1030	0.00237	0.04875	0.13909			1030	512.34	1144.93	1834.46
						1031	0.00236	0.04861	0.13878			1031	512.342	1144.97	1834.6
						1032	0.00234	0.04847	0.13848			1032	512.344	1145.02	1834.74
						1033	0.00233	0.04832	0.13817			1033	512.347	1145.07	1834.88
						1034	0.00231	0.04818	0.13787			1034	512.349	1145.12	1835.01
						1035	0.0023	0.04804	0.13757			1035	512.351	1145.17	1835.15
						1036	0.00228	0.0479	0.13727			1036	512.353	1145.22	1835.29
						1037	0.00227	0.04776	0.13697			1037	512.356	1145.26	1835.43
						1038	0.00226	0.04762	0.13667			1038	512.358	1145.31	1835.56
						1039	0.00224	0.04748	0.13637			1039	512.36	1145.36	1835.7
						1040	0.00223	0.04734	0.13607			1040	512.362	1145.41	1835.83
						1041	0.00222	0.0472	0.13577			1041	512.365	1145.45	1835.97
						1042	0.0022	0.04707	0.13547			1042	512.367	1145.5	1836.11
						1043	0.00219	0.04693	0.13518			1043	512.369	1145.55	1836.24
						1044	0.00217	0.04679	0.13488			1044	512.371	1145.59	1836.38
						1045	0.00216	0.04665	0.13459			1045	512.373	1145.64	1836.51
						1046	0.00215	0.04651	0.13429			1046	512.376	1145.69	1836.64
						1047	0.00214	0.04638	0.134			1047	512.378	1145.73	1836.78
						1048	0.00212	0.04624	0.1337			1048	512.38	1145.78	1836.91
						1049	0.00211	0.0461	0.13341			1049	512.382	1145.83	1837.05
						1050	0.0021	0.04597	0.13312			1050	512.384	1145.87	1837.18
						1051	0.00209	0.04583	0.13283			1051	512.386	1145.92	1837.31
						1052	0.00208	0.04569	0.13254			1052	512.388	1145.96	1837.44
						1053	0.00207	0.04556	0.13225			1053	512.39	1146.01	1837.58
						1054	0.00205	0.04542	0.13196			1054	512.392	1146.05	1837.71
						1055	0.00204	0.04529	0.13167			1055	512.394	1146.1	1837.84
						1056	0.00203	0.04515	0.13139			1056	512.396	1146.14	1837.97
						1057	0.00202	0.04502	0.1311			1057	512.398	1146.19	1838.1
						1058	0.00201	0.04488	0.13082			1058	512.4	1146.23	1838.23
						1059	0.002	0.04475	0.13053			1059	512.402	1146.28	1838.36
						1060	0.00199	0.04462	0.13025			1060	512.404	1146.32	1838.49
						1061	0.00198	0.04449	0.12996			1061	512.406	1146.37	1838.62
						1062	0.00197	0.04436	0.12968			1062	512.408	1146.41	1838.75
						1063	0.00196	0.04423	0.1294			1063	512.41	1146.46	1838.88
						1064	0.00195	0.04411	0.12912			1064	512.412	1146.5	1839.01
						1065	0.00194	0.04398	0.12883			1065	512.414	1146.55	1839.14
						1066	0.00193	0.04385	0.12855			1066	512.416	1146.59	1839.27
						1067	0.00192	0.04373	0.12827			1067	512.418	1146.63	1839.4
						1068	0.00191	0.0436	0.12799			1068	512.42	1146.68	1839.53
						1069	0.0019	0.04348	0.12772			1069	512.422	1146.72	1839.65
						1070	0.00189	0.04335	0.12744			1070	512.424	1146.76	1839.78
						1071	0.00188	0.04323	0.12716			1071	512.426	1146.81	1839.91
						1072	0.00187	0.0431	0.12688			1072	512.427	1146.85	1840.04
						1073	0.00186	0.04298	0.12661			1073	512.429	1146.89	1840.16
						1074	0.00186	0.04285	0.12633			1074	512.431	1146.94	1840.29
						1075	0.00185	0.04273	0.12606			1075	512.433	1146.98	1840.41
						1076	0.00184	0.04261	0.12579			1076	512.435	1147.02	1840.54
						1077	0.00183	0.04249	0.12551			1077	512.437	1147.06	1840.67
						1078	0.00183	0.04236	0.12524			1078	512.439	1147.11	1840.79
						1079	0.00182	0.04224	0.12497			1079	512.44	1147.15	1840.92
						1080	0.00181	0.04212	0.1247			1080	512.442	1147.19	1841.04
						1081	0.0018	0.042	0.12442			1081	512.444	1147.23	1841.17
						1082	0.00179	0.04188	0.12416			1082	512.446	1147.27	1841.29
						1083	0.00178	0.04176	0.12389			1083	512.448	1147.32	1841.41
						1084	0.00177	0.04164	0.12362			1084	512.449	1147.36	1841.54
						1085	0.00176	0.04152	0.12335			1085	512.451	1147.4	1841.66
						1086	0.00175	0.0414	0.12308			1086	512.453	1147.44	1841.78
						1087	0.00174	0.04128	0.12281			1087	512.455	1147.48	1841.91
						1088	0.00173	0.04116	0.12255			1088	512.456	1147.52	1842.03
						1089	0.00172	0.04104	0.12228			1089	512.458	1147.56	1842.15
						1090	0.0017	0.04093	0.12202			1090	512.46	1147.6	1842.27
						1091	0.00169	0.04081	0.12175			1091	512.461	1147.65	1842.39
						1092	0.00169	0.04069	0.12149			1092	512.463	1147.69	1842.52
						1093	0.00168	0.04057	0.12122			1093	512.465	1147.73	1842.64
						1094	0.00167	0.04046	0.12096			1094	512.466	1147.77	1842.76
						1095	0.00166	0.04034	0.1207			1095	512.468	1147.81	1842.88
