# Supplementary material for: Modeling of Gas Production from Shale Reservoirs Considering Multiple Transport Mechanisms
Source: PLoS One. 2015 Dec 14;10(12):e0143649. doi: 10.1371/journal.pone.0143649 (PMC4682827; doi:10.1371/journal.pone.0143649)
Supplement: S13 Fig — (XLSX) [file pone.0143649.s013.xlsx]

## Sheet: Sheet1
							Prod rate (km3/d)						Cumu prod (km3)
						Time	0.0001	0.001	0.01			Time	0.0001	0.001	0.01
						1	30.24	30.6327	34.9527			1	30.24	30.6327	34.9527
						2	21.8618	22.1236	25.2655			2	52.1018	52.7564	60.2182
						3	17.5418	17.8036	20.16			3	69.6436	70.56	80.3782
						4	14.9236	15.0545	17.1491			4	84.5673	85.6146	97.5273
						5	12.9787	13.2218	14.9236			5	97.546	98.8364	112.451
						6	11.6102	11.776	13.3527			6	109.156	110.612	125.804
						7	10.5397	10.638	12.0425			7	119.696	121.25	137.846
						8	9.66977	9.71877	10.9938			8	129.366	130.969	148.84
						9	8.94168	8.96056	10.1243			9	138.307	139.93	158.964
						10	8.31558	8.32345	9.39286			10	146.623	148.253	168.357
						11	7.77427	7.77768	8.76847			11	154.397	156.031	177.126
						12	7.29943	7.30159	8.22827			12	161.697	163.332	185.354
						13	6.88575	6.88616	7.75507			13	168.582	170.219	193.109
						14	6.52104	6.5205	7.33547			14	175.103	176.739	200.444
						15	6.19246	6.19518	6.95906			15	181.296	182.934	207.403
						16	5.89611	5.9005	6.62141			16	187.192	188.835	214.025
						17	5.62883	5.63386	6.31886			17	192.821	194.469	220.344
						18	5.38526	5.38872	6.04462			18	198.206	199.857	226.388
						19	5.16126	5.16493	5.79502			19	203.367	205.022	232.183
						20	4.95542	4.95816	5.56437			20	208.323	209.98	237.748
						21	4.7651	4.7679	5.35209			21	213.088	214.748	243.1
						22	4.58886	4.59155	5.15477			22	217.677	219.34	248.255
						23	4.42452	4.42796	4.97054			23	222.101	223.768	253.225
						24	4.27213	4.2757	4.79932			24	226.373	228.044	258.024
						25	4.13018	4.13345	4.63862			25	230.504	232.177	262.663
						26	3.99755	4.00026	4.48868			26	234.501	236.177	267.152
						27	3.87323	3.87517	4.34781			27	238.374	240.052	271.5
						28	3.75659	3.75758	4.21542			28	242.131	243.81	275.715
						29	3.64642	3.64697	4.09084			29	245.777	247.457	279.806
						30	3.54169	3.54264	3.97334			30	249.319	251	283.779
						31	3.44246	3.44347	3.86221			31	252.761	254.443	287.641
						32	3.3491	3.34867	3.75696			32	256.111	257.792	291.398
						33	3.2602	3.2589	3.65706			33	259.371	261.051	295.055
						34	3.17512	3.17375	3.56211			34	262.546	264.224	298.618
						35	3.0943	3.09222	3.47172			35	265.64	267.317	302.089
						36	3.01748	3.01493	3.38557			36	268.658	270.332	305.475
						37	2.94398	2.94146	3.3034			37	271.602	273.273	308.778
						38	2.87339	2.87078	3.22502			38	274.475	276.144	312.003
						39	2.80614	2.80355	3.15008			39	277.281	278.947	315.153
						40	2.74177	2.73921	3.07812			40	280.023	281.687	318.231
						41	2.67995	2.67641	3.00936			41	282.703	284.363	321.241
						42	2.62046	2.61598	2.94333			42	285.323	286.979	324.184
						43	2.56342	2.55794	2.88009			43	287.887	289.537	327.064
						44	2.50856	2.50228	2.81941			44	290.395	292.039	329.884
						45	2.45576	2.449	2.76096			45	292.851	294.488	332.645
						46	2.4049	2.39776	2.7049			46	295.256	296.886	335.35
						47	2.35587	2.34765	2.65067			47	297.612	299.234	338
						48	2.30858	2.29948	2.59853			48	299.92	301.533	340.599
						49	2.26299	2.25329	2.5521			49	302.183	303.786	343.151
						50	2.21895	2.20905	2.50657			50	304.402	305.995	345.657
						51	2.17632	2.16677	2.46105			51	306.579	308.162	348.118
						52	2.13509	2.12609	2.41676			52	308.714	310.288	350.535
						53	2.09517	2.08577	2.37569			53	310.809	312.374	352.911
						54	2.05649	2.04688	2.33459			54	312.865	314.421	355.245
						55	2.01901	2.00944	2.29381			55	314.884	316.43	357.539
						56	1.98266	1.97343	2.25637			56	316.867	318.404	359.796
						57	1.9474	1.93886	2.21894			57	318.815	320.343	362.015
						58	1.91346	1.9055	2.1815			58	320.728	322.248	364.196
						59	1.88063	1.87242	2.14695			59	322.609	324.121	366.343
						60	1.84882	1.84041	2.11275			60	324.457	325.961	368.456
						61	1.81799	1.80945	2.07857			61	326.275	327.77	370.534
						62	1.78809	1.77957	2.04531			62	328.064	329.55	372.58
						63	1.75908	1.75073	2.01304			63	329.823	331.301	374.593
						64	1.73091	1.72291	1.98147			64	331.554	333.024	376.574
						65	1.70353	1.6956	1.95056			65	333.257	334.719	378.525
						66	1.67698	1.66909	1.92036			66	334.934	336.388	380.445
						67	1.65117	1.64335	1.89083			67	336.585	338.032	382.336
						68	1.62603	1.61834	1.86199			68	338.211	339.65	384.198
						69	1.60153	1.594	1.83384			69	339.813	341.244	386.032
						70	1.57763	1.57033	1.80638			70	341.39	342.814	387.838
						71	1.55427	1.54732	1.7796			71	342.945	344.362	389.618
						72	1.53143	1.52491	1.75353			72	344.476	345.887	391.371
						73	1.50929	1.50306	1.72812			73	345.985	347.39	393.099
						74	1.4878	1.48175	1.70341			74	347.473	348.871	394.803
						75	1.46682	1.46094	1.6788			75	348.94	350.332	396.482
						76	1.44635	1.44062	1.65465			76	350.386	351.773	398.136
						77	1.42635	1.42089	1.63102			77	351.813	353.194	399.767
						78	1.40679	1.40164	1.60789			78	353.219	354.596	401.375
						79	1.38764	1.38285	1.58528			79	354.607	355.978	402.96
						80	1.36888	1.36449	1.56319			80	355.976	357.343	404.524
						81	1.35047	1.34656	1.5416			81	357.326	358.689	406.065
						82	1.33239	1.329	1.52052			82	358.659	360.018	407.586
						83	1.31462	1.31183	1.49996			83	359.973	361.33	409.086
						84	1.29747	1.295	1.47991			84	361.271	362.625	410.566
						85	1.28072	1.27849	1.46037			85	362.552	363.904	412.026
						86	1.26432	1.26229	1.44134			86	363.816	365.166	413.467
						87	1.24823	1.24637	1.42273			87	365.064	366.412	414.89
						88	1.23245	1.23071	1.40404			88	366.297	367.643	416.294
						89	1.21697	1.21551	1.38574			89	367.514	368.859	417.68
						90	1.20175	1.20059	1.36787			90	368.715	370.059	419.048
						91	1.18679	1.18592	1.35041			91	369.902	371.245	420.398
						92	1.17207	1.1715	1.33335			92	371.074	372.417	421.731
						93	1.15757	1.1573	1.31671			93	372.232	373.574	423.048
						94	1.14328	1.14331	1.30047			94	373.375	374.717	424.349
						95	1.12951	1.12952	1.28466			95	374.505	375.847	425.633
						96	1.11599	1.11589	1.26925			96	375.621	376.963	426.903
						97	1.10271	1.10243	1.25426			97	376.723	378.065	428.157
						98	1.08967	1.08911	1.23968			98	377.813	379.154	429.396
						99	1.07686	1.07591	1.22502			99	378.89	380.23	430.622
						100	1.06427	1.06282	1.21037			100	379.954	381.293	431.832
						101	1.05188	1.05033	1.196			101	381.006	382.343	433.028
						102	1.03969	1.0381	1.18191			102	382.046	383.381	434.21
						103	1.02769	1.02607	1.16811			103	383.073	384.407	435.378
						104	1.01587	1.01424	1.15459			104	384.089	385.422	436.532
						105	1.00426	1.0026	1.14135			105	385.093	386.424	437.674
						106	0.99305	0.99115	1.12839			106	386.087	387.415	438.802
						107	0.98206	0.97987	1.11571			107	387.069	388.395	439.918
						108	0.97129	0.96877	1.10332			108	388.04	389.364	441.021
						109	0.96073	0.95783	1.09121			109	389.001	390.322	442.112
						110	0.95038	0.94705	1.07933			110	389.951	391.269	443.192
						111	0.94024	0.93643	1.06737			111	390.891	392.205	444.259
						112	0.9303	0.92595	1.05562			112	391.822	393.131	445.315
						113	0.92056	0.91572	1.04408			113	392.742	394.047	446.359
						114	0.91101	0.90567	1.03276			114	393.653	394.953	447.392
						115	0.90165	0.89579	1.02166			115	394.555	395.848	448.413
						116	0.89242	0.88606	1.01077			116	395.447	396.735	449.424
						117	0.88323	0.87648	1.00011			117	396.33	397.611	450.424
						118	0.87417	0.86706	0.98965			118	397.205	398.478	451.414
						119	0.86523	0.85778	0.97941			119	398.07	399.336	452.393
						120	0.8564	0.84864	0.96939			120	398.926	400.185	453.363
						121	0.84768	0.83964	0.95959			121	399.774	401.024	454.322
						122	0.83905	0.83078	0.9498			122	400.613	401.855	455.272
						123	0.83052	0.82204	0.94005			123	401.443	402.677	456.212
						124	0.82206	0.81343	0.93046			124	402.266	403.49	457.143
						125	0.81368	0.80499	0.92104			125	403.079	404.295	458.064
						126	0.80536	0.79671	0.91178			126	403.885	405.092	458.975
						127	0.79729	0.78856	0.90268			127	404.682	405.881	459.878
						128	0.78949	0.78053	0.89375			128	405.471	406.661	460.772
						129	0.78182	0.77264	0.88497			129	406.253	407.434	461.657
						130	0.7743	0.76487	0.87636			130	407.027	408.199	462.533
						131	0.76692	0.75722	0.86791			131	407.794	408.956	463.401
						132	0.75967	0.74969	0.85962			132	408.554	409.706	464.261
						133	0.75257	0.74227	0.85148			133	409.307	410.448	465.112
						134	0.7456	0.73498	0.84337			134	410.052	411.183	465.955
						135	0.73878	0.72779	0.8354			135	410.791	411.911	466.791
						136	0.73209	0.72071	0.82756			136	411.523	412.631	467.618
						137	0.72555	0.71376	0.81983			137	412.249	413.345	468.438
						138	0.7189	0.70692	0.81224			138	412.968	414.052	469.251
						139	0.71227	0.7002	0.80475			139	413.68	414.752	470.055
						140	0.70572	0.69358	0.79738			140	414.386	415.446	470.853
						141	0.69925	0.68707	0.79013			141	415.085	416.133	471.643
						142	0.69287	0.68066	0.78299			142	415.778	416.814	472.426
						143	0.68657	0.67436	0.77595			143	416.464	417.488	473.202
						144	0.68036	0.66816	0.76902			144	417.145	418.156	473.971
						145	0.67423	0.66207	0.76219			145	417.819	418.818	474.733
						146	0.66818	0.65607	0.75547			146	418.487	419.474	475.488
						147	0.66222	0.65017	0.74883			147	419.149	420.124	476.237
						148	0.65634	0.64437	0.7423			148	419.806	420.769	476.98
						149	0.65055	0.63865	0.73586			149	420.456	421.407	477.715
						150	0.64484	0.633	0.7295			150	421.101	422.04	478.445
						151	0.63922	0.62745	0.72323			151	421.74	422.668	479.168
						152	0.63368	0.62197	0.71705			152	422.374	423.29	479.885
						153	0.62799	0.61657	0.71095			153	423.002	423.906	480.596
						154	0.62236	0.61125	0.70493			154	423.624	424.518	481.301
						155	0.61678	0.60601	0.69898			155	424.241	425.124	482
						156	0.61126	0.60084	0.69312			156	424.852	425.724	482.693
						157	0.60579	0.59574	0.68737			157	425.458	426.32	483.381
						158	0.60038	0.59071	0.68169			158	426.058	426.911	484.062
						159	0.59502	0.58575	0.67609			159	426.653	427.497	484.738
						160	0.58972	0.58085	0.67056			160	427.243	428.078	485.409
						161	0.58447	0.57601	0.6651			161	427.828	428.654	486.074
						162	0.57928	0.57124	0.65971			162	428.407	429.225	486.734
						163	0.57414	0.56652	0.65438			163	428.981	429.791	487.388
						164	0.56906	0.56185	0.64911			164	429.55	430.353	488.037
						165	0.56403	0.55723	0.6439			165	430.114	430.91	488.681
						166	0.55905	0.55267	0.63875			166	430.673	431.463	489.32
						167	0.55415	0.54815	0.63366			167	431.227	432.011	489.953
						168	0.54936	0.54368	0.62862			168	431.777	432.555	490.582
						169	0.54464	0.53925	0.62362			169	432.321	433.094	491.206
						170	0.53997	0.53486	0.61868			170	432.861	433.629	491.824
						171	0.53538	0.53051	0.61379			171	433.397	434.16	492.438
						172	0.53084	0.52619	0.60893			172	433.928	434.686	493.047
						173	0.52637	0.52192	0.60412			173	434.454	435.208	493.651
						174	0.52196	0.5177	0.59935			174	434.976	435.725	494.251
						175	0.51762	0.51352	0.59462			175	435.493	436.239	494.845
						176	0.51333	0.50937	0.58992			176	436.007	436.748	495.435
						177	0.50912	0.50527	0.5853			177	436.516	437.253	496.02
						178	0.50497	0.50119	0.58078			178	437.021	437.755	496.601
						179	0.50088	0.49715	0.5763			179	437.522	438.252	497.177
						180	0.49685	0.49315	0.57187			180	438.019	438.745	497.749
						181	0.49289	0.48917	0.56748			181	438.512	439.234	498.317
						182	0.4889	0.48522	0.56312			182	439	439.719	498.88
						183	0.48486	0.4813	0.55881			183	439.485	440.201	499.439
						184	0.48086	0.47742	0.55453			184	439.966	440.678	499.993
						185	0.4769	0.47357	0.55029			185	440.443	441.152	500.544
						186	0.47299	0.46977	0.54607			186	440.916	441.621	501.09
						187	0.46911	0.46601	0.54189			187	441.385	442.087	501.632
						188	0.46527	0.4623	0.53774			188	441.85	442.55	502.169
						189	0.46147	0.45861	0.53362			189	442.312	443.008	502.703
						190	0.45771	0.45498	0.52952			190	442.77	443.463	503.232
						191	0.45399	0.45138	0.52545			191	443.224	443.915	503.758
						192	0.45031	0.44782	0.5214			192	443.674	444.363	504.279
						193	0.44667	0.44431	0.51738			193	444.121	444.807	504.797
						194	0.44307	0.44084	0.51337			194	444.564	445.248	505.31
						195	0.43951	0.43742	0.50938			195	445.003	445.685	505.819
						196	0.43599	0.43405	0.50541			196	445.439	446.119	506.325
						197	0.43251	0.43072	0.50145			197	445.872	446.55	506.826
						198	0.42907	0.42739	0.49761			198	446.301	446.977	507.324
						199	0.42567	0.4241	0.49383			199	446.726	447.401	507.818
						200	0.4223	0.42085	0.49008			200	447.149	447.822	508.308
						201	0.41898	0.41763	0.48637			201	447.568	448.24	508.794
						202	0.4157	0.41445	0.48268			202	447.983	448.654	509.277
						203	0.41246	0.41131	0.47903			203	448.396	449.066	509.756
						204	0.40925	0.40821	0.4754			204	448.805	449.474	510.231
						205	0.40609	0.40514	0.4718			205	449.211	449.879	510.703
						206	0.40296	0.40211	0.46823			206	449.614	450.281	511.171
						207	0.39988	0.39911	0.46468			207	450.014	450.68	511.636
						208	0.39683	0.39614	0.46116			208	450.411	451.076	512.097
						209	0.39383	0.39318	0.45766			209	450.805	451.469	512.555
						210	0.39086	0.39025	0.45419			210	451.196	451.86	513.009
						211	0.38793	0.38735	0.45074			211	451.583	452.247	513.46
						212	0.38492	0.38448	0.44732			212	451.968	452.632	513.907
						213	0.38194	0.38165	0.44391			213	452.35	453.013	514.351
						214	0.37899	0.37884	0.44053			214	452.729	453.392	514.791
						215	0.37607	0.37607	0.43717			215	453.105	453.768	515.229
						216	0.37319	0.37333	0.43383			216	453.479	454.141	515.662
						217	0.37034	0.37061	0.43051			217	453.849	454.512	516.093
						218	0.36751	0.36793	0.42721			218	454.216	454.88	516.52
						219	0.36473	0.36526	0.42401			219	454.581	455.245	516.944
						220	0.36197	0.36261	0.42084			220	454.943	455.608	517.365
						221	0.35924	0.35999	0.41769			221	455.302	455.968	517.783
						222	0.35655	0.3574	0.41458			222	455.659	456.325	518.197
						223	0.35388	0.35483	0.4115			223	456.013	456.68	518.609
						224	0.35125	0.35229	0.40844			224	456.364	457.032	519.017
						225	0.34865	0.34977	0.40542			225	456.713	457.382	519.423
						226	0.34608	0.34729	0.40242			226	457.059	457.729	519.825
						227	0.34354	0.34483	0.39945			227	457.402	458.074	520.225
						228	0.34104	0.34239	0.39651			228	457.743	458.417	520.621
						229	0.33857	0.33998	0.3936			229	458.082	458.757	521.015
						230	0.33612	0.33757	0.39072			230	458.418	459.094	521.405
						231	0.33371	0.33519	0.38786			231	458.752	459.429	521.793
						232	0.33133	0.33283	0.38503			232	459.083	459.762	522.178
						233	0.32899	0.3305	0.38223			233	459.412	460.093	522.561
						234	0.32667	0.32818	0.37946			234	459.739	460.421	522.94
						235	0.32438	0.32589	0.37671			235	460.063	460.747	523.317
						236	0.32204	0.32362	0.37399			236	460.385	461.07	523.691
						237	0.31971	0.32138	0.3713			237	460.705	461.392	524.062
						238	0.3174	0.31915	0.36864			238	461.022	461.711	524.431
						239	0.31512	0.31695	0.366			239	461.337	462.028	524.797
						240	0.31286	0.31475	0.3634			240	461.65	462.343	525.16
						241	0.31062	0.31256	0.36083			241	461.961	462.655	525.521
						242	0.30841	0.31039	0.35828			242	462.269	462.966	525.879
						243	0.30622	0.30824	0.35576			243	462.575	463.274	526.235
						244	0.30405	0.3061	0.35327			244	462.88	463.58	526.588
						245	0.30191	0.30398	0.3508			245	463.181	463.884	526.939
						246	0.29979	0.30188	0.34837			246	463.481	464.186	527.287
						247	0.2977	0.29979	0.34596			247	463.779	464.486	527.633
						248	0.29562	0.29772	0.34357			248	464.075	464.783	527.977
						249	0.29357	0.29567	0.34122			249	464.368	465.079	528.318
						250	0.29155	0.29364	0.33889			250	464.66	465.373	528.657
						251	0.28955	0.29162	0.33659			251	464.949	465.664	528.994
						252	0.28757	0.28962	0.33431			252	465.237	465.954	529.328
						253	0.28562	0.28764	0.33206			253	465.522	466.241	529.66
						254	0.28368	0.28568	0.32984			254	465.806	466.527	529.99
						255	0.28178	0.28373	0.32765			255	466.088	466.811	530.317
						256	0.27989	0.2818	0.32548			256	466.368	467.093	530.643
						257	0.27803	0.27989	0.32334			257	466.646	467.373	530.966
						258	0.27619	0.27799	0.32122			258	466.922	467.651	531.287
						259	0.27438	0.27612	0.31913			259	467.196	467.927	531.607
						260	0.27253	0.27426	0.31705			260	467.469	468.201	531.924
						261	0.27067	0.27241	0.31496			261	467.74	468.473	532.239
						262	0.26883	0.27056	0.3129			262	468.008	468.744	532.551
						263	0.26701	0.26873	0.31086			263	468.275	469.013	532.862
						264	0.2652	0.26691	0.30884			264	468.541	469.28	533.171
						265	0.26341	0.26511	0.30683			265	468.804	469.545	533.478
						266	0.26164	0.26332	0.30484			266	469.066	469.808	533.783
						267	0.25988	0.26155	0.30288			267	469.326	470.07	534.086
						268	0.25815	0.2598	0.30093			268	469.584	470.329	534.387
						269	0.25642	0.25806	0.299			269	469.84	470.587	534.686
						270	0.25472	0.25633	0.29708			270	470.095	470.844	534.983
						271	0.25303	0.25463	0.29518			271	470.348	471.098	535.278
						272	0.25136	0.25293	0.2933			272	470.599	471.351	535.571
						273	0.2497	0.25126	0.29144			273	470.849	471.603	535.863
						274	0.24806	0.24959	0.28959			274	471.097	471.852	536.152
						275	0.24644	0.24794	0.28775			275	471.343	472.1	536.44
						276	0.24483	0.24631	0.28593			276	471.588	472.346	536.726
						277	0.24324	0.2447	0.28413			277	471.831	472.591	537.01
						278	0.24167	0.2431	0.28234			278	472.073	472.834	537.292
						279	0.24012	0.24151	0.28056			279	472.313	473.076	537.573
						280	0.23858	0.23994	0.2788			280	472.552	473.316	537.852
						281	0.23705	0.23839	0.27705			281	472.789	473.554	538.129
						282	0.23555	0.23684	0.27531			282	473.024	473.791	538.404
						283	0.23406	0.23527	0.27359			283	473.259	474.026	538.678
						284	0.23256	0.2337	0.27188			284	473.491	474.26	538.95
						285	0.23105	0.23215	0.27018			285	473.722	474.492	539.22
						286	0.22955	0.2306	0.26849			286	473.952	474.723	539.488
						287	0.22806	0.22907	0.26681			287	474.18	474.952	539.755
						288	0.22658	0.22755	0.26515			288	474.406	475.179	540.02
						289	0.22512	0.22604	0.26349			289	474.631	475.405	540.284
						290	0.22367	0.22454	0.26184			290	474.855	475.63	540.546
						291	0.22223	0.22305	0.26021			291	475.077	475.853	540.806
						292	0.2208	0.22157	0.25858			292	475.298	476.074	541.064
						293	0.21938	0.2201	0.25696			293	475.518	476.295	541.321
						294	0.21798	0.21864	0.25535			294	475.735	476.513	541.577
						295	0.21659	0.2172	0.25375			295	475.952	476.73	541.83
						296	0.21521	0.21576	0.25216			296	476.167	476.946	542.083
						297	0.21385	0.21434	0.25057			297	476.381	477.16	542.333
						298	0.21249	0.21292	0.249			298	476.594	477.373	542.582
						299	0.21115	0.21152	0.24743			299	476.805	477.585	542.83
						300	0.20982	0.21012	0.24586			300	477.015	477.795	543.075
						301	0.20851	0.20874	0.24431			301	477.223	478.004	543.32
						302	0.2072	0.20737	0.24278			302	477.43	478.211	543.563
						303	0.20591	0.20601	0.24126			303	477.636	478.417	543.804
						304	0.20463	0.20466	0.23975			304	477.841	478.622	544.044
						305	0.20336	0.20332	0.23826			305	478.044	478.825	544.282
						306	0.20211	0.20199	0.23677			306	478.246	479.027	544.519
						307	0.20086	0.20068	0.2353			307	478.447	479.228	544.754
						308	0.19962	0.19937	0.23384			308	478.647	479.427	544.988
						309	0.19838	0.19808	0.23239			309	478.845	479.625	545.22
						310	0.19715	0.19679	0.23095			310	479.042	479.822	545.451
						311	0.19592	0.19551	0.22953			311	479.238	480.018	545.681
						312	0.19471	0.19425	0.22811			312	479.433	480.212	545.909
						313	0.1935	0.193	0.22671			313	479.626	480.405	546.135
						314	0.1923	0.19176	0.22532			314	479.819	480.597	546.361
						315	0.19111	0.19053	0.22394			315	480.01	480.787	546.585
						316	0.18993	0.18931	0.22258			316	480.2	480.976	546.807
						317	0.18876	0.1881	0.22122			317	480.389	481.164	547.028
						318	0.1876	0.1869	0.21988			318	480.576	481.351	547.248
						319	0.18645	0.18571	0.21854			319	480.763	481.537	547.467
						320	0.1853	0.18453	0.21723			320	480.948	481.722	547.684
						321	0.18416	0.18336	0.21592			321	481.132	481.905	547.9
						322	0.18303	0.18221	0.21462			322	481.315	482.087	548.115
						323	0.18191	0.18106	0.21333			323	481.497	482.268	548.328
						324	0.18079	0.17993	0.21206			324	481.678	482.448	548.54
						325	0.17969	0.17879	0.2108			325	481.857	482.627	548.751
						326	0.17859	0.17763	0.20955			326	482.036	482.805	548.96
						327	0.1775	0.17648	0.20831			327	482.214	482.981	549.169
						328	0.17641	0.17534	0.20708			328	482.39	483.156	549.376
						329	0.17533	0.17421	0.20587			329	482.565	483.331	549.582
						330	0.17426	0.17309	0.20466			330	482.74	483.504	549.786
						331	0.1732	0.17197	0.20347			331	482.913	483.676	549.99
						332	0.17214	0.17087	0.20229			332	483.085	483.847	550.192
						333	0.17111	0.16978	0.20112			333	483.256	484.016	550.393
						334	0.17007	0.16869	0.19996			334	483.426	484.185	550.593
						335	0.16905	0.16761	0.19881			335	483.595	484.353	550.792
						336	0.16803	0.16654	0.19762			336	483.763	484.519	550.99
						337	0.16702	0.16548	0.19644			337	483.93	484.685	551.186
						338	0.16602	0.16443	0.19526			338	484.096	484.849	551.381
						339	0.16503	0.16339	0.1941			339	484.261	485.012	551.575
						340	0.16404	0.16235	0.19294			340	484.425	485.175	551.768
						341	0.16306	0.16133	0.19179			341	484.588	485.336	551.96
						342	0.16209	0.16031	0.19065			342	484.75	485.496	552.151
						343	0.16112	0.1593	0.18952			343	484.912	485.656	552.34
						344	0.16017	0.1583	0.1884			344	485.072	485.814	552.529
						345	0.15922	0.15731	0.18728			345	485.231	485.971	552.716
						346	0.15827	0.15633	0.18617			346	485.389	486.128	552.902
						347	0.15734	0.15536	0.18507			347	485.547	486.283	553.087
						348	0.15641	0.15439	0.18398			348	485.703	486.437	553.271
						349	0.15548	0.15344	0.1829			349	485.858	486.591	553.454
						350	0.15457	0.15249	0.18183			350	486.013	486.743	553.636
						351	0.15366	0.15156	0.18076			351	486.167	486.895	553.817
						352	0.15275	0.15063	0.17971			352	486.319	487.046	553.996
						353	0.15186	0.14971	0.17866			353	486.471	487.195	554.175
						354	0.15097	0.1488	0.17762			354	486.622	487.344	554.353
						355	0.15009	0.14789	0.17659			355	486.772	487.492	554.529
						356	0.14921	0.147	0.17557			356	486.922	487.639	554.705
						357	0.14834	0.14611	0.17455			357	487.07	487.785	554.879
						358	0.14747	0.14524	0.17355			358	487.217	487.93	555.053
						359	0.14661	0.14437	0.17255			359	487.364	488.075	555.225
						360	0.14576	0.14351	0.17156			360	487.51	488.218	555.397
						361	0.14491	0.14266	0.17058			361	487.655	488.361	555.568
						362	0.14407	0.14182	0.16961			362	487.799	488.503	555.737
						363	0.14324	0.14098	0.16864			363	487.942	488.644	555.906
						364	0.14241	0.1401	0.16768			364	488.084	488.784	556.074
						365	0.14159	0.13923	0.16674			365	488.226	488.923	556.24
						366	0.14077	0.13836	0.1658			366	488.367	489.061	556.406
						367	0.13996	0.1375	0.16487			367	488.507	489.199	556.571
						368	0.13915	0.13665	0.16395			368	488.646	489.336	556.735
						369	0.13835	0.1358	0.16303			369	488.784	489.471	556.898
						370	0.13755	0.13496	0.16209			370	488.922	489.606	557.06
						371	0.13676	0.13412	0.16115			371	489.058	489.74	557.221
						372	0.13598	0.13329	0.16022			372	489.194	489.874	557.381
						373	0.1352	0.13247	0.1593			373	489.33	490.006	557.541
						374	0.13442	0.13165	0.15838			374	489.464	490.138	557.699
						375	0.13365	0.13083	0.15747			375	489.598	490.269	557.857
						376	0.13289	0.13003	0.15657			376	489.731	490.399	558.013
						377	0.13213	0.12923	0.15567			377	489.863	490.528	558.169
						378	0.13137	0.12843	0.15478			378	489.994	490.656	558.324
						379	0.13062	0.12765	0.1539			379	490.125	490.784	558.477
						380	0.12988	0.12686	0.15302			380	490.255	490.911	558.63
						381	0.12914	0.12609	0.15215			381	490.384	491.037	558.783
						382	0.12841	0.12532	0.15128			382	490.512	491.162	558.934
						383	0.12769	0.12455	0.15042			383	490.64	491.287	559.084
						384	0.12697	0.12379	0.14957			384	490.767	491.411	559.234
						385	0.12625	0.12304	0.14872			385	490.893	491.534	559.383
						386	0.12554	0.12229	0.14788			386	491.019	491.656	559.53
						387	0.12484	0.12155	0.14704			387	491.143	491.777	559.678
						388	0.12413	0.12082	0.14622			388	491.268	491.898	559.824
						389	0.12344	0.12009	0.14539			389	491.391	492.018	559.969
						390	0.12275	0.11937	0.14458			390	491.514	492.138	560.114
						391	0.12206	0.11865	0.14377			391	491.636	492.256	560.257
						392	0.12137	0.11794	0.14297			392	491.757	492.374	560.4
						393	0.1207	0.11724	0.14217			393	491.878	492.492	560.543
						394	0.12002	0.11654	0.14138			394	491.998	492.608	560.684
						395	0.11935	0.11585	0.1406			395	492.117	492.724	560.825
						396	0.11868	0.11516	0.13982			396	492.236	492.839	560.964
						397	0.11802	0.11448	0.13905			397	492.354	492.954	561.103
						398	0.11736	0.11381	0.13828			398	492.471	493.067	561.242
						399	0.11671	0.11314	0.13752			399	492.588	493.181	561.379
						400	0.11606	0.11248	0.13677			400	492.704	493.293	561.516
						401	0.11541	0.11182	0.13603			401	492.82	493.405	561.652
						402	0.11477	0.11114	0.13528			402	492.934	493.516	561.787
						403	0.11413	0.11047	0.13455			403	493.048	493.626	561.922
						404	0.1135	0.1098	0.1338			404	493.162	493.736	562.056
						405	0.11287	0.10914	0.13305			405	493.275	493.845	562.189
						406	0.11224	0.10848	0.13231			406	493.387	493.954	562.321
						407	0.11162	0.10782	0.13157			407	493.499	494.062	562.453
						408	0.111	0.10717	0.13083			408	493.61	494.169	562.583
						409	0.11038	0.10653	0.1301			409	493.72	494.275	562.714
						410	0.10976	0.10589	0.12938			410	493.83	494.381	562.843
						411	0.10915	0.10525	0.12866			411	493.939	494.487	562.972
						412	0.10855	0.10462	0.12795			412	494.048	494.591	563.1
						413	0.10794	0.10399	0.12723			413	494.155	494.695	563.227
						414	0.10734	0.10337	0.12653			414	494.263	494.799	563.353
						415	0.10674	0.10275	0.12583			415	494.37	494.901	563.479
						416	0.10615	0.10214	0.12513			416	494.476	495.003	563.604
						417	0.10556	0.10153	0.12444			417	494.581	495.105	563.729
						418	0.10497	0.10092	0.12376			418	494.686	495.206	563.852
						419	0.10438	0.10032	0.12308			419	494.791	495.306	563.976
						420	0.1038	0.09973	0.1224			420	494.894	495.406	564.098
						421	0.10322	0.09914	0.12173			421	494.998	495.505	564.22
						422	0.10264	0.09855	0.12106			422	495.1	495.604	564.341
						423	0.10207	0.09797	0.1204			423	495.202	495.702	564.461
						424	0.10149	0.09739	0.11974			424	495.304	495.799	564.581
						425	0.10092	0.09682	0.11909			425	495.405	495.896	564.7
						426	0.10036	0.09625	0.11844			426	495.505	495.992	564.818
						427	0.09979	0.09569	0.1178			427	495.605	496.088	564.936
						428	0.09923	0.09513	0.11716			428	495.704	496.183	565.053
						429	0.09867	0.09457	0.11653			429	495.803	496.277	565.17
						430	0.09814	0.09402	0.1159			430	495.901	496.371	565.286
						431	0.0976	0.09348	0.11528			431	495.999	496.465	565.401
						432	0.09707	0.09294	0.11466			432	496.096	496.558	565.516
						433	0.09654	0.0924	0.11404			433	496.192	496.65	565.63
						434	0.09601	0.09187	0.11344			434	496.288	496.742	565.743
						435	0.09549	0.09134	0.11283			435	496.384	496.833	565.856
						436	0.09497	0.09082	0.11223			436	496.479	496.924	565.968
						437	0.09445	0.0903	0.11164			437	496.573	497.015	566.08
						438	0.09393	0.08979	0.11104			438	496.667	497.104	566.191
						439	0.09342	0.08928	0.11044			439	496.76	497.194	566.301
						440	0.09291	0.08877	0.10985			440	496.853	497.282	566.411
						441	0.09241	0.08825	0.10926			441	496.946	497.371	566.521
						442	0.09191	0.08773	0.10867			442	497.038	497.458	566.629
						443	0.09141	0.08721	0.10809			443	497.129	497.546	566.737
						444	0.09091	0.0867	0.10751			444	497.22	497.632	566.845
						445	0.09042	0.08619	0.10694			445	497.31	497.719	566.952
						446	0.08993	0.08568	0.10637			446	497.4	497.804	567.058
						447	0.08944	0.08518	0.1058			447	497.49	497.889	567.164
						448	0.08895	0.08468	0.10524			448	497.579	497.974	567.269
						449	0.08847	0.08418	0.10468			449	497.667	498.058	567.374
						450	0.08799	0.08369	0.10412			450	497.755	498.142	567.478
						451	0.08751	0.0832	0.10357			451	497.843	498.225	567.582
						452	0.08704	0.08272	0.10302			452	497.93	498.308	567.685
						453	0.08656	0.08223	0.10247			453	498.016	498.39	567.787
						454	0.08609	0.08175	0.10193			454	498.102	498.472	567.889
						455	0.08562	0.08128	0.10139			455	498.188	498.553	567.99
						456	0.08516	0.08081	0.10085			456	498.273	498.634	568.091
						457	0.0847	0.08034	0.10032			457	498.358	498.714	568.191
						458	0.08424	0.07987	0.09979			458	498.442	498.794	568.291
						459	0.08378	0.07941	0.09927			459	498.526	498.874	568.391
						460	0.08332	0.07895	0.09874			460	498.609	498.952	568.489
						461	0.08287	0.0785	0.09823			461	498.692	499.031	568.588
						462	0.08242	0.07805	0.09771			462	498.774	499.109	568.685
						463	0.08197	0.0776	0.0972			463	498.856	499.187	568.782
						464	0.08152	0.07715	0.09669			464	498.938	499.264	568.879
						465	0.08107	0.07671	0.09618			465	499.019	499.34	568.975
						466	0.08063	0.07627	0.09568			466	499.1	499.417	569.071
						467	0.08019	0.07584	0.09518			467	499.18	499.493	569.166
						468	0.07975	0.07541	0.09468			468	499.26	499.568	569.261
						469	0.07931	0.07498	0.09419			469	499.339	499.643	569.355
						470	0.07888	0.07456	0.09369			470	499.418	499.718	569.449
						471	0.07845	0.07414	0.0932			471	499.496	499.792	569.542
						472	0.07802	0.07372	0.09272			472	499.574	499.865	569.635
						473	0.07759	0.0733	0.09224			473	499.652	499.939	569.727
						474	0.07716	0.07289	0.09176			474	499.729	500.012	569.819
						475	0.07673	0.07249	0.09128			475	499.806	500.084	569.91
						476	0.07631	0.07208	0.09081			476	499.882	500.156	570.001
						477	0.07589	0.07168	0.09034			477	499.958	500.228	570.091
						478	0.07548	0.07128	0.08987			478	500.033	500.299	570.181
						479	0.07507	0.07088	0.0894			479	500.108	500.37	570.27
						480	0.07467	0.07048	0.08894			480	500.183	500.44	570.359
						481	0.07426	0.07008	0.08848			481	500.257	500.511	570.448
						482	0.07387	0.06969	0.08802			482	500.331	500.58	570.536
						483	0.07347	0.06929	0.08757			483	500.405	500.65	570.623
						484	0.07307	0.0689	0.08711			484	500.478	500.718	570.71
						485	0.07268	0.06852	0.08667			485	500.55	500.787	570.797
						486	0.07229	0.06813	0.08622			486	500.623	500.855	570.883
						487	0.0719	0.06775	0.08577			487	500.695	500.923	570.969
						488	0.07151	0.06737	0.08533			488	500.766	500.99	571.054
						489	0.07113	0.067	0.08489			489	500.837	501.057	571.139
						490	0.07075	0.06662	0.08445			490	500.908	501.124	571.224
						491	0.07037	0.06625	0.08402			491	500.978	501.19	571.308
						492	0.06999	0.06588	0.08359			492	501.048	501.256	571.391
						493	0.06962	0.06552	0.08316			493	501.118	501.321	571.475
						494	0.06924	0.06515	0.08273			494	501.187	501.387	571.557
						495	0.06887	0.06479	0.0823			495	501.256	501.451	571.64
						496	0.0685	0.06443	0.08188			496	501.325	501.516	571.721
						497	0.06813	0.06407	0.08146			497	501.393	501.58	571.803
						498	0.06777	0.06372	0.08104			498	501.461	501.644	571.884
						499	0.0674	0.06337	0.08063			499	501.528	501.707	571.965
						500	0.06704	0.06302	0.08021			500	501.595	501.77	572.045
						501	0.06668	0.06267	0.0798			501	501.662	501.833	572.125
						502	0.06632	0.06233	0.07939			502	501.728	501.895	572.204
						503	0.06597	0.06198	0.07898			503	501.794	501.957	572.283
						504	0.06561	0.06164	0.07858			504	501.86	502.019	572.362
						505	0.06526	0.0613	0.07817			505	501.925	502.08	572.44
						506	0.06491	0.06097	0.07777			506	501.99	502.141	572.518
						507	0.06456	0.06064	0.07738			507	502.054	502.202	572.595
						508	0.06421	0.0603	0.07699			508	502.119	502.262	572.672
						509	0.06387	0.05998	0.0766			509	502.182	502.322	572.748
						510	0.06353	0.05965	0.07621			510	502.246	502.382	572.825
						511	0.06319	0.05932	0.07582			511	502.309	502.441	572.901
						512	0.06284	0.059	0.07544			512	502.372	502.5	572.976
						513	0.06251	0.05868	0.07506			513	502.434	502.559	573.051
						514	0.06217	0.05836	0.07468			514	502.497	502.617	573.126
						515	0.06183	0.05804	0.0743			515	502.558	502.675	573.2
						516	0.0615	0.05773	0.07393			516	502.62	502.733	573.274
						517	0.06117	0.05742	0.07355			517	502.681	502.79	573.347
						518	0.06084	0.05711	0.07318			518	502.742	502.847	573.421
						519	0.06051	0.0568	0.07281			519	502.802	502.904	573.493
						520	0.06018	0.05649	0.07244			520	502.863	502.96	573.566
						521	0.05986	0.05619	0.07208			521	502.923	503.017	573.638
						522	0.05953	0.05589	0.07172			522	502.982	503.073	573.71
						523	0.05921	0.05559	0.07135			523	503.041	503.128	573.781
						524	0.05889	0.05529	0.07099			524	503.1	503.183	573.852
						525	0.05857	0.05499	0.07064			525	503.159	503.238	573.923
						526	0.05825	0.0547	0.07028			526	503.217	503.293	573.993
						527	0.05794	0.05441	0.06993			527	503.275	503.348	574.063
						528	0.05763	0.05411	0.06957			528	503.333	503.402	574.132
						529	0.05733	0.05382	0.06922			529	503.39	503.455	574.202
						530	0.05702	0.05354	0.06887			530	503.447	503.509	574.271
						531	0.05672	0.05325	0.06852			531	503.504	503.562	574.339
						532	0.05641	0.05297	0.06818			532	503.56	503.615	574.407
						533	0.05611	0.05269	0.06783			533	503.616	503.668	574.475
						534	0.05581	0.05241	0.06749			534	503.672	503.72	574.543
						535	0.05552	0.05213	0.06715			535	503.727	503.772	574.61
						536	0.05522	0.05185	0.06681			536	503.783	503.824	574.677
						537	0.05493	0.05158	0.06647			537	503.838	503.876	574.743
						538	0.05463	0.05131	0.06613			538	503.892	503.927	574.809
						539	0.05434	0.05103	0.0658			539	503.947	503.978	574.875
						540	0.05405	0.05076	0.06546			540	504.001	504.029	574.94
						541	0.05377	0.0505	0.06513			541	504.054	504.079	575.006
						542	0.05348	0.05023	0.0648			542	504.108	504.13	575.07
						543	0.05319	0.04997	0.06447			543	504.161	504.18	575.135
						544	0.05291	0.0497	0.06414			544	504.214	504.229	575.199
						545	0.05263	0.04944	0.06382			545	504.267	504.279	575.263
						546	0.05235	0.04918	0.06349			546	504.319	504.328	575.326
						547	0.05207	0.04892	0.06317			547	504.371	504.377	575.389
						548	0.0518	0.04867	0.06285			548	504.423	504.426	575.452
						549	0.05152	0.04841	0.06252			549	504.474	504.474	575.515
						550	0.05125	0.04816	0.0622			550	504.526	504.522	575.577
						551	0.05097	0.0479	0.06189			551	504.577	504.57	575.639
						552	0.0507	0.04765	0.06157			552	504.627	504.618	575.7
						553	0.05043	0.0474	0.06125			553	504.678	504.665	575.762
						554	0.05016	0.04715	0.06093			554	504.728	504.712	575.823
						555	0.0499	0.04691	0.06062			555	504.778	504.759	575.883
						556	0.04963	0.04667	0.06031			556	504.827	504.806	575.944
						557	0.04937	0.04643	0.05999			557	504.877	504.852	576.004
						558	0.04911	0.04618	0.05968			558	504.926	504.898	576.063
						559	0.04884	0.04595	0.05937			559	504.975	504.944	576.123
						560	0.04858	0.04571	0.05906			560	505.023	504.99	576.182
						561	0.04832	0.04548	0.05876			561	505.072	505.036	576.24
						562	0.04807	0.04524	0.05845			562	505.12	505.081	576.299
						563	0.04781	0.04501	0.05814			563	505.167	505.126	576.357
						564	0.04756	0.04478	0.05784			564	505.215	505.171	576.415
						565	0.0473	0.04455	0.05753			565	505.262	505.215	576.472
						566	0.04705	0.04432	0.05723			566	505.309	505.259	576.53
						567	0.0468	0.04409	0.05693			567	505.356	505.304	576.587
						568	0.04655	0.04387	0.05662			568	505.403	505.347	576.643
						569	0.0463	0.04364	0.05632			569	505.449	505.391	576.699
						570	0.04605	0.04342	0.05602			570	505.495	505.434	576.755
						571	0.04581	0.0432	0.05572			571	505.541	505.478	576.811
						572	0.04556	0.04297	0.05542			572	505.586	505.521	576.867
						573	0.04532	0.04276	0.05512			573	505.632	505.563	576.922
						574	0.04508	0.04254	0.05484			574	505.677	505.606	576.977
						575	0.04484	0.04232	0.05455			575	505.722	505.648	577.031
						576	0.0446	0.0421	0.05427			576	505.766	505.69	577.085
						577	0.04436	0.04189	0.05399			577	505.811	505.732	577.139
						578	0.04413	0.04168	0.05371			578	505.855	505.774	577.193
						579	0.04389	0.04146	0.05343			579	505.899	505.815	577.247
						580	0.04366	0.04125	0.05315			580	505.942	505.857	577.3
						581	0.04343	0.04104	0.05288			581	505.986	505.898	577.353
						582	0.0432	0.04083	0.0526			582	506.029	505.939	577.405
						583	0.04297	0.04063	0.05233			583	506.072	505.979	577.457
						584	0.04274	0.04042	0.05205			584	506.115	506.02	577.51
						585	0.04251	0.04021	0.05178			585	506.157	506.06	577.561
						586	0.04229	0.04001	0.05151			586	506.199	506.1	577.613
						587	0.04206	0.0398	0.05124			587	506.242	506.14	577.664
						588	0.04184	0.0396	0.05097			588	506.283	506.179	577.715
						589	0.04162	0.0394	0.0507			589	506.325	506.219	577.766
						590	0.0414	0.0392	0.05044			590	506.366	506.258	577.816
						591	0.04118	0.039	0.05017			591	506.408	506.297	577.866
						592	0.04096	0.0388	0.0499			592	506.449	506.336	577.916
						593	0.04074	0.0386	0.04964			593	506.489	506.374	577.966
						594	0.04053	0.0384	0.04938			594	506.53	506.413	578.015
						595	0.04031	0.03821	0.04911			595	506.57	506.451	578.064
						596	0.0401	0.03801	0.04885			596	506.61	506.489	578.113
						597	0.03989	0.03782	0.04859			597	506.65	506.527	578.162
						598	0.03968	0.03762	0.04833			598	506.69	506.564	578.21
						599	0.03947	0.03743	0.04808			599	506.729	506.602	578.258
						600	0.03926	0.03724	0.04782			600	506.769	506.639	578.306
						601	0.03905	0.03705	0.04756			601	506.808	506.676	578.354
						602	0.03884	0.03686	0.0473			602	506.846	506.713	578.401
						603	0.03864	0.03667	0.04705			603	506.885	506.75	578.448
						604	0.03843	0.03648	0.04679			604	506.923	506.786	578.495
						605	0.03823	0.03629	0.04654			605	506.962	506.822	578.541
						606	0.03803	0.0361	0.04629			606	507	506.858	578.588
						607	0.03782	0.03592	0.04604			607	507.038	506.894	578.634
						608	0.03762	0.03573	0.04578			608	507.075	506.93	578.679
						609	0.03743	0.03555	0.04553			609	507.113	506.966	578.725
						610	0.03723	0.03536	0.04528			610	507.15	507.001	578.77
						611	0.03703	0.03518	0.04503			611	507.187	507.036	578.815
						612	0.03684	0.03499	0.04478			612	507.224	507.071	578.86
						613	0.03664	0.03481	0.04453			613	507.26	507.106	578.905
						614	0.03645	0.03463	0.04429			614	507.297	507.141	578.949
						615	0.03625	0.03445	0.04404			615	507.333	507.175	578.993
						616	0.03606	0.03426	0.04379			616	507.369	507.209	579.037
						617	0.03587	0.03408	0.04355			617	507.405	507.243	579.08
						618	0.03568	0.0339	0.0433			618	507.441	507.277	579.124
						619	0.03549	0.03372	0.04306			619	507.476	507.311	579.167
						620	0.03531	0.03354	0.04281			620	507.511	507.345	579.209
						621	0.03512	0.03337	0.04257			621	507.547	507.378	579.252
						622	0.03494	0.03319	0.04233			622	507.582	507.411	579.294
						623	0.03475	0.03301	0.04209			623	507.616	507.444	579.336
						624	0.03457	0.03283	0.04184			624	507.651	507.477	579.378
						625	0.03438	0.03266	0.0416			625	507.685	507.51	579.42
						626	0.0342	0.03248	0.04136			626	507.719	507.542	579.461
						627	0.03402	0.0323	0.04112			627	507.753	507.574	579.502
						628	0.03384	0.03213	0.04088			628	507.787	507.606	579.543
						629	0.03366	0.03195	0.04064			629	507.821	507.638	579.584
						630	0.03348	0.03178	0.0404			630	507.854	507.67	579.624
						631	0.03331	0.0316	0.04016			631	507.888	507.702	579.664
						632	0.03313	0.03144	0.03992			632	507.921	507.733	579.704
						633	0.03295	0.03128	0.03969			633	507.954	507.765	579.744
						634	0.03278	0.03111	0.03945			634	507.987	507.796	579.783
						635	0.03261	0.03095	0.03921			635	508.019	507.827	579.823
						636	0.03243	0.03079	0.03897			636	508.052	507.857	579.862
						637	0.03226	0.03063	0.03874			637	508.084	507.888	579.9
						638	0.03209	0.03047	0.0385			638	508.116	507.918	579.939
						639	0.03192	0.03032	0.03826			639	508.148	507.949	579.977
						640	0.03175	0.03016	0.03803			640	508.18	507.979	580.015
						641	0.03158	0.03	0.03779			641	508.211	508.009	580.053
						642	0.03142	0.02984	0.03757			642	508.243	508.039	580.091
						643	0.03125	0.02969	0.03734			643	508.274	508.068	580.128
						644	0.03108	0.02953	0.03712			644	508.305	508.098	580.165
						645	0.03092	0.02938	0.03691			645	508.336	508.127	580.202
						646	0.03075	0.02922	0.03669			646	508.367	508.157	580.239
						647	0.03059	0.02907	0.03647			647	508.397	508.186	580.275
						648	0.03043	0.02892	0.03626			648	508.428	508.215	580.311
						649	0.03027	0.02876	0.03604			649	508.458	508.243	580.347
						650	0.03011	0.02861	0.03583			650	508.488	508.272	580.383
						651	0.02995	0.02846	0.03561			651	508.518	508.3	580.419
						652	0.02979	0.02831	0.0354			652	508.548	508.329	580.454
						653	0.02963	0.02816	0.03519			653	508.577	508.357	580.489
						654	0.02947	0.02801	0.03498			654	508.607	508.385	580.524
						655	0.02932	0.02786	0.03477			655	508.636	508.413	580.559
						656	0.02916	0.02771	0.03456			656	508.665	508.44	580.594
						657	0.02901	0.02756	0.03435			657	508.694	508.468	580.628
						658	0.02885	0.02741	0.03414			658	508.723	508.495	580.662
						659	0.0287	0.02727	0.03393			659	508.752	508.523	580.696
						660	0.02854	0.02712	0.03372			660	508.78	508.55	580.73
						661	0.02839	0.02697	0.03352			661	508.809	508.577	580.763
						662	0.02824	0.02683	0.03331			662	508.837	508.604	580.797
						663	0.02809	0.02668	0.03311			663	508.865	508.63	580.83
						664	0.02794	0.02653	0.03291			664	508.893	508.657	580.863
						665	0.02779	0.02639	0.0327			665	508.921	508.683	580.895
						666	0.02764	0.02625	0.0325			666	508.949	508.709	580.928
						667	0.0275	0.0261	0.0323			667	508.976	508.736	580.96
						668	0.02735	0.02596	0.0321			668	509.003	508.762	580.992
						669	0.02721	0.02581	0.0319			669	509.031	508.787	581.024
						670	0.02706	0.02567	0.0317			670	509.058	508.813	581.056
						671	0.02692	0.02553	0.0315			671	509.085	508.839	581.087
						672	0.02677	0.02538	0.0313			672	509.111	508.864	581.119
						673	0.02663	0.02524	0.03111			673	509.138	508.889	581.15
						674	0.02649	0.0251	0.03091			674	509.165	508.914	581.181
						675	0.02635	0.02496	0.03071			675	509.191	508.939	581.211
						676	0.02621	0.02482	0.03052			676	509.217	508.964	581.242
						677	0.02607	0.02468	0.03032			677	509.243	508.989	581.272
						678	0.02593	0.02454	0.03013			678	509.269	509.013	581.302
						679	0.02579	0.0244	0.02994			679	509.295	509.038	581.332
						680	0.02565	0.02425	0.02974			680	509.321	509.062	581.362
						681	0.02551	0.02412	0.02955			681	509.346	509.086	581.392
						682	0.02538	0.02398	0.02936			682	509.371	509.11	581.421
						683	0.02524	0.02383	0.02917			683	509.397	509.134	581.45
						684	0.02511	0.0237	0.02898			684	509.422	509.158	581.479
						685	0.02497	0.02356	0.02879			685	509.447	509.181	581.508
						686	0.02484	0.02342	0.0286			686	509.472	509.205	581.536
						687	0.02471	0.02328	0.02841			687	509.496	509.228	581.565
						688	0.02458	0.02314	0.02823			688	509.521	509.251	581.593
						689	0.02444	0.023	0.02804			689	509.545	509.274	581.621
						690	0.02431	0.02286	0.02785			690	509.57	509.297	581.649
						691	0.02418	0.02272	0.02767			691	509.594	509.32	581.677
						692	0.02405	0.02259	0.02748			692	509.618	509.342	581.704
						693	0.02392	0.02245	0.0273			693	509.642	509.365	581.731
						694	0.0238	0.02231	0.02711			694	509.666	509.387	581.759
						695	0.02367	0.02217	0.02693			695	509.689	509.409	581.786
						696	0.02354	0.02203	0.02675			696	509.713	509.431	581.812
						697	0.02342	0.0219	0.02656			697	509.736	509.453	581.839
						698	0.02329	0.02176	0.02638			698	509.759	509.475	581.865
						699	0.02317	0.02162	0.0262			699	509.783	509.496	581.891
						700	0.02304	0.02148	0.02602			700	509.806	509.518	581.917
						701	0.02292	0.02135	0.02584			701	509.829	509.539	581.943
						702	0.02279	0.02121	0.02566			702	509.851	509.56	581.969
						703	0.02267	0.02107	0.02548			703	509.874	509.581	581.994
						704	0.02255	0.02093	0.0253			704	509.897	509.602	582.02
						705	0.02243	0.0208	0.02512			705	509.919	509.623	582.045
						706	0.02231	0.02066	0.02495			706	509.941	509.644	582.07
						707	0.02219	0.02052	0.02477			707	509.964	509.664	582.095
						708	0.02207	0.02039	0.02459			708	509.986	509.685	582.119
						709	0.02195	0.02026	0.02442			709	510.008	509.705	582.144
						710	0.02184	0.02014	0.02424			710	510.029	509.725	582.168
						711	0.02172	0.02002	0.02408			711	510.051	509.745	582.192
						712	0.0216	0.01989	0.02391			712	510.073	509.765	582.216
						713	0.02149	0.01977	0.02375			713	510.094	509.785	582.24
						714	0.02137	0.01965	0.02359			714	510.116	509.805	582.263
						715	0.02126	0.01953	0.02342			715	510.137	509.824	582.287
						716	0.02114	0.0194	0.02326			716	510.158	509.843	582.31
						717	0.02103	0.01928	0.0231			717	510.179	509.863	582.333
						718	0.02092	0.01916	0.02294			718	510.2	509.882	582.356
						719	0.02081	0.01904	0.02278			719	510.221	509.901	582.379
						720	0.0207	0.01892	0.02262			720	510.241	509.92	582.401
						721	0.02059	0.0188	0.02247			721	510.262	509.939	582.424
						722	0.02048	0.01869	0.02231			722	510.283	509.957	582.446
						723	0.02037	0.01857	0.02216			723	510.303	509.976	582.468
						724	0.02026	0.01845	0.022			724	510.323	509.994	582.49
						725	0.02016	0.01833	0.02185			725	510.343	510.013	582.512
						726	0.02005	0.01821	0.02169			726	510.363	510.031	582.534
						727	0.01995	0.0181	0.02154			727	510.383	510.049	582.555
						728	0.01984	0.01798	0.02139			728	510.403	510.067	582.577
						729	0.01974	0.01787	0.02124			729	510.423	510.085	582.598
						730	0.01964	0.01775	0.02109			730	510.443	510.103	582.619
						731	0.01953	0.01764	0.02094			731	510.462	510.12	582.64
						732	0.01943	0.01752	0.02079			732	510.481	510.138	582.661
						733	0.01933	0.01741	0.02065			733	510.501	510.155	582.681
						734	0.01923	0.01729	0.0205			734	510.52	510.172	582.702
						735	0.01913	0.01718	0.02036			735	510.539	510.19	582.722
						736	0.01903	0.01706	0.02021			736	510.558	510.207	582.742
						737	0.01893	0.01695	0.02007			737	510.577	510.224	582.763
						738	0.01883	0.01684	0.01993			738	510.596	510.24	582.782
						739	0.01873	0.01673	0.01979			739	510.615	510.257	582.802
						740	0.01863	0.01661	0.01964			740	510.633	510.274	582.822
						741	0.01854	0.0165	0.0195			741	510.652	510.29	582.841
						742	0.01844	0.01639	0.01937			742	510.67	510.307	582.861
						743	0.01835	0.01628	0.01923			743	510.689	510.323	582.88
						744	0.01825	0.01617	0.01909			744	510.707	510.339	582.899
						745	0.01816	0.01606	0.01895			745	510.725	510.355	582.918
						746	0.01806	0.01595	0.01882			746	510.743	510.371	582.937
						747	0.01797	0.01584	0.01868			747	510.761	510.387	582.956
						748	0.01788	0.01573	0.01855			748	510.779	510.403	582.974
						749	0.01778	0.01562	0.01842			749	510.797	510.418	582.992
						750	0.01769	0.01551	0.01828			750	510.814	510.434	583.011
						751	0.0176	0.0154	0.01815			751	510.832	510.449	583.029
						752	0.01751	0.0153	0.01802			752	510.85	510.465	583.047
						753	0.01742	0.01519	0.01789			753	510.867	510.48	583.065
						754	0.01733	0.01508	0.01777			754	510.884	510.495	583.083
						755	0.01724	0.01497	0.01764			755	510.902	510.51	583.1
						756	0.01715	0.01487	0.01751			756	510.919	510.525	583.118
						757	0.01706	0.01476	0.01739			757	510.936	510.539	583.135
						758	0.01698	0.01465	0.01726			758	510.953	510.554	583.152
						759	0.01689	0.01455	0.01714			759	510.97	510.569	583.17
						760	0.0168	0.01444	0.01701			760	510.986	510.583	583.187
						761	0.01671	0.01434	0.01689			761	511.003	510.597	583.203
						762	0.01663	0.01423	0.01677			762	511.02	510.612	583.22
						763	0.01654	0.01413	0.01665			763	511.036	510.626	583.237
						764	0.01646	0.01402	0.01653			764	511.053	510.64	583.253
						765	0.01637	0.01392	0.01641			765	511.069	510.654	583.27
						766	0.01629	0.01381	0.01629			766	511.085	510.668	583.286
						767	0.01621	0.01371	0.01618			767	511.102	510.681	583.302
						768	0.01612	0.01361	0.01606			768	511.118	510.695	583.318
						769	0.01604	0.0135	0.01595			769	511.134	510.708	583.334
						770	0.01596	0.0134	0.01583			770	511.15	510.722	583.35
						771	0.01588	0.0133	0.01572			771	511.166	510.735	583.366
						772	0.0158	0.01319	0.0156			772	511.181	510.748	583.381
						773	0.01572	0.01309	0.01549			773	511.197	510.761	583.397
						774	0.01564	0.01299	0.01538			774	511.213	510.774	583.412
						775	0.01556	0.01289	0.01527			775	511.228	510.787	583.428
						776	0.01548	0.01278	0.01516			776	511.244	510.8	583.443
						777	0.0154	0.01268	0.01505			777	511.259	510.813	583.458
						778	0.01532	0.01258	0.01494			778	511.275	510.825	583.473
						779	0.01524	0.01248	0.01483			779	511.29	510.838	583.488
						780	0.01516	0.01238	0.01472			780	511.305	510.85	583.502
						781	0.01509	0.01228	0.01461			781	511.32	510.862	583.517
						782	0.01501	0.01218	0.0145			782	511.335	510.875	583.531
						783	0.01493	0.01208	0.01439			783	511.35	510.887	583.546
						784	0.01486	0.01198	0.01428			784	511.365	510.899	583.56
						785	0.01478	0.01189	0.01417			785	511.38	510.911	583.574
						786	0.01471	0.0118	0.01407			786	511.394	510.922	583.588
						787	0.01463	0.01171	0.01396			787	511.409	510.934	583.602
						788	0.01456	0.01163	0.01385			788	511.424	510.946	583.616
						789	0.01448	0.01155	0.01375			789	511.438	510.957	583.63
						790	0.01441	0.01146	0.01364			790	511.452	510.969	583.643
						791	0.01434	0.01138	0.01354			791	511.467	510.98	583.657
						792	0.01427	0.0113	0.01344			792	511.481	510.991	583.67
						793	0.01419	0.01122	0.01334			793	511.495	511.003	583.684
						794	0.01412	0.01114	0.01324			794	511.509	511.014	583.697
						795	0.01405	0.01106	0.01314			795	511.523	511.025	583.71
						796	0.01398	0.01098	0.01304			796	511.537	511.036	583.723
						797	0.01391	0.0109	0.01294			797	511.551	511.047	583.736
						798	0.01384	0.01083	0.01284			798	511.565	511.057	583.749
						799	0.01377	0.01075	0.01274			799	511.579	511.068	583.762
						800	0.0137	0.01067	0.01264			800	511.593	511.079	583.774
						801	0.01363	0.0106	0.01255			801	511.606	511.09	583.787
						802	0.01356	0.01052	0.01245			802	511.62	511.1	583.799
						803	0.01349	0.01045	0.01235			803	511.633	511.11	583.812
						804	0.01342	0.01037	0.01226			804	511.647	511.121	583.824
						805	0.01336	0.0103	0.01217			805	511.66	511.131	583.836
						806	0.01329	0.01023	0.01207			806	511.673	511.141	583.848
						807	0.01322	0.01016	0.01198			807	511.687	511.152	583.86
						808	0.01315	0.01008	0.01189			808	511.7	511.162	583.872
						809	0.01309	0.01001	0.0118			809	511.713	511.172	583.884
						810	0.01302	0.00994	0.01171			810	511.726	511.182	583.896
						811	0.01295	0.00987	0.01162			811	511.739	511.191	583.907
						812	0.01289	0.0098	0.01153			812	511.752	511.201	583.919
						813	0.01282	0.00974	0.01144			813	511.764	511.211	583.93
						814	0.01276	0.00967	0.01136			814	511.777	511.221	583.942
						815	0.01269	0.0096	0.01127			815	511.79	511.23	583.953
						816	0.01263	0.00954	0.01118			816	511.803	511.24	583.964
						817	0.01257	0.00947	0.0111			817	511.815	511.249	583.975
						818	0.01251	0.00941	0.01102			818	511.828	511.259	583.986
						819	0.01244	0.00934	0.01093			819	511.84	511.268	583.997
						820	0.01238	0.00928	0.01085			820	511.852	511.277	584.008
						821	0.01232	0.00921	0.01077			821	511.865	511.286	584.019
						822	0.01226	0.00915	0.01068			822	511.877	511.296	584.029
						823	0.0122	0.00909	0.0106			823	511.889	511.305	584.04
						824	0.01214	0.00903	0.01052			824	511.901	511.314	584.05
						825	0.01208	0.00897	0.01044			825	511.913	511.323	584.061
						826	0.01202	0.00891	0.01037			826	511.925	511.332	584.071
						827	0.01196	0.00885	0.01029			827	511.937	511.34	584.082
						828	0.01191	0.00879	0.01021			828	511.949	511.349	584.092
						829	0.01185	0.00873	0.01013			829	511.961	511.358	584.102
						830	0.01179	0.00868	0.01006			830	511.973	511.367	584.112
						831	0.01173	0.00862	0.00998			831	511.985	511.375	584.122
						832	0.01167	0.00857	0.00991			832	511.996	511.384	584.132
						833	0.01162	0.00851	0.00984			833	512.008	511.392	584.142
						834	0.01156	0.00846	0.00976			834	512.02	511.401	584.151
						835	0.0115	0.0084	0.00969			835	512.031	511.409	584.161
						836	0.01145	0.00835	0.00962			836	512.043	511.418	584.171
						837	0.01139	0.0083	0.00955			837	512.054	511.426	584.18
						838	0.01134	0.00824	0.00948			838	512.065	511.434	584.19
						839	0.01128	0.00819	0.00941			839	512.077	511.442	584.199
						840	0.01123	0.00814	0.00934			840	512.088	511.45	584.209
						841	0.01117	0.00809	0.00927			841	512.099	511.459	584.218
						842	0.01112	0.00804	0.0092			842	512.11	511.467	584.227
						843	0.01106	0.00799	0.00914			843	512.121	511.475	584.236
						844	0.01101	0.00795	0.00907			844	512.132	511.483	584.245
						845	0.01096	0.0079	0.00901			845	512.143	511.49	584.254
						846	0.0109	0.00785	0.00894			846	512.154	511.498	584.263
						847	0.01085	0.00781	0.00888			847	512.165	511.506	584.272
						848	0.0108	0.00776	0.00882			848	512.176	511.514	584.281
						849	0.01074	0.00771	0.00876			849	512.186	511.522	584.29
						850	0.01069	0.00767	0.00869			850	512.197	511.529	584.298
						851	0.01064	0.00763	0.00863			851	512.208	511.537	584.307
						852	0.01059	0.00758	0.00857			852	512.218	511.544	584.316
						853	0.01054	0.00754	0.00851			853	512.229	511.552	584.324
						854	0.01049	0.0075	0.00846			854	512.239	511.559	584.333
						855	0.01044	0.00746	0.0084			855	512.25	511.567	584.341
						856	0.01039	0.00742	0.00834			856	512.26	511.574	584.349
						857	0.01033	0.00738	0.00828			857	512.27	511.582	584.358
						858	0.01028	0.00734	0.00823			858	512.281	511.589	584.366
						859	0.01023	0.0073	0.00817			859	512.291	511.596	584.374
						860	0.01018	0.00726	0.00812			860	512.301	511.604	584.382
						861	0.01014	0.00722	0.00806			861	512.311	511.611	584.39
						862	0.01009	0.00718	0.00801			862	512.321	511.618	584.398
						863	0.01004	0.00713	0.00796			863	512.331	511.625	584.406
						864	0.00999	0.00708	0.00791			864	512.341	511.632	584.414
						865	0.00994	0.00703	0.00786			865	512.351	511.639	584.422
						866	0.00989	0.00698	0.00781			866	512.361	511.646	584.43
						867	0.00984	0.00693	0.00776			867	512.371	511.653	584.437
						868	0.00979	0.00688	0.00771			868	512.381	511.66	584.445
						869	0.00975	0.00683	0.00766			869	512.391	511.667	584.453
						870	0.0097	0.00679	0.00762			870	512.4	511.674	584.46
						871	0.00965	0.00674	0.00757			871	512.41	511.68	584.468
						872	0.00961	0.00669	0.00752			872	512.42	511.687	584.475
						873	0.00956	0.00665	0.00748			873	512.429	511.694	584.483
						874	0.00951	0.0066	0.00743			874	512.439	511.7	584.49
						875	0.00946	0.00656	0.00739			875	512.448	511.707	584.498
						876	0.00942	0.00651	0.00735			876	512.458	511.713	584.505
						877	0.00937	0.00646	0.0073			877	512.467	511.72	584.512
						878	0.00933	0.00642	0.00726			878	512.476	511.726	584.52
						879	0.00928	0.00637	0.00722			879	512.486	511.733	584.527
						880	0.00923	0.00633	0.00718			880	512.495	511.739	584.534
						881	0.00919	0.00629	0.00714			881	512.504	511.745	584.541
						882	0.00914	0.00624	0.0071			882	512.513	511.752	584.548
						883	0.0091	0.0062	0.00707			883	512.522	511.758	584.555
						884	0.00905	0.00616	0.00703			884	512.531	511.764	584.562
						885	0.00901	0.00611	0.00699			885	512.54	511.77	584.569
						886	0.00896	0.00607	0.00696			886	512.549	511.776	584.576
						887	0.00892	0.00603	0.00692			887	512.558	511.782	584.583
						888	0.00887	0.00599	0.00687			888	512.567	511.788	584.59
						889	0.00883	0.00594	0.00682			889	512.576	511.794	584.597
						890	0.00879	0.0059	0.00676			890	512.585	511.8	584.604
						891	0.00874	0.00586	0.00671			891	512.593	511.806	584.61
						892	0.0087	0.00582	0.00666			892	512.602	511.812	584.617
						893	0.00865	0.00578	0.00661			893	512.611	511.817	584.624
						894	0.00861	0.00574	0.00655			894	512.619	511.823	584.63
						895	0.00857	0.0057	0.0065			895	512.628	511.829	584.637
						896	0.00852	0.00566	0.00645			896	512.636	511.835	584.643
						897	0.00848	0.00562	0.0064			897	512.645	511.84	584.65
						898	0.00844	0.00558	0.00635			898	512.653	511.846	584.656
						899	0.0084	0.00554	0.0063			899	512.662	511.851	584.662
						900	0.00835	0.00551	0.00625			900	512.67	511.857	584.669
						901	0.00831	0.00547	0.0062			901	512.678	511.862	584.675
						902	0.00827	0.00543	0.00615			902	512.687	511.868	584.681
						903	0.00822	0.00539	0.0061			903	512.695	511.873	584.687
						904	0.00818	0.00536	0.00606			904	512.703	511.878	584.693
						905	0.00814	0.00532	0.00601			905	512.711	511.884	584.699
						906	0.0081	0.00528	0.00596			906	512.719	511.889	584.705
						907	0.00806	0.00525	0.00591			907	512.727	511.894	584.711
						908	0.00801	0.00521	0.00587			908	512.735	511.899	584.717
						909	0.00797	0.00517	0.00582			909	512.743	511.905	584.723
						910	0.00793	0.00514	0.00577			910	512.751	511.91	584.728
						911	0.00789	0.0051	0.00573			911	512.759	511.915	584.734
						912	0.00785	0.00507	0.00568			912	512.767	511.92	584.74
						913	0.00781	0.00504	0.00564			913	512.775	511.925	584.745
						914	0.00777	0.005	0.00559			914	512.783	511.93	584.751
						915	0.00774	0.00497	0.00555			915	512.79	511.935	584.757
						916	0.0077	0.00493	0.00551			916	512.798	511.94	584.762
						917	0.00766	0.0049	0.00546			917	512.806	511.945	584.768
						918	0.00763	0.00487	0.00542			918	512.813	511.95	584.773
						919	0.00759	0.00483	0.00538			919	512.821	511.955	584.778
						920	0.00756	0.0048	0.00533			920	512.828	511.959	584.784
						921	0.00752	0.00477	0.00529			921	512.836	511.964	584.789
						922	0.00748	0.00474	0.00525			922	512.843	511.969	584.794
						923	0.00745	0.00471	0.00521			923	512.851	511.974	584.799
						924	0.00741	0.00468	0.00517			924	512.858	511.978	584.805
						925	0.00738	0.00464	0.00513			925	512.866	511.983	584.81
						926	0.00734	0.00461	0.00509			926	512.873	511.987	584.815
						927	0.00731	0.00458	0.00505			927	512.88	511.992	584.82
						928	0.00727	0.00455	0.00501			928	512.888	511.997	584.825
						929	0.00724	0.00453	0.00497			929	512.895	512.001	584.83
						930	0.00721	0.00449	0.00493			930	512.902	512.006	584.835
						931	0.00717	0.00447	0.00489			931	512.909	512.01	584.84
						932	0.00714	0.00444	0.00485			932	512.916	512.015	584.845
						933	0.00711	0.00441	0.00481			933	512.923	512.019	584.849
						934	0.00707	0.00438	0.00478			934	512.931	512.023	584.854
						935	0.00704	0.00435	0.00474			935	512.938	512.028	584.859
						936	0.007	0.00433	0.0047			936	512.945	512.032	584.864
						937	0.00697	0.0043	0.00467			937	512.952	512.036	584.868
						938	0.00694	0.00427	0.00463			938	512.959	512.041	584.873
						939	0.00691	0.00424	0.0046			939	512.965	512.045	584.877
						940	0.00688	0.00422	0.00456			940	512.972	512.049	584.882
						941	0.00684	0.00419	0.00453			941	512.979	512.053	584.887
						942	0.00681	0.00417	0.00449			942	512.986	512.057	584.891
						943	0.00678	0.00414	0.00446			943	512.993	512.062	584.895
						944	0.00675	0.00412	0.00442			944	512.999	512.066	584.9
						945	0.00671	0.00409	0.00439			945	513.006	512.07	584.904
						946	0.00668	0.00407	0.00436			946	513.013	512.074	584.909
						947	0.00665	0.00404	0.00432			947	513.02	512.078	584.913
						948	0.00662	0.00402	0.00429			948	513.026	512.082	584.917
						949	0.00659	0.004	0.00426			949	513.033	512.086	584.922
						950	0.00656	0.00397	0.00423			950	513.039	512.09	584.926
						951	0.00653	0.00395	0.00419			951	513.046	512.094	584.93
						952	0.0065	0.00393	0.00416			952	513.052	512.098	584.934
						953	0.00647	0.0039	0.00413			953	513.059	512.102	584.938
						954	0.00644	0.00388	0.0041			954	513.065	512.105	584.942
						955	0.00641	0.00386	0.00407			955	513.072	512.109	584.946
						956	0.00638	0.00384	0.00404			956	513.078	512.113	584.95
						957	0.00635	0.00382	0.00402			957	513.084	512.117	584.954
						958	0.00632	0.0038	0.00399			958	513.091	512.121	584.958
						959	0.00629	0.00378	0.00396			959	513.097	512.125	584.962
						960	0.00626	0.00376	0.00393			960	513.103	512.128	584.966
						961	0.00623	0.00374	0.0039			961	513.109	512.132	584.97
						962	0.0062	0.00372	0.00387			962	513.116	512.136	584.974
						963	0.00617	0.0037	0.00385			963	513.122	512.14	584.978
						964	0.00614	0.00368	0.00382			964	513.128	512.143	584.982
						965	0.00611	0.00366	0.00379			965	513.134	512.147	584.986
						966	0.00609	0.00364	0.00377			966	513.14	512.15	584.989
						967	0.00606	0.00362	0.00374			967	513.146	512.154	584.993
						968	0.00603	0.0036	0.00372			968	513.152	512.158	584.997
						969	0.006	0.00359	0.00369			969	513.158	512.161	585.001
						970	0.00597	0.00357	0.00367			970	513.164	512.165	585.004
						971	0.00594	0.00355	0.00364			971	513.17	512.168	585.008
						972	0.00592	0.00352	0.00362			972	513.176	512.172	585.011
						973	0.00589	0.0035	0.0036			973	513.182	512.175	585.015
						974	0.00586	0.00348	0.00357			974	513.188	512.179	585.019
						975	0.00583	0.00345	0.00355			975	513.194	512.182	585.022
						976	0.00581	0.00343	0.00353			976	513.199	512.186	585.026
						977	0.00578	0.0034	0.00351			977	513.205	512.189	585.029
						978	0.00575	0.00338	0.00348			978	513.211	512.193	585.033
						979	0.00573	0.00336	0.00346			979	513.217	512.196	585.036
						980	0.0057	0.00333	0.00344			980	513.222	512.199	585.04
						981	0.00567	0.00331	0.00342			981	513.228	512.203	585.043
						982	0.00564	0.00329	0.0034			982	513.234	512.206	585.046
						983	0.00562	0.00327	0.00338			983	513.239	512.209	585.05
						984	0.00559	0.00324	0.00336			984	513.245	512.212	585.053
						985	0.00556	0.00322	0.00334			985	513.251	512.216	585.056
						986	0.00554	0.0032	0.00332			986	513.256	512.219	585.06
						987	0.00551	0.00317	0.00331			987	513.262	512.222	585.063
						988	0.00549	0.00315	0.00329			988	513.267	512.225	585.066
						989	0.00546	0.00313	0.00327			989	513.273	512.228	585.07
						990	0.00543	0.00311	0.00325			990	513.278	512.231	585.073
						991	0.00541	0.00309	0.00324			991	513.283	512.234	585.076
						992	0.00538	0.00307	0.00322			992	513.289	512.238	585.079
						993	0.00536	0.00305	0.0032			993	513.294	512.241	585.083
						994	0.00533	0.00302	0.00319			994	513.299	512.244	585.086
						995	0.0053	0.003	0.00317			995	513.305	512.247	585.089
						996	0.00528	0.00298	0.00316			996	513.31	512.25	585.092
						997	0.00525	0.00296	0.00314			997	513.315	512.253	585.095
						998	0.00523	0.00294	0.00311			998	513.32	512.255	585.098
						999	0.0052	0.00292	0.00309			999	513.326	512.258	585.101
						1000	0.00518	0.0029	0.00306			1000	513.331	512.261	585.104
						1001	0.00515	0.00288	0.00304			1001	513.336	512.264	585.108
						1002	0.00513	0.00286	0.00301			1002	513.341	512.267	585.111
						1003	0.0051	0.00284	0.00299			1003	513.346	512.27	585.114
						1004	0.00508	0.00282	0.00297			1004	513.351	512.273	585.117
						1005	0.00505	0.0028	0.00294			1005	513.356	512.275	585.119
						1006	0.00503	0.00278	0.00292			1006	513.361	512.278	585.122
						1007	0.005	0.00277	0.0029			1007	513.366	512.281	585.125
						1008	0.00498	0.00275	0.00287			1008	513.371	512.284	585.128
						1009	0.00495	0.00273	0.00285			1009	513.376	512.287	585.131
						1010	0.00493	0.00271	0.00283			1010	513.381	512.289	585.134
						1011	0.0049	0.00269	0.0028			1011	513.386	512.292	585.137
						1012	0.00488	0.00267	0.00278			1012	513.391	512.295	585.139
						1013	0.00485	0.00265	0.00276			1013	513.396	512.297	585.142
						1014	0.00483	0.00264	0.00274			1014	513.401	512.3	585.145
						1015	0.00481	0.00262	0.00271			1015	513.406	512.303	585.148
						1016	0.00478	0.0026	0.00269			1016	513.41	512.305	585.15
						1017	0.00476	0.00258	0.00267			1017	513.415	512.308	585.153
						1018	0.00473	0.00257	0.00265			1018	513.42	512.31	585.156
						1019	0.00471	0.00255	0.00263			1019	513.425	512.313	585.158
						1020	0.00468	0.00253	0.00261			1020	513.429	512.315	585.161
						1021	0.00466	0.00252	0.00259			1021	513.434	512.318	585.163
						1022	0.00464	0.0025	0.00256			1022	513.439	512.32	585.166
						1023	0.00462	0.00248	0.00254			1023	513.443	512.323	585.169
						1024	0.00459	0.00247	0.00252			1024	513.448	512.325	585.171
						1025	0.00457	0.00245	0.0025			1025	513.452	512.328	585.174
						1026	0.00455	0.00244	0.00248			1026	513.457	512.33	585.176
						1027	0.00453	0.00242	0.00246			1027	513.461	512.333	585.179
						1028	0.00451	0.0024	0.00244			1028	513.466	512.335	585.181
						1029	0.00449	0.00239	0.00242			1029	513.47	512.337	585.183
						1030	0.00447	0.00237	0.0024			1030	513.475	512.34	585.186
						1031	0.00444	0.00236	0.00238			1031	513.479	512.342	585.188
						1032	0.00442	0.00234	0.00236			1032	513.484	512.344	585.191
						1033	0.0044	0.00233	0.00234			1033	513.488	512.347	585.193
						1034	0.00438	0.00231	0.00233			1034	513.492	512.349	585.195
						1035	0.00436	0.0023	0.00231			1035	513.497	512.351	585.197
						1036	0.00434	0.00228	0.00229			1036	513.501	512.354	585.2
						1037	0.00432	0.00227	0.00227			1037	513.505	512.356	585.202
						1038	0.0043	0.00226	0.00225			1038	513.51	512.358	585.204
						1039	0.00428	0.00224	0.00223			1039	513.514	512.36	585.207
						1040	0.00426	0.00223	0.00222			1040	513.518	512.363	585.209
						1041	0.00424	0.00222	0.0022			1041	513.523	512.365	585.211
						1042	0.00422	0.0022	0.00218			1042	513.527	512.367	585.213
						1043	0.0042	0.00219	0.00216			1043	513.531	512.369	585.215
						1044	0.00418	0.00217	0.00215			1044	513.535	512.371	585.217
						1045	0.00416	0.00216	0.00213			1045	513.539	512.374	585.22
						1046	0.00414	0.00215	0.00211			1046	513.543	512.376	585.222
						1047	0.00412	0.00214	0.0021			1047	513.548	512.378	585.224
						1048	0.0041	0.00212	0.00208			1048	513.552	512.38	585.226
						1049	0.00408	0.00211	0.00206			1049	513.556	512.382	585.228
						1050	0.00406	0.0021	0.00205			1050	513.56	512.384	585.23
						1051	0.00404	0.00209	0.00203			1051	513.564	512.386	585.232
						1052	0.00402	0.00208	0.00201			1052	513.568	512.388	585.234
						1053	0.004	0.00207	0.002			1053	513.572	512.39	585.236
						1054	0.00398	0.00205	0.00198			1054	513.576	512.393	585.238
						1055	0.00396	0.00204	0.00197			1055	513.58	512.395	585.24
						1056	0.00394	0.00203	0.00195			1056	513.584	512.397	585.242
						1057	0.00392	0.00202	0.00194			1057	513.588	512.399	585.244
						1058	0.00391	0.00201	0.00192			1058	513.592	512.401	585.246
						1059	0.00389	0.002	0.00191			1059	513.595	512.403	585.248
						1060	0.00387	0.00199	0.0019			1060	513.599	512.405	585.25
						1061	0.00385	0.00198	0.00188			1061	513.603	512.407	585.251
						1062	0.00383	0.00197	0.00187			1062	513.607	512.409	585.253
						1063	0.00381	0.00196	0.00185			1063	513.611	512.411	585.255
						1064	0.00379	0.00195	0.00184			1064	513.615	512.412	585.257
						1065	0.00377	0.00194	0.00183			1065	513.618	512.414	585.259
						1066	0.00376	0.00193	0.00181			1066	513.622	512.416	585.261
						1067	0.00374	0.00192	0.0018			1067	513.626	512.418	585.262
						1068	0.00372	0.00191	0.00178			1068	513.63	512.42	585.264
						1069	0.0037	0.0019	0.00177			1069	513.633	512.422	585.266
						1070	0.00368	0.00189	0.00176			1070	513.637	512.424	585.268
						1071	0.00366	0.00188	0.00175			1071	513.641	512.426	585.27
						1072	0.00365	0.00187	0.00173			1072	513.644	512.428	585.271
						1073	0.00363	0.00186	0.00172			1073	513.648	512.43	585.273
						1074	0.00361	0.00186	0.00171			1074	513.652	512.431	585.275
						1075	0.00359	0.00185	0.0017			1075	513.655	512.433	585.276
						1076	0.00357	0.00184	0.00169			1076	513.659	512.435	585.278
						1077	0.00356	0.00183	0.00168			1077	513.662	512.437	585.28
						1078	0.00354	0.00183	0.00166			1078	513.666	512.439	585.281
						1079	0.00352	0.00182	0.00165			1079	513.669	512.441	585.283
						1080	0.0035	0.00181	0.00164			1080	513.673	512.442	585.285
						1081	0.00348	0.0018	0.00163			1081	513.676	512.444	585.286
						1082	0.00347	0.00179	0.00162			1082	513.68	512.446	585.288
						1083	0.00345	0.00178	0.00161			1083	513.683	512.448	585.29
						1084	0.00343	0.00177	0.0016			1084	513.687	512.45	585.291
						1085	0.00341	0.00176	0.00159			1085	513.69	512.451	585.293
						1086	0.0034	0.00175	0.00158			1086	513.693	512.453	585.294
						1087	0.00338	0.00174	0.00157			1087	513.697	512.455	585.296
						1088	0.00336	0.00173	0.00156			1088	513.7	512.457	585.297
						1089	0.00334	0.00172	0.00155			1089	513.704	512.458	585.299
						1090	0.00332	0.0017	0.00154			1090	513.707	512.46	585.301
						1091	0.00331	0.00169	0.00153			1091	513.71	512.462	585.302
						1092	0.00329	0.00169	0.00152			1092	513.713	512.463	585.304
						1093	0.00327	0.00168	0.00151			1093	513.717	512.465	585.305
						1094	0.00326	0.00167	0.0015			1094	513.72	512.467	585.307
						1095	0.00324	0.00166	0.0015			1095	513.723	512.468	585.308
